# Supplementary material for: A subset of dopamine receptor-expressing neurons in the nucleus accumbens controls feeding and energy homeostasis
Source: Nat Metab. 2024 Aug 15;6(8):1616–31. doi: 10.1038/s42255-024-01100-0 (PMC11349581; doi:10.1038/s42255-024-01100-0)
Supplement: Supplementary file 2 — Statistical source data. [file 42255_2024_1100_MOESM2_ESM.xlsx]

## Sheet: Fig.1 g
Ad libitum	Fasted	Refed
108	103	390
57	154	225
99	184	278
110	143	281
107	134
	147

## Sheet: Fig.1 h
Spon1	Stard5	Tac2	Serpinb2
12.3288	13.9651	9.81308	17.3077
14.8014	12.212	7.16981	21.978
15.2249	13.948	10	17.2414

## Sheet: Fig.1 i
Ad libitum					Fasted					Refed
Spon1	Stard5	Tac2	Serpinb2		Spon1	Stard5	Tac2	Serpinb2		Spon1	Stard5	Tac2	Serpinb2
11.9658	10.3734	20	5.76923		19.2308	9.2	10.1124	11.4286		23.8411	19.7183	21.2121	67.9245
8.19672	6.98413	21.6867	7.93651		12.9496	7.46888	12.8205	20.8333		22.4044	26.2376	18.2692	78.4314
12.9032	8.42105	27.907	11.6667		18.254	9.63855	13.2653	18.1818		25.4335	23.7903	11.7073	74.4681
