# Supplementary material for: A subset of dopamine receptor-expressing neurons in the nucleus accumbens controls feeding and energy homeostasis
Source: Nat Metab. 2024 Aug 15;6(8):1616–31. doi: 10.1038/s42255-024-01100-0 (PMC11349581; doi:10.1038/s42255-024-01100-0)
Supplement: Supplementary file 3 — Statistical source data. [file 42255_2024_1100_MOESM3_ESM.xlsx]

## Sheet: Fig. 2d1
time	Normal chow
-10	0.239798	-1.32698	0.199857	-0.981783	0.350818	0.487281	0.337116	0.318653	-0.455911	0.200972	-0.345783	-1.59357	-1.35541	-0.843401	-0.408786	-0.149998	-2.86102	-0.636963	0.158746	0.124212	0.412638	0.151471	-1.00739	-1.22364	-1.57241	-0.648152	-1.44111	-1.49046	-0.431796	0.71092	-1.37622	-2.05613	-2.165	0.477445	0.391562	0.11694	-0.674153	-2.6618	4.66136	-2.41289	-0.48781	0.715487	0.390386	1.86681	-1.88045	1.15057	-0.654709	-0.475108	-0.491648
-9.99017	0.217891	-1.45604	0.319306	-0.805624	0.166547	0.646236	0.619265	0.369317	-0.312244	0.298874	-0.387909	-1.64535	-1.32234	-0.895854	-0.355917	-0.190779	-2.80174	-0.693973	0.18718	0.151175	0.243029	-0.0170341	-0.980154	-1.38483	-1.51551	-0.637157	-1.43804	-1.3996	-0.348069	0.683971	-1.58163	-1.95571	-2.14269	0.53812	0.401491	0.0704817	-0.723777	-2.65949	4.53955	-2.51107	-0.620355	0.673841	0.400363	1.71015	-1.78602	1.20531	-0.727349	-0.512247	-0.499814
-9.98034	0.203117	-1.45779	0.429073	-0.649732	0.0113778	0.878648	0.911619	0.401747	-0.138128	0.396183	-0.462746	-1.67123	-1.30932	-0.906089	-0.317997	-0.223391	-2.74975	-0.711775	0.233511	0.155996	0.101892	-0.175481	-0.952717	-1.43635	-1.46095	-0.653453	-1.46008	-1.30488	-0.285438	0.637931	-1.73112	-1.83123	-2.11257	0.611116	0.442744	0.0196798	-0.776997	-2.65579	4.45094	-2.60217	-0.788499	0.582657	0.444437	1.55135	-1.691	1.22168	-0.84435	-0.533307	-0.505583
-9.97051	0.199053	-1.35476	0.529925	-0.524661	-0.123705	1.15677	1.13151	0.409777	0.0458622	0.446964	-0.550585	-1.66799	-1.30976	-0.886639	-0.32041	-0.250472	-2.70449	-0.704774	0.303898	0.118475	-0.022441	-0.320823	-0.929831	-1.40628	-1.42041	-0.693342	-1.50822	-1.22181	-0.258392	0.58439	-1.83114	-1.67365	-2.07756	0.687057	0.500805	-0.0233455	-0.835299	-2.66361	4.40984	-2.6852	-0.945695	0.452274	0.515931	1.42011	-1.61074	1.21335	-0.976068	-0.537794	-0.510064
-9.96068	0.209786	-1.17724	0.623381	-0.434673	-0.249646	1.45095	1.20718	0.39689	0.206437	0.416197	-0.63595	-1.63874	-1.32268	-0.848921	-0.360082	-0.276386	-2.66459	-0.682653	0.392161	0.0140692	-0.13368	-0.443294	-0.946626	-1.32699	-1.41581	-0.753056	-1.57584	-1.16372	-0.274436	0.530325	-1.89285	-1.48658	-2.04229	0.756422	0.569384	-0.055456	-0.904612	-2.68673	4.44758	-2.75703	-1.07053	0.298783	0.599822	1.34769	-1.55573	1.18791	-1.10356	-0.529173	-0.513955
-9.95085	0.2391	-0.948728	0.709913	-0.390432	-0.357251	1.74127	1.13277	0.354064	0.303062	0.31885	-0.710043	-1.58775	-1.34716	-0.802228	-0.425932	-0.284825	-2.61357	-0.628595	0.466026	-0.145093	-0.228868	-0.480689	-1.0043	-1.22405	-1.44379	-0.83006	-1.63956	-1.12423	-0.331819	0.482604	-1.92651	-1.30477	-2.00921	0.814851	0.645209	-0.0754552	-0.982881	-2.72031	4.54733	-2.79018	-1.16726	0.136233	0.685852	1.32896	-1.52693	1.1515	-1.20915	-0.509877	-0.519439
-9.94102	0.297983	-0.694052	0.780184	-0.428976	-0.423223	2.02185	0.950644	0.277834	0.32514	0.172988	-0.769403	-1.51841	-1.3634	-0.747331	-0.503078	-0.244811	-2.51406	-0.547588	0.508279	-0.343189	-0.297202	-0.432741	-1.08847	-1.11013	-1.49363	-0.922001	-1.68887	-1.09716	-0.424084	0.451528	-1.94183	-1.15211	-1.97362	0.840642	0.723652	-0.0810949	-1.03702	-2.7559	4.67967	-2.74945	-1.23909	-0.00189244	0.757483	1.36221	-1.53135	1.10882	-1.28953	-0.479104	-0.532097
-9.93119	0.391502	-0.428786	0.841661	-0.520836	-0.46314	2.28713	0.698451	0.180884	0.279182	-0.000654579	-0.807079	-1.43618	-1.36951	-0.676732	-0.570496	-0.156694	-2.34898	-0.465897	0.532713	-0.558429	-0.333938	-0.340608	-1.19031	-0.988762	-1.56472	-1.02101	-1.72505	-1.07965	-0.539467	0.452575	-1.94702	-1.02836	-1.9548	0.825028	0.806285	-0.0690762	-1.04907	-2.77781	4.82262	-2.64738	-1.27629	-0.104229	0.805842	1.43934	-1.59443	1.06258	-1.34527	-0.436952	-0.553368
-9.92136	0.519064	-0.160474	0.90049	-0.6282	-0.497555	2.48962	0.390434	0.0759329	0.173732	-0.18389	-0.814895	-1.3476	-1.37335	-0.595214	-0.612707	-0.0203203	-2.11675	-0.394006	0.548663	-0.731511	-0.343542	-0.237797	-1.30076	-0.862426	-1.65198	-1.11053	-1.74855	-1.07484	-0.666818	0.484896	-1.9519	-0.930535	-1.9794	0.781053	0.901112	-0.0356562	-1.02751	-2.77248	4.96624	-2.50245	-1.26706	-0.172113	0.832997	1.55284	-1.69662	1.0144	-1.37543	-0.385996	-0.584562
-9.91153	0.672136	0.0760153	0.954586	-0.730987	-0.539537	2.59223	0.0373059	-0.0292452	0.0146235	-0.361738	-0.788086	-1.2672	-1.37496	-0.564769	-0.621009	0.160218	-1.82357	-0.330385	0.559499	-0.846731	-0.335656	-0.142553	-1.41257	-0.740718	-1.74875	-1.17557	-1.74735	-1.08952	-0.793417	0.544301	-1.96199	-0.85025	-2.03197	0.716688	1.00889	0.0172834	-0.983216	-2.73843	5.10113	-2.33621	-1.20993	-0.213331	0.841757	1.69575	-1.81166	0.963663	-1.35867	-0.334233	-0.622925
-9.9017	0.833256	0.180038	0.993372	-0.813101	-0.589542	2.61378	-0.346128	-0.131589	-0.190551	-0.524367	-0.731696	-1.19756	-1.37034	-0.622758	-0.576682	0.36941	-1.47144	-0.26741	0.55683	-0.898911	-0.317669	-0.0618175	-1.51913	-0.627998	-1.84405	-1.20912	-1.71275	-1.11937	-0.909801	0.623342	-1.98418	-0.779001	-2.09763	0.632142	1.11954	0.0871761	-0.92418	-2.67767	5.21632	-2.16527	-1.10974	-0.23208	0.83651	1.85407	-1.92402	0.901244	-1.29843	-0.280038	-0.664981
-9.89187	0.988146	0.155319	1.00488	-0.866342	-0.641473	2.57612	-0.717635	-0.232283	-0.425512	-0.669089	-0.670018	-1.13582	-1.38474	-0.764934	-0.492297	0.591381	-1.06898	-0.194808	0.539938	-0.889797	-0.296446	-0.000750057	-1.58294	-0.523951	-1.92318	-1.21285	-1.64336	-1.1546	-1.00323	0.707938	-2.02031	-0.708062	-2.16442	0.532309	1.19759	0.170172	-0.853112	-2.59752	5.3031	-2.00557	-0.974686	-0.230334	0.821681	2.01913	-2.02752	0.826778	-1.22282	-0.222224	-0.706744
-9.88204	1.12476	0.0431815	0.981705	-0.886913	-0.686533	2.49806	-0.999905	-0.332119	-0.629712	-0.795126	-0.623458	-1.09457	-1.41463	-0.953772	-0.384917	0.818828	-0.634502	-0.105858	0.508979	-0.822077	-0.269555	0.0224977	-1.59204	-0.431354	-1.95567	-1.19037	-1.54787	-1.18755	-1.05831	0.790572	-2.06895	-0.633018	-2.2161	0.43314	1.2418	0.262087	-0.774096	-2.51799	5.36142	-1.8647	-0.811048	-0.210966	0.800858	2.18826	-2.11597	0.742686	-1.14609	-0.16125	-0.741273
-9.8722	1.23492	-0.124174	0.921708	-0.875023	-0.715825	2.39024	-1.19562	-0.430201	-0.758776	-0.891235	-0.598744	-1.08347	-1.44702	-1.1534	-0.264514	1.04658	-0.183502	-0.00044945	0.463267	-0.701449	-0.240617	-0.0576681	-1.56208	-0.348996	-1.93771	-1.14426	-1.45801	-1.21616	-1.06416	0.867547	-2.12832	-0.554885	-2.24533	0.345696	1.2674	0.352697	-0.692857	-2.44332	5.40173	-1.74566	-0.62291	-0.175163	0.776472	2.35522	-2.14579	0.671498	-1.07845	-0.102234	-0.767939
-9.86237	1.31933	-0.324883	0.825288	-0.835933	-0.71978	2.2607	-1.31937	-0.524546	-0.804105	-0.925864	-0.602816	-1.09643	-1.4765	-1.34411	-0.138191	1.26938	0.268841	0.120665	0.405769	-0.529912	-0.209061	-0.234688	-1.50434	-0.269379	-1.87063	-1.08304	-1.38548	-1.24443	-1.02476	0.936868	-2.21082	-0.471404	-2.24116	0.285702	1.27648	0.424206	-0.630385	-2.37099	5.43585	-1.6536	-0.415469	-0.125832	0.750107	2.49666	-2.08522	0.626628	-1.02491	-0.0592391	-0.789573
-9.85254	1.3804	-0.542304	0.694151	-0.774127	-0.692368	2.11581	-1.37641	-0.611945	-0.776472	-0.91264	-0.638684	-1.12895	-1.50233	-1.51086	-0.0112054	1.46076	0.648214	0.25519	0.339853	-0.310153	-0.173712	-0.475678	-1.42612	-0.187834	-1.76265	-1.00782	-1.33384	-1.27227	-0.953353	0.996728	-2.3064	-0.380016	-2.16958	0.284699	1.26439	0.461634	-0.61259	-2.3006	5.4389	-1.62511	-0.200785	-0.0707722	0.721073	2.56326	-1.95292	0.597962	-0.984071	-0.0347507	-0.803278
-9.84271	1.41582	-0.768027	0.533867	-0.694429	-0.629418	1.96178	-1.36225	-0.691079	-0.690818	-0.877849	-0.708521	-1.16986	-1.5285	-1.60827	0.113453	1.54591	0.885995	0.400557	0.272024	-0.0467459	-0.13525	-0.753739	-1.33284	-0.108091	-1.62061	-0.917441	-1.31087	-1.28567	-0.869332	1.02887	-2.40185	-0.281675	-2.04092	0.333355	1.22704	0.446595	-0.629335	-2.24034	5.39157	-1.67318	-0.0151949	-0.0211847	0.692738	2.53291	-1.7694	0.574903	-0.946025	-0.0223893	-0.804831
-9.83288	1.3782	-0.997305	0.348988	-0.603219	-0.528446	1.81339	-1.28363	-0.76684	-0.558237	-0.838893	-0.812493	-1.20612	-1.56031	-1.61716	0.237561	1.50688	1.00788	0.5501	0.208807	0.245402	-0.0890231	-1.0511	-1.22885	-0.0320235	-1.4546	-0.820351	-1.31937	-1.28065	-0.787537	1.00728	-2.49238	-0.159234	-1.8722	0.415146	1.16221	0.37508	-0.668948	-2.2016	5.30948	-1.78034	0.11769	0.0146138	0.681216	2.42564	-1.54935	0.553979	-0.904338	-0.0157307	-0.794947
-9.82305	1.25064	-1.20828	0.145605	-0.508405	-0.383979	1.73645	-1.15071	-0.84866	-0.386084	-0.802346	-0.947925	-1.24008	-1.60086	-1.55115	0.35696	1.36976	1.04391	0.694856	0.155488	0.553015	-0.0229907	-1.35614	-1.11789	0.0405112	-1.281	-0.727602	-1.35878	-1.26235	-0.713382	0.927372	-2.56791	0.0225772	-1.68189	0.515824	1.06765	0.25189	-0.727364	-2.19396	5.20871	-1.92374	0.207628	0.0325558	0.68775	2.26759	-1.30522	0.534492	-0.853392	-0.0102656	-0.775239
-9.81322	1.05112	-1.32608	-0.0760766	-0.413644	-0.186105	1.74283	-0.974482	-0.939837	-0.184528	-0.767116	-1.1054	-1.27425	-1.63639	-1.43924	0.460028	1.16556	1.00503	0.770525	0.113922	0.862493	0.0709188	-1.65901	-1.00476	0.110573	-1.1114	-0.646624	-1.43216	-1.23499	-0.651346	0.791077	-2.58729	0.256989	-1.4816	0.628009	0.943773	0.082445	-0.799921	-2.21704	5.103	-2.0892	0.260676	0.0328275	0.722085	2.07926	-1.04659	0.516444	-0.795903	-0.00371642	-0.747761
-9.80339	0.794862	-1.34506	-0.318433	-0.322733	0.0613623	1.80786	-0.773922	-1.0448	0.0208747	-0.729386	-1.2649	-1.30762	-1.64733	-1.30949	0.540754	0.914623	0.898798	0.692064	0.0839605	1.13076	0.195849	-1.91545	-0.896809	0.16834	-0.95528	-0.575267	-1.53207	-1.20188	-0.612364	0.615517	-2.54844	0.531835	-1.27853	0.746706	0.797897	-0.125808	-0.880712	-2.2638	5.00423	-2.26172	0.274746	0.00883611	0.785337	1.87775	-0.786992	0.500373	-0.749683	0.00947329	-0.713733
-9.79356	0.495194	-1.28992	-0.576671	-0.249985	0.347189	1.91102	-0.564034	-1.16459	0.204161	-0.682654	-1.39492	-1.3433	-1.64632	-1.18675	0.56791	0.629446	0.73471	0.462915	0.0654234	1.32586	0.353602	-2.03424	-0.804965	0.169425	-0.841454	-0.510571	-1.65086	-1.16605	-0.601211	0.422865	-2.46554	0.831937	-1.08332	0.869494	0.637764	-0.356119	-0.96531	-2.32875	4.92166	-2.4273	0.255866	-0.0390396	0.867239	1.68265	-0.540252	0.487503	-0.712379	0.0261543	-0.671513
-9.78373	0.165347	-1.18511	-0.81586	-0.207894	0.660258	2.03721	-0.410575	-1.29428	0.336623	-0.615902	-1.46767	-1.38082	-1.64463	-1.08535	0.54041	0.317853	0.521963	0.139406	0.0586238	1.45149	0.539782	-2.02876	-0.741593	0.117924	-0.77889	-0.456057	-1.7612	-1.13438	-0.619697	0.226005	-2.35252	1.13255	-0.903269	0.995007	0.472281	-0.592862	-1.0377	-2.40723	4.85603	-2.58049	0.212294	-0.0943728	0.961198	1.51108	-0.338082	0.479133	-0.673384	0.0413967	-0.619358
-9.7739	-0.181574	-1.05002	-0.963109	-0.190125	0.993592	2.17694	-0.353379	-1.41178	0.390965	-0.519769	-1.49164	-1.39802	-1.64757	-1.01316	0.477375	-0.0122801	0.267588	-0.230282	0.0625844	1.51129	0.740505	-1.93322	-0.693367	0.0319173	-0.765062	-0.413672	-1.8435	-1.11261	-0.664321	0.0488797	-2.22858	1.40997	-0.738173	1.11696	0.31377	-0.802303	-1.07239	-2.48884	4.80498	-2.71564	0.150759	-0.14455	1.06246	1.40101	-0.237776	0.476067	-0.630825	0.0517325	-0.560114
-9.76407	-0.533186	-0.898422	-1.0223	-0.187394	1.34635	2.32439	-0.374425	-1.50487	0.37405	-0.392288	-1.47387	-1.40551	-1.65209	-0.973281	0.393283	-0.314073	-0.0218978	-0.617447	0.0808352	1.51036	0.911504	-1.77458	-0.641037	-0.0745394	-0.796585	-0.386438	-1.90023	-1.09897	-0.726133	-0.0899471	-2.1039	1.65089	-0.586168	1.19821	0.166865	-0.954036	-1.07457	-2.56638	4.7598	-2.79328	0.0765712	-0.181912	1.1662	1.36591	-0.222103	0.478815	-0.584212	0.0559462	-0.500879
-9.75424	-0.87636	-0.740452	-1.00473	-0.192236	1.69953	2.47619	-0.460358	-1.5712	0.296401	-0.235376	-1.41889	-1.41399	-1.65077	-0.957134	0.299002	-0.537922	-0.340074	-1.00111	0.108742	1.45735	1.03971	-1.57302	-0.582383	-0.191756	-0.86513	-0.383914	-1.93416	-1.0913	-0.792675	-0.165194	-1.97984	1.85041	-0.445196	1.23218	0.0415791	-1.05827	-1.05209	-2.61798	4.73244	-2.80258	-0.00649565	-0.196859	1.24797	1.38772	-0.26341	0.489221	-0.533483	0.0573878	-0.454308
-9.74441	-1.21252	-0.589961	-0.92068	-0.199989	1.97828	2.63292	-0.600244	-1.606	0.169149	-0.0532561	-1.33243	-1.42606	-1.63757	-0.951615	0.204254	-0.695365	-0.680928	-1.36224	0.137803	1.36339	1.12545	-1.34288	-0.521934	-0.314108	-0.963674	-0.401092	-1.93915	-1.08686	-0.858205	-0.178975	-1.87317	2.01016	-0.31392	1.23279	-0.0134543	-1.12287	-1.01283	-2.63235	4.73118	-2.76607	-0.0954591	-0.185169	1.29861	1.44786	-0.339031	0.510232	-0.478979	0.0607883	-0.421437
-9.73458	-1.53672	-0.520711	-0.781787	-0.20394	2.17792	2.78053	-0.784676	-1.60413	0.00835125	0.150396	-1.21552	-1.44227	-1.60966	-0.957759	0.110813	-0.798768	-1.03583	-1.62618	0.172408	1.23927	1.16738	-1.09385	-0.46503	-0.438121	-1.08653	-0.426077	-1.90698	-1.08246	-0.936935	-0.143495	-1.83409	2.1315	-0.228682	1.21482	0.00868104	-1.14183	-0.962471	-2.61282	4.74075	-2.70055	-0.189338	-0.141046	1.32915	1.53288	-0.429419	0.53983	-0.421624	0.0656524	-0.400782
-9.72475	-1.77642	-0.556895	-0.600027	-0.196202	2.31655	2.85984	-1.00292	-1.56397	-0.160184	0.370839	-1.06918	-1.46308	-1.57636	-1.00287	0.0201158	-0.843897	-1.37119	-1.72917	0.208485	1.09514	1.15932	-0.836646	-0.405264	-0.561151	-1.22288	-0.450448	-1.83796	-1.07568	-1.01808	-0.0677783	-1.85939	2.1791	-0.202087	1.18656	0.0825894	-1.11736	-0.904437	-2.56813	4.74487	-2.6134	-0.286687	-0.0731341	1.34736	1.63475	-0.52684	0.578865	-0.352704	0.069396	-0.390619
-9.71492	-1.91681	-0.670538	-0.385303	-0.171615	2.40702	2.85526	-1.23928	-1.48826	-0.313044	0.569091	-0.89589	-1.4889	-1.5682	-1.08015	-0.0339468	-0.828956	-1.65129	-1.66736	0.240852	0.941051	1.10078	-0.630742	-0.327411	-0.683988	-1.3557	-0.471734	-1.74125	-1.05957	-1.09207	0.0401442	-1.92381	2.13221	-0.221918	1.15327	0.185689	-1.05172	-0.839702	-2.5067	4.7352	-2.50652	-0.384136	0.0044134	1.35679	1.74975	-0.631728	0.630112	-0.263071	0.0735883	-0.38911
-9.70509	-1.98051	-0.837749	-0.145938	-0.117489	2.4552	2.77546	-1.4165	-1.38372	-0.438769	0.68826	-0.697253	-1.51805	-1.58398	-1.17437	-0.0270641	-0.757272	-1.87506	-1.46892	0.236084	0.783142	0.998837	-0.51361	-0.221975	-0.804987	-1.47256	-0.488502	-1.62741	-1.02536	-1.15342	0.166448	-2.01314	2.00505	-0.276073	1.11867	0.303321	-0.949151	-0.769444	-2.43675	4.70954	-2.38088	-0.475216	0.0789541	1.35739	1.87169	-0.741581	0.690359	-0.160652	0.0787132	-0.400278
-9.69526	-1.98444	-1.03716	0.114774	-0.0275924	2.46666	2.62635	-1.47889	-1.26148	-0.535311	0.732908	-0.47843	-1.54349	-1.6141	-1.26788	0.0156725	-0.662762	-2.04926	-1.18923	0.187782	0.623511	0.871216	-0.456645	-0.101724	-0.920645	-1.57298	-0.500469	-1.50554	-0.973673	-1.19917	0.289135	-2.11974	1.81872	-0.353936	1.08542	0.424281	-0.818664	-0.694103	-2.36727	4.66736	-2.23784	-0.558424	0.142257	1.34736	1.98843	-0.859357	0.755573	-0.0493589	0.0811218	-0.42503
-9.68543	-1.94282	-1.2551	0.398179	0.0857703	2.44193	2.41511	-1.44764	-1.13335	-0.599292	0.718185	-0.25697	-1.55546	-1.65213	-1.34575	0.0793624	-0.577747	-2.18013	-0.880797	0.119016	0.480627	0.736512	-0.439412	-0.0332426	-1.02911	-1.66318	-0.513601	-1.39942	-0.906333	-1.22758	0.384774	-2.23866	1.60038	-0.446799	1.05551	0.537639	-0.707772	-0.615342	-2.31024	4.61045	-2.08009	-0.614728	0.18755	1.32398	2.09118	-0.997096	0.822762	0.0697167	0.0760313	-0.458458
-9.6756	-1.86513	-1.48244	0.662556	0.133319	2.38434	2.15284	-1.34152	-1.00276	-0.62964	0.659447	-0.0466947	-1.53998	-1.69692	-1.39965	0.151226	-0.492325	-2.27477	-0.578431	0.0456065	0.398344	0.612012	-0.445099	-0.0246996	-1.13222	-1.73597	-0.529416	-1.33067	-0.832215	-1.23765	0.444801	-2.36547	1.3713	-0.547595	1.02917	0.626547	-0.637945	-0.527972	-2.26831	4.54993	-1.91088	-0.646664	0.220106	1.2832	2.17891	-1.16501	0.884673	0.193612	0.0640587	-0.491363
-9.66577	-1.75645	-1.69621	0.841937	0.0919684	2.29856	1.85388	-1.16255	-0.866786	-0.629498	0.567816	0.145091	-1.53033	-1.74791	-1.42556	0.225515	-0.401832	-2.33853	-0.29509	-0.0334495	0.364508	0.514188	-0.463166	-0.068783	-1.23606	-1.77984	-0.547089	-1.30871	-0.762719	-1.22858	0.464929	-2.47653	1.1409	-0.650007	1.00765	0.685235	-0.599117	-0.417507	-2.24208	4.48907	-1.74444	-0.665364	0.240365	1.21248	2.24922	-1.36726	0.929247	0.313685	0.045775	-0.50737
-9.65594	-1.62036	-1.83679	0.940085	-0.00614625	2.18532	1.53225	-0.919479	-0.731412	-0.61538	0.449046	0.31547	-1.55574	-1.80302	-1.42933	0.303134	-0.325104	-2.36414	-0.0412107	-0.120067	0.361894	0.463872	-0.49358	-0.15483	-1.3526	-1.79356	-0.565976	-1.32926	-0.690496	-1.19491	0.449851	-2.5266	0.912912	-0.757841	0.991544	0.717633	-0.588938	-0.276887	-2.23123	4.42841	-1.59935	-0.677211	0.244126	1.10528	2.30161	-1.58302	0.921513	0.42383	0.0184367	-0.497322
-9.64611	-1.46274	-1.90926	0.971039	-0.135372	2.03711	1.19889	-0.622368	-0.608736	-0.577717	0.308209	0.462915	-1.60442	-1.85979	-1.41451	0.383266	-0.288347	-2.30892	0.136065	-0.209109	0.37723	0.469545	-0.539487	-0.270212	-1.48584	-1.77517	-0.587846	-1.38218	-0.606437	-1.13205	0.396922	-2.53107	0.690044	-0.874046	0.996353	0.73695	-0.604683	-0.122668	-2.2348	4.36813	-1.46812	-0.685725	0.234882	0.96767	2.33814	-1.78631	0.862001	0.523147	-0.0201316	-0.462195
-9.63628	-1.2917	-1.92614	0.950736	-0.284286	1.85651	0.864166	-0.279492	-0.548241	-0.503357	0.179343	0.561185	-1.66315	-1.91359	-1.38032	0.443457	-0.310091	-2.17518	0.224311	-0.292945	0.398588	0.533734	-0.601313	-0.402935	-1.64002	-1.72808	-0.61624	-1.4586	-0.509401	-1.05241	0.304291	-2.50548	0.475529	-0.999129	1.02197	0.753579	-0.638768	0.0427004	-2.26581	4.30853	-1.34808	-0.692637	0.218746	0.807386	2.36934	-1.97254	0.769731	0.597174	-0.0691442	-0.407806
-9.62644	-1.10919	-1.8989	0.892957	-0.446185	1.65161	0.533845	0.08372	-0.556106	-0.402201	0.113826	0.615214	-1.72042	-1.96569	-1.32894	0.417244	-0.349028	-1.98852	0.243034	-0.342955	0.414231	0.651067	-0.666588	-0.554213	-1.80617	-1.65705	-0.641097	-1.55148	-0.403835	-0.966621	0.181711	-2.46182	0.309836	-1.11829	1.05489	0.761045	-0.685016	0.217902	-2.33586	4.2471	-1.24554	-0.701443	0.197028	0.631614	2.40129	-2.13269	0.658683	0.639427	-0.127286	-0.339542
-9.61661	-0.915017	-1.84088	0.808772	-0.620512	1.42992	0.223951	0.367706	-0.609768	-0.283952	0.104504	0.639303	-1.76982	-2.0183	-1.24934	0.305245	-0.346986	-1.77474	0.212115	-0.36669	0.418399	0.799789	-0.703544	-0.730811	-1.9655	-1.56749	-0.655087	-1.65498	-0.308449	-0.88426	0.0444707	-2.39993	0.222901	-1.22393	1.0899	0.765566	-0.738825	0.398547	-2.43653	4.18684	-1.17649	-0.735755	0.171403	0.447387	2.4003	-2.25457	0.542017	0.653368	-0.188952	-0.264437
-9.60678	-0.709105	-1.76072	0.705266	-0.814498	1.19632	0.00443785	0.513355	-0.690852	-0.157899	0.140304	0.642661	-1.81084	-2.04848	-1.14708	0.134963	-0.311778	-1.54945	0.150526	-0.384796	0.414389	0.989892	-0.720472	-0.936759	-2.06344	-1.46477	-0.654026	-1.75964	-0.239746	-0.807495	-0.0881448	-2.31622	0.198174	-1.32608	1.12482	0.785161	-0.791757	0.57074	-2.55715	4.1296	-1.15565	-0.802438	0.140435	0.266056	2.36515	-2.33333	0.433811	0.644189	-0.241861	-0.190053
-9.59695	-0.48369	-1.66473	0.585285	-1.02725	0.956224	-0.120037	0.505409	-0.786754	-0.0315949	0.214876	0.635846	-1.84884	-2.02575	-1.03748	-0.0663211	-0.261691	-1.32862	0.0695315	-0.402482	0.41755	1.27176	-0.729396	-1.17369	-2.09864	-1.35361	-0.636433	-1.83409	-0.208708	-0.732836	-0.199772	-2.20946	0.218009	-1.43204	1.15839	0.825566	-0.799814	0.713845	-2.68941	4.08733	-1.18699	-0.885195	0.0891276	0.0946795	2.31012	-2.36348	0.336813	0.617594	-0.267615	-0.127622
-9.58712	-0.235104	-1.559	0.440953	-1.18356	0.717523	-0.173411	0.348222	-0.887315	0.0899665	0.322439	0.632095	-1.8877	-1.96297	-0.929612	-0.26933	-0.201163	-1.12153	-0.0233271	-0.417207	0.436264	1.62023	-0.73389	-1.43421	-2.07661	-1.24158	-0.61125	-1.85153	-0.218226	-0.652981	-0.287223	-2.08411	0.2681	-1.54424	1.18413	0.886457	-0.758997	0.805619	-2.82822	4.07229	-1.26569	-0.97177	0.0200261	-0.0550492	2.24541	-2.33946	0.253522	0.59115	-0.255929	-0.0831252
-9.57729	0.0232732	-1.44873	0.274681	-1.27757	0.52545	-0.166633	0.101556	-0.980836	0.20447	0.457794	0.635157	-1.92094	-1.86974	-0.828672	-0.459508	-0.121372	-0.929805	-0.122281	-0.432016	0.47819	2.00825	-0.733185	-1.65026	-2.00645	-1.14457	-0.586382	-1.81916	-0.257478	-0.568283	-0.335145	-1.94734	0.33134	-1.65628	1.18753	0.959548	-0.695139	0.836401	-2.97043	4.08098	-1.38423	-1.056	-0.0602059	-0.147842	2.1779	-2.25842	0.18466	0.579101	-0.194884	-0.0610651
-9.56746	0.233964	-1.34224	0.0991956	-1.33552	0.392544	-0.107923	-0.18033	-1.05184	0.31165	0.613055	0.639978	-1.90485	-1.74431	-0.736351	-0.612059	-0.00349855	-0.751185	-0.216174	-0.451219	0.541451	2.41322	-0.772778	-1.80369	-1.89644	-1.06914	-0.571474	-1.74717	-0.320183	-0.481555	-0.328436	-1.81445	0.400664	-1.76111	1.14991	1.0308	-0.625214	0.805915	-3.11395	4.11027	-1.53542	-1.1335	-0.143843	-0.184726	2.11179	-2.12006	0.154749	0.570898	-0.0873919	-0.0571677
-9.55763	0.376149	-1.27853	-0.0501983	-1.36882	0.310156	-0.00645703	-0.48467	-1.04966	0.402713	0.758686	0.633748	-1.83227	-1.59092	-0.661602	-0.668995	0.166685	-0.585482	-0.253886	-0.498264	0.608704	2.81575	-0.851976	-1.91373	-1.75388	-1.02498	-0.563756	-1.63819	-0.402511	-0.395564	-0.277893	-1.73957	0.474343	-1.8534	1.08206	1.09088	-0.560716	0.718194	-3.25326	4.15125	-1.71146	-1.19561	-0.199474	-0.169881	2.05002	-1.9333	0.176623	0.564107	0.0514355	-0.0670297
-9.5478	0.464975	-1.26033	-0.123387	-1.38892	0.26922	0.126018	-0.810816	-0.952989	0.443722	0.883863	0.608531	-1.72098	-1.41472	-0.619657	-0.63357	0.38463	-0.456696	-0.226072	-0.611427	0.650371	3.20237	-0.945914	-2.00014	-1.58901	-1.02417	-0.551323	-1.50223	-0.497622	-0.313583	-0.194701	-1.72729	0.552244	-1.91881	0.995798	1.13457	-0.5089	0.583663	-3.35675	4.19587	-1.89594	-1.21989	-0.208243	-0.113622	1.99224	-1.71894	0.233802	0.560594	0.209633	-0.088334
-9.53797	0.51175	-1.26861	-0.132219	-1.39443	0.259645	0.281034	-1.11067	-0.787827	0.435718	0.995567	0.559297	-1.58602	-1.22091	-0.595531	-0.533878	0.597103	-0.412887	-0.153745	-0.771648	0.667209	3.56631	-1.03618	-2.07784	-1.41663	-1.05593	-0.542108	-1.36049	-0.606154	-0.241964	-0.090105	-1.76465	0.637545	-1.94651	0.899548	1.16028	-0.468153	0.41115	-3.4079	4.23676	-2.07075	-1.18518	-0.175154	-0.0201869	1.96409	-1.5004	0.313019	0.559343	0.375763	-0.117698
-9.52814	0.520939	-1.2917	-0.0939712	-1.36954	0.271657	0.457165	-1.29728	-0.596458	0.387024	1.08917	0.484087	-1.44053	-1.02685	-0.577585	-0.393236	0.775811	-0.426548	-0.0507437	-0.956071	0.664628	3.90561	-1.11227	-2.14259	-1.24235	-1.10868	-0.541543	-1.22658	-0.728146	-0.182055	0.0270513	-1.84274	0.735102	-1.93699	0.801983	1.16462	-0.433858	0.223176	-3.42011	4.24154	-2.19578	-1.10609	-0.109141	0.104648	1.97729	-1.29658	0.405162	0.565814	0.534013	-0.15193
-9.51831	0.488071	-1.32157	-0.0222366	-1.30886	0.294702	0.65202	-1.3511	-0.410248	0.308543	1.14742	0.38724	-1.29497	-0.862144	-0.56342	-0.224358	0.921079	-0.46627	0.0772347	-1.15107	0.64544	4.21655	-1.16732	-2.1844	-1.09258	-1.16607	-0.549705	-1.10958	-0.861186	-0.133657	0.152568	-1.9577	0.834758	-1.89382	0.72884	1.13746	-0.407406	0.0641611	-3.40793	4.20847	-2.23757	-0.998084	-0.0167934	0.255597	2.01851	-1.10996	0.504748	0.598236	0.665053	-0.18543
-9.50848	0.41931	-1.30781	0.0733926	-1.21656	0.318823	0.863095	-1.26717	-0.259501	0.219416	1.16532	0.271318	-1.15521	-0.759698	-0.556797	-0.0365319	1.02064	-0.507343	0.216	-1.35937	0.610194	4.46982	-1.19699	-2.19628	-1.02407	-1.21091	-0.562157	-1.03183	-0.996888	-0.0977053	0.282954	-2.10175	0.893477	-1.82458	0.708059	1.06749	-0.414631	-0.0521282	-3.3816	4.1541	-2.20702	-0.8724	0.0964623	0.428263	2.08026	-0.9403	0.608464	0.658873	0.761363	-0.203192
-9.49865	0.32331	-1.21518	0.193688	-1.09985	0.339853	1.08396	-1.06266	-0.188678	0.129607	1.15279	0.137968	-1.02705	-0.705226	-0.561732	0.159535	1.05964	-0.536338	0.300916	-1.58274	0.566803	4.61223	-1.18029	-2.17609	-1.02357	-1.23753	-0.574978	-1.01509	-1.12688	-0.0987034	0.405322	-2.27282	0.903068	-1.73722	0.730556	0.951794	-0.462248	-0.11978	-3.34993	4.09183	-2.12234	-0.736503	0.217765	0.609472	2.15735	-0.802384	0.711241	0.740278	0.82139	-0.199276
-9.48882	0.20599	-1.06941	0.336007	-0.969285	0.355703	1.26008	-0.779266	-0.210106	0.0451094	1.14291	-0.00924965	-0.925235	-0.677179	-0.581351	0.333124	1.03322	-0.550103	0.312766	-1.81513	0.551641	4.66144	-1.083	-2.12314	-1.06755	-1.24722	-0.586041	-1.05649	-1.24514	-0.140983	0.49384	-2.46594	0.870473	-1.6371	0.784634	0.807629	-0.536882	-0.144504	-3.31667	4.02383	-1.99979	-0.597756	0.311958	0.7725	2.24715	-0.745657	0.799102	0.799331	0.845859	-0.173219
-9.47899	0.0721676	-0.893428	0.499543	-0.835755	0.366921	1.3503	-0.458281	-0.302315	-0.036611	1.13973	-0.156296	-0.907548	-0.661555	-0.617004	0.444831	0.939271	-0.559487	0.264798	-2.0292	0.565639	4.64182	-0.921824	-2.03932	-1.13608	-1.24872	-0.59291	-1.14353	-1.35285	-0.217003	0.53639	-2.67047	0.804339	-1.52695	0.86065	0.65881	-0.624511	-0.13618	-3.28582	3.94313	-1.8594	-0.493328	0.370047	0.898136	2.34847	-0.751927	0.834107	0.822857	0.83899	-0.131465
-9.46916	-0.0709729	-0.703259	0.677811	-0.710782	0.374804	1.36599	-0.135089	-0.446801	-0.12418	1.14282	-0.265061	-0.977802	-0.657834	-0.667705	0.488855	0.789396	-0.581662	0.168651	-2.1433	0.596377	4.57172	-0.715436	-1.92565	-1.21635	-1.2506	-0.607339	-1.25442	-1.45419	-0.318549	0.534836	-2.84233	0.714679	-1.40739	0.950794	0.521615	-0.705199	-0.102023	-3.25371	3.84711	-1.71333	-0.472776	0.389224	0.975899	2.46381	-0.789932	0.815582	0.809184	0.808287	-0.085277
-9.45933	-0.213981	-0.512084	0.824194	-0.592201	0.379444	1.31612	0.127679	-0.619297	-0.215619	1.14942	-0.344102	-1.09428	-0.66073	-0.733177	0.474914	0.598332	-0.62986	0.0331812	-2.15999	0.636134	4.46299	-0.479361	-1.78514	-1.30431	-1.26187	-0.635447	-1.36994	-1.53094	-0.439286	0.496057	-2.93854	0.608735	-1.27922	1.04954	0.400322	-0.769935	-0.0461261	-3.21415	3.73654	-1.57669	-0.524709	0.367274	1.00736	2.58935	-0.842669	0.757476	0.762304	0.760191	-0.0417231
-9.4495	-0.326098	-0.336631	0.909017	-0.456788	0.382248	1.21024	0.262658	-0.803655	-0.310241	1.1663	-0.411695	-1.22628	-0.668174	-0.814262	0.417962	0.37873	-0.704118	-0.135331	-2.1094	0.682366	4.3194	-0.227222	-1.62101	-1.39184	-1.27325	-0.67193	-1.47867	-1.57664	-0.579624	0.426628	-2.96861	0.483468	-1.14299	1.15332	0.295197	-0.818722	0.0286713	-3.16639	3.6483	-1.49138	-0.632597	0.304858	0.995598	2.71455	-0.903563	0.66966	0.687596	0.69951	-0.00905824
-9.43967	-0.393465	-0.21212	0.951176	-0.304678	0.385459	1.06239	0.27159	-0.991316	-0.390224	1.16389	-0.475748	-1.35266	-0.68029	-0.914904	0.329888	0.139169	-0.762977	-0.330359	-2.01044	0.695979	4.15433	0.0314369	-1.44027	-1.43812	-1.28334	-0.703927	-1.57184	-1.58722	-0.733047	0.334037	-2.9472	0.333005	-1.01544	1.26279	0.204242	-0.85369	0.119957	-3.11649	3.61638	-1.48271	-0.779014	0.200898	0.945783	2.83605	-0.971756	0.558301	0.585072	0.634941	0.0138108
-9.42984	-0.424609	-0.181046	0.967899	-0.143438	0.392186	0.88968	0.173458	-1.17127	-0.435667	1.12386	-0.526266	-1.45666	-0.696664	-1.04726	0.219996	-0.111624	-0.798639	-0.547597	-1.87202	0.621365	3.98368	0.288546	-1.25423	-1.35622	-1.30107	-0.724765	-1.62511	-1.56384	-0.887042	0.235317	-2.87583	0.160117	-0.922151	1.38137	0.127023	-0.875335	0.226113	-3.07043	3.61963	-1.54085	-0.942117	0.0558802	0.865298	2.9529	-1.05739	0.426663	0.450201	0.575572	0.02406
-9.42001	-0.424471	-0.211483	0.972034	0.0166516	0.390184	0.710258	-0.0026288	-1.33076	-0.454903	1.05753	-0.557132	-1.53573	-0.715522	-1.21312	0.0952396	-0.348622	-0.827319	-0.781606	-1.70767	0.471151	3.84781	0.535937	-1.07477	-1.15946	-1.33887	-0.735373	-1.63736	-1.51141	-1.02621	0.146323	-2.75133	-0.0102591	-0.857587	1.49485	0.0910459	-0.863462	0.329298	-3.01755	3.63063	-1.64942	-1.09761	-0.116979	0.755208	3.0648	-1.17237	0.276509	0.283667	0.524364	0.0199211
-9.41018	-0.402959	-0.27251	0.965273	0.130253	0.387949	0.531719	-0.228312	-1.42621	-0.456589	0.975451	-0.563509	-1.59657	-0.739075	-1.40923	-0.0383979	-0.515229	-0.858198	-1.00434	-1.5294	0.267823	3.77388	0.756187	-0.925297	-0.898727	-1.39866	-0.737224	-1.61847	-1.43836	-1.1179	0.0718034	-2.5825	-0.153215	-0.815007	1.5568	0.111013	-0.802373	0.418937	-2.95124	3.63113	-1.78684	-1.20911	-0.285409	0.621156	3.16961	-1.32468	0.11121	0.0907862	0.481265	0.00189905
-9.40035	-0.366883	-0.346934	0.951177	0.121865	0.397551	0.360621	-0.482477	-1.42793	-0.446939	0.884693	-0.541995	-1.63474	-0.773396	-1.62193	-0.166007	-0.615311	-0.894376	-1.18025	-1.34541	0.0338022	3.74349	0.934979	-0.82453	-0.621183	-1.47781	-0.730691	-1.57694	-1.3591	-1.15533	0.00960737	-2.39169	-0.268081	-0.789165	1.56105	0.17241	-0.706701	0.50593	-2.86885	3.61582	-1.93516	-1.28023	-0.404435	0.492378	3.2417	-1.51141	-0.0648091	-0.124329	0.445951	-0.027674
-9.39052	-0.319711	-0.425436	0.932959	0.000742217	0.418319	0.204373	-0.757939	-1.35581	-0.430416	0.788412	-0.490269	-1.62028	-0.822399	-1.79846	-0.237654	-0.661653	-0.931675	-1.31047	-1.15725	-0.209848	3.74405	1.06354	-0.767691	-0.363201	-1.57033	-0.715777	-1.51965	-1.28054	-1.14306	-0.0429842	-2.22106	-0.358912	-0.775422	1.52176	0.260379	-0.589223	0.599559	-2.77128	3.58422	-2.07614	-1.32324	-0.476357	0.394291	3.22828	-1.73533	-0.244907	-0.340458	0.423303	-0.0657222
-9.38068	-0.26522	-0.49699	0.910945	-0.207523	0.442903	0.0669961	-1.04449	-1.2343	-0.403106	0.684824	-0.411458	-1.55237	-0.88481	-1.92482	-0.249624	-0.65567	-0.964618	-1.39381	-0.963827	-0.447088	3.77104	1.14084	-0.755523	-0.192716	-1.66205	-0.693377	-1.4535	-1.20617	-1.10057	-0.0886678	-2.07693	-0.42441	-0.770221	1.45281	0.355818	-0.45863	0.706433	-2.66339	3.53042	-2.1944	-1.34619	-0.508439	0.34287	3.13806	-1.99454	-0.421443	-0.506351	0.414729	-0.109534
-9.37085	-0.205898	-0.547657	0.888096	-0.47108	0.467725	-0.0108071	-1.27279	-1.08516	-0.354431	0.577989	-0.312051	-1.44791	-0.94357	-2.01025	-0.217381	-0.602413	-0.988559	-1.42751	-0.799985	-0.667432	3.82285	1.16908	-0.794644	-0.157981	-1.75037	-0.664922	-1.39152	-1.14034	-1.04533	-0.136119	-1.94944	-0.467934	-0.775362	1.36625	0.444314	-0.323809	0.830671	-2.55015	3.42393	-2.28187	-1.35622	-0.495138	0.341408	2.99172	-2.28292	-0.567484	-0.622956	0.413929	-0.156798
-9.36102	-0.146437	-0.578885	0.864865	-0.765899	0.492653	0.00335556	-1.36187	-0.92345	-0.285854	0.475252	-0.219099	-1.32632	-0.954493	-2.0576	-0.144671	-0.512418	-1.00018	-1.41061	-0.690308	-0.859123	3.89738	1.16252	-0.877238	-0.249617	-1.83829	-0.639375	-1.3375	-1.08565	-0.985001	-0.189999	-1.83638	-0.492701	-0.804085	1.27483	0.519518	-0.200676	0.974146	-2.44058	3.27494	-2.33579	-1.35855	-0.436747	0.377444	2.8083	-2.58256	-0.679884	-0.703179	0.413457	-0.207073
-9.35119	-0.112415	-0.601715	0.853956	-1.07816	0.516947	0.0873155	-1.29315	-0.764953	-0.203311	0.404297	-0.139845	-1.20489	-0.902829	-2.06847	-0.0339876	-0.396498	-1.00127	-1.34669	-0.612727	-0.949908	3.98863	1.13801	-0.965585	-0.445099	-1.91046	-0.626509	-1.28978	-1.04198	-0.929756	-0.250841	-1.74334	-0.500706	-0.862579	1.18454	0.575621	-0.0946927	1.1355	-2.33987	3.1149	-2.3584	-1.35847	-0.332413	0.42286	2.60264	-2.86917	-0.75849	-0.758696	0.408448	-0.257217
-9.34136	-0.108845	-0.624652	0.890979	-1.39817	0.534215	0.216744	-1.08301	-0.644252	-0.117716	0.365157	-0.0745238	-1.09481	-0.813743	-2.0457	0.105377	-0.260507	-0.992745	-1.24175	-0.548633	-0.865317	4.05815	1.10169	-1.05057	-0.714782	-1.95508	-0.619811	-1.25904	-1.01689	-0.885034	-0.317939	-1.67496	-0.49007	-0.951509	1.09222	0.609662	-0.00877527	1.31266	-2.24301	2.96775	-2.3538	-1.35956	-0.206523	0.453671	2.38666	-3.12476	-0.804224	-0.794521	0.397785	-0.292786
-9.33153	-0.124178	-0.652623	0.967385	-1.71446	0.536516	0.370352	-0.789457	-0.610721	-0.039429	0.345816	-0.0287183	-1.00209	-0.708305	-1.99531	0.262571	-0.108032	-0.975541	-1.11604	-0.486141	-0.591567	4.06949	1.05692	-1.12749	-1.0269	-1.97064	-0.62138	-1.26177	-1.01395	-0.85332	-0.389949	-1.62974	-0.455363	-1.06843	0.995609	0.595436	0.0532812	1.50176	-2.12763	2.84051	-2.3269	-1.38118	-0.123007	0.476997	2.17393	-3.34098	-0.814782	-0.805558	0.381133	-0.304879
-9.3217	-0.148311	-0.686315	1.06771	-1.96811	0.512124	0.522575	-0.447385	-0.660805	0.0186559	0.341024	-0.0090255	-0.927296	-0.598544	-1.92331	0.426735	0.0550004	-0.948306	-1.01242	-0.419261	-0.141111	4.02725	1.01935	-1.18291	-1.34851	-1.95886	-0.6357	-1.28456	-1.02357	-0.849447	-0.460578	-1.60552	-0.398352	-1.20897	0.895402	0.5251	0.0706657	1.6989	-2.005	2.73365	-2.285	-1.43329	-0.0872601	0.490189	1.98043	-3.51742	-0.786188	-0.782458	0.358343	-0.29316
-9.31187	-0.170542	-0.726303	1.17989	-2.08809	0.459417	0.651394	-0.0796291	-0.771856	0.0440635	0.341567	-0.0200907	-0.86503	-0.491852	-1.82433	0.54446	0.192207	-0.90041	-0.925707	-0.347868	0.422898	3.94574	1.00913	-1.21018	-1.65755	-1.92254	-0.672218	-1.31831	-1.04046	-0.890774	-0.512657	-1.60012	-0.321165	-1.36367	0.791645	0.416416	0.0414887	1.90033	-1.89362	2.64629	-2.23454	-1.5013	-0.0885602	0.482167	1.88224	-3.64656	-0.715391	-0.724992	0.329764	-0.26395
-9.30204	-0.182311	-0.776358	1.28369	-2.09628	0.384553	0.748848	0.29519	-0.923035	0.0321052	0.34019	-0.0576539	-0.812027	-0.38878	-1.69005	0.588595	0.282287	-0.82977	-0.851544	-0.269662	1.05285	3.84249	1.0353	-1.20824	-1.94391	-1.85303	-0.737074	-1.35833	-1.06038	-0.962286	-0.544144	-1.59537	-0.229749	-1.52183	0.684866	0.283915	-0.010752	2.08646	-1.79612	2.57786	-2.15322	-1.57431	-0.12915	0.446391	1.91068	-3.69941	-0.608637	-0.6334	0.296106	-0.221085
-9.29221	-0.186572	-0.835985	1.36656	-2.02805	0.346572	0.814376	0.615684	-1.10025	-0.00611645	0.332913	-0.118538	-0.76657	-0.289442	-1.52407	0.577042	0.339796	-0.73351	-0.794595	-0.176656	1.72001	3.72745	1.10128	-1.20051	-2.17914	-1.74865	-0.821851	-1.40238	-1.08013	-1.05493	-0.553855	-1.55122	-0.133163	-1.67835	0.574723	0.137685	-0.0734426	2.22924	-1.71676	2.52726	-2.0488	-1.6419	-0.210063	0.384704	2.04331	-3.68181	-0.4798	-0.509901	0.263428	-0.165452
-9.28238	-0.18468	-0.910145	1.42175	-1.90826	0.383381	0.858432	0.849784	-1.29407	-0.0593776	0.31842	-0.199481	-0.72042	-0.195197	-1.33252	0.529033	0.376933	-0.612182	-0.769608	-0.0701162	2.41192	3.60571	1.19973	-1.18603	-2.28856	-1.62973	-0.91819	-1.44952	-1.09809	-1.15906	-0.536366	-1.4674	-0.0346824	-1.8227	0.457671	-0.013852	-0.139009	2.32931	-1.6591	2.50389	-1.94637	-1.6945	-0.33168	0.302929	2.25049	-3.60577	-0.338926	-0.359858	0.241991	-0.102213
-9.27255	-0.179902	-1.00503	1.39704	-1.75388	0.483187	0.858048	0.99799	-1.49568	-0.116932	0.293529	-0.294949	-0.690283	-0.131249	-1.12356	0.463232	0.40096	-0.465999	-0.778406	0.0522665	3.09163	3.4881	1.29621	-1.1497	-2.27992	-1.51334	-1.01772	-1.49921	-1.11421	-1.25878	-0.488902	-1.35292	0.0642715	-1.95063	0.327101	-0.161495	-0.207014	2.39001	-1.6272	2.5154	-1.85871	-1.72842	-0.488225	0.232222	2.50879	-3.48007	-0.188788	-0.194334	0.231389	-0.0353207
-9.26272	-0.173618	-1.11747	1.2477	-1.57914	0.63004	0.790337	1.05555	-1.687	-0.172074	0.24687	-0.39684	-0.700849	-0.123858	-0.902783	0.387186	0.415171	-0.280746	-0.816295	0.191073	3.6569	3.38266	1.36325	-1.09554	-2.18144	-1.4072	-1.11488	-1.55105	-1.12883	-1.34109	-0.410638	-1.21344	0.154958	-2.06074	0.184427	-0.265058	-0.268444	2.41738	-1.64143	2.54054	-1.7912	-1.7373	-0.669844	0.188887	2.80159	-3.3127	-0.0317617	-0.0194666	0.229938	0.0278798
-9.25289	-0.166357	-1.24195	1.01833	-1.39724	0.809454	0.678404	1.0252	-1.85601	-0.206823	0.192545	-0.495867	-0.741412	-0.160163	-0.685611	0.296802	0.420588	-0.0566702	-0.879521	0.344765	4.05829	3.29174	1.41486	-1.03917	-2.01664	-1.32199	-1.20111	-1.60612	-1.14263	-1.40278	-0.302558	-1.04507	0.22892	-2.15051	0.0344759	-0.304108	-0.314704	2.41638	-1.68682	2.56381	-1.74707	-1.69673	-0.835565	0.163454	3.10203	-3.12005	0.129635	0.161772	0.236348	0.0710353
-9.24306	-0.159006	-1.37418	0.74765	-1.21505	1.01037	0.544972	0.919316	-1.97519	-0.22081	0.144984	-0.567853	-0.799706	-0.228874	-0.529606	0.195651	0.417222	0.184908	-0.962074	0.502287	4.28512	3.21605	1.45573	-1.00639	-1.80372	-1.26322	-1.26842	-1.67537	-1.15595	-1.44627	-0.16879	-0.848719	0.287119	-2.20251	-0.100856	-0.288656	-0.348084	2.39114	-1.74151	2.57918	-1.72741	-1.61015	-0.958619	0.148487	3.36799	-2.92262	0.294113	0.347035	0.249841	0.0917068
-9.23323	-0.163134	-1.50711	0.465486	-1.03843	1.23434	0.408253	0.754752	-2.00802	-0.217353	0.126393	-0.609827	-0.865658	-0.321473	-0.4514	0.089645	0.404823	0.413587	-1.0531	0.646942	4.35135	3.1534	1.47918	-1.02177	-1.55796	-1.22682	-1.31478	-1.76382	-1.1649	-1.47375	-0.020251	-0.627474	0.33217	-2.19218	-0.193278	-0.231539	-0.371018	2.36225	-1.79552	2.58556	-1.72929	-1.48906	-1.04199	0.139523	3.52683	-2.72927	0.462943	0.537936	0.270597	0.0906825
-9.2234	-0.18398	-1.59755	0.186735	-0.876794	1.48092	0.27741	0.549757	-1.96098	-0.195159	0.14937	-0.632501	-0.93971	-0.418093	-0.438246	-0.0214182	0.392039	0.578317	-1.09552	0.771758	4.26819	3.09903	1.48222	-1.09591	-1.29094	-1.20759	-1.34173	-1.8655	-1.17495	-1.47375	0.11031	-0.385069	0.36625	-2.10877	-0.243913	-0.145923	-0.37379	2.3715	-1.83962	2.58186	-1.73347	-1.34255	-1.07912	0.134153	3.57782	-2.54077	0.613087	0.74474	0.302851	0.0745931
-9.21357	-0.221482	-1.62013	-0.0753881	-0.735298	1.66503	0.158493	0.32088	-1.85013	-0.160543	0.201566	-0.64193	-1.01959	-0.501189	-0.475187	-0.124773	0.39719	0.622325	-1.07542	0.870855	4.04779	3.04804	1.46704	-1.22979	-1.00971	-1.21001	-1.35155	-1.97255	-1.19272	-1.43793	0.200981	-0.133687	0.389624	-1.95507	-0.257987	-0.0400886	-0.34576	2.41441	-1.87253	2.56263	-1.72446	-1.17976	-1.06359	0.133972	3.54379	-2.35769	0.69922	0.950494	0.348665	0.0522604
-9.20374	-0.273104	-1.58843	-0.26807	-0.632245	1.72058	0.0545765	0.0765795	-1.69988	-0.120578	0.273699	-0.642787	-1.10182	-0.563745	-0.546467	-0.190962	0.409619	0.561219	-1.00403	0.929346	3.71434	2.9957	1.4364	-1.41731	-0.727856	-1.24085	-1.34718	-2.06983	-1.22255	-1.37588	0.249022	0.0961676	0.385129	-1.74596	-0.238136	0.0780623	-0.300596	2.47771	-1.905	2.50984	-1.69771	-1.01436	-0.997941	0.150924	3.44439	-2.17847	0.727028	1.12059	0.405939	0.0316659
-9.19391	-0.335953	-1.50969	-0.314472	-0.607548	1.6299	-0.0360444	-0.172117	-1.53404	-0.0839948	0.358105	-0.643739	-1.18551	-0.600276	-0.638279	-0.229103	0.42159	0.418254	-0.888164	0.938784	3.29004	2.93377	1.39243	-1.64765	-0.453571	-1.29423	-1.33481	-2.14046	-1.26451	-1.297	0.245047	0.273518	0.321647	-1.50061	-0.180264	0.209496	-0.250693	2.54865	-1.94559	2.42944	-1.65893	-0.858091	-0.89225	0.187348	3.29632	-2.00391	0.707888	1.18822	0.465426	0.0192515
-9.18408	-0.407863	-1.38602	-0.245243	-0.648438	1.40937	-0.121539	-0.412195	-1.36686	-0.075125	0.443421	-0.650763	-1.27594	-0.613275	-0.740441	-0.250319	0.425988	0.213685	-0.733911	0.896934	2.79638	2.8529	1.34155	-1.91012	-0.22032	-1.36426	-1.32672	-2.18008	-1.31672	-1.20978	0.180326	0.402557	0.202342	-1.23523	-0.0878314	0.353879	-0.205709	2.61824	-1.99801	2.33901	-1.64888	-0.714703	-0.754619	0.220137	3.11998	-1.83025	0.65187	1.15204	0.522955	0.0209705
-9.17425	-0.483131	-1.22195	-0.101372	-0.732815	1.11661	-0.217699	-0.635115	-1.20561	-0.096722	0.495964	-0.679423	-1.38193	-0.616572	-0.845375	-0.26379	0.418073	-0.0372044	-0.547601	0.805721	2.27009	2.76604	1.3191	-2.19674	-0.0775036	-1.44532	-1.32258	-2.194	-1.37021	-1.12419	0.0562147	0.480645	0.0358652	-0.958585	0.0348458	0.479242	-0.168263	2.68747	-2.06949	2.25207	-1.68235	-0.58936	-0.591315	0.251271	2.93042	-1.6589	0.562144	1.03321	0.576419	0.0353899
-9.16442	-0.551611	-1.01922	0.0915144	-0.840382	0.794424	-0.280468	-0.791923	-1.05745	-0.143914	0.450157	-0.740542	-1.50867	-0.62132	-0.929069	-0.273887	0.398991	-0.31204	-0.33508	0.693735	1.82426	2.66396	1.35074	-2.50045	-0.00253282	-1.53196	-1.32057	-2.17516	-1.41347	-1.04329	-0.120471	0.506741	-0.163231	-0.675284	0.179835	0.582587	-0.141514	2.75886	-2.16277	2.16565	-1.75106	-0.481549	-0.414605	0.280091	2.73749	-1.49182	0.445527	0.859624	0.626243	0.0689261
-9.15459	-0.605034	-0.779677	0.311755	-0.949453	0.47211	-0.284824	-0.843061	-0.92172	-0.209493	0.314664	-0.810543	-1.65696	-0.643866	-0.96652	-0.280555	0.383257	-0.586001	-0.0983931	0.557697	1.53948	2.53504	1.41719	-2.80953	0.0350176	-1.61061	-1.32231	-2.1098	-1.43756	-0.973077	-0.3396	0.487519	-0.377942	-0.388742	0.336112	0.675595	-0.127027	2.83754	-2.27693	2.07472	-1.84597	-0.386014	-0.263942	0.306239	2.54914	-1.33164	0.308391	0.652848	0.673211	0.121073
-9.14476	-0.644183	-0.511002	0.53698	-1.03856	0.190212	-0.25341	-0.806845	-0.799191	-0.268725	0.123848	-0.871307	-1.79726	-0.683796	-0.969315	-0.279548	0.381917	-0.842427	0.156492	0.386584	1.44815	2.38678	1.49923	-3.05751	0.0470688	-1.67524	-1.33327	-2.00833	-1.42995	-0.914683	-0.580348	0.429929	-0.597221	-0.129003	0.495292	0.765965	-0.115414	2.91645	-2.4085	1.97999	-1.95915	-0.297751	-0.192108	0.325911	2.41059	-1.18158	0.152648	0.426434	0.718028	0.185822
-9.13492	-0.67049	-0.220239	0.7592	-1.10279	-0.0152572	-0.206958	-0.710868	-0.70396	-0.31179	-0.092564	-0.920347	-1.91155	-0.72473	-0.948095	-0.264699	0.400674	-1.07776	0.41453	0.14472	1.55626	2.23172	1.58145	-3.17787	0.0376466	-1.72726	-1.35165	-1.88576	-1.37797	-0.871324	-0.790833	0.339137	-0.813663	0.050831	0.647902	0.85871	-0.096525	2.95463	-2.55315	1.88813	-2.08369	-0.214955	-0.200465	0.337152	2.34003	-1.07442	-0.0199077	0.183591	0.759541	0.256679
-9.12509	-0.686252	0.0827564	0.974383	-1.14288	-0.153717	-0.161583	-0.585547	-0.662528	-0.336887	-0.319894	-0.966015	-2.00301	-0.774533	-0.906401	-0.231289	0.440106	-1.28685	0.662515	-0.156687	1.80656	2.09088	1.6543	-3.18167	0.0139294	-1.76171	-1.37405	-1.76241	-1.2827	-0.854671	-0.940423	0.220869	-1.0226	0.151793	0.787042	0.948228	-0.0649817	2.95513	-2.7071	1.81252	-2.21935	-0.13447	-0.272572	0.340135	2.32004	-1.03013	-0.192848	-0.0731393	0.796479	0.325641
-9.11526	-0.703607	0.38158	1.17741	-1.16062	-0.233734	-0.122147	-0.441382	-0.65371	-0.345734	-0.54941	-1.01571	-2.07063	-0.841328	-0.848888	-0.17424	0.43721	-1.41885	0.889066	-0.471832	2.14356	1.98263	1.71296	-3.10582	-0.0148442	-1.77554	-1.39621	-1.65664	-1.14687	-0.861009	-1.01409	0.0877152	-1.22079	0.18992	0.907685	1.01955	-0.01413	2.93119	-2.86583	1.7483	-2.36518	-0.0602807	-0.393307	0.334173	2.33695	-1.03439	-0.334718	-0.286339	0.823619	0.38561
-9.10543	-0.728289	0.612278	1.33055	-1.16005	-0.262669	-0.077516	-0.281729	-0.663666	-0.345285	-0.774825	-1.07741	-2.1039	-0.92849	-0.791672	-0.0769901	0.372349	-1.4259	1.08362	-0.765326	2.54208	1.89425	1.75702	-2.97885	-0.0484258	-1.7596	-1.40407	-1.57546	-0.975492	-0.883626	-1.01223	-0.04865	-1.38331	0.182054	0.989928	1.06725	0.0437831	2.89235	-3.01537	1.68961	-2.51556	-0.0226668	-0.551682	0.319598	2.38413	-1.07339	-0.451712	-0.405233	0.82823	0.427355
-9.0956	-0.753613	0.753625	1.3925	-1.14363	-0.244381	-0.0150568	-0.122489	-0.687998	-0.343546	-0.977713	-1.13026	-2.09223	-1.03364	-0.781063	0.0571279	0.275042	-1.33181	1.24397	-1.01006	2.97916	1.78205	1.78737	-2.81821	-0.0870886	-1.73235	-1.39525	-1.51915	-0.788888	-0.914266	-0.944207	-0.179405	-1.47742	0.135229	1.01664	1.08896	0.0809116	2.84779	-3.10484	1.63199	-2.65444	-0.0183007	-0.737924	0.29836	2.46605	-1.13951	-0.553709	-0.434891	0.808888	0.453192
-9.08577	-0.76267	0.815761	1.3857	-1.1158	-0.184995	0.0712727	0.0256486	-0.723951	-0.362419	-1.0936	-1.14862	-2.03707	-1.15213	-0.831326	0.188696	0.166155	-1.15645	1.37961	-1.1355	3.40724	1.66133	1.80899	-2.63967	-0.128436	-1.7195	-1.37302	-1.48299	-0.626898	-0.942996	-0.823834	-0.302184	-1.51268	0.0584788	1.00287	1.08362	0.104646	2.80507	-3.10819	1.55678	-2.74793	-0.0335165	-0.934128	0.274082	2.58747	-1.23248	-0.647187	-0.402494	0.769201	0.4626
-9.07594	-0.707323	0.813804	1.33203	-1.0858	-0.0924569	0.187848	0.155929	-0.771124	-0.407728	-1.10422	-1.14425	-1.94626	-1.27712	-0.928991	0.297996	0.055257	-0.918639	1.48762	-1.11662	3.70631	1.55254	1.82992	-2.45171	-0.172134	-1.71684	-1.34314	-1.47377	-0.512696	-0.966904	-0.662767	-0.410736	-1.50381	-0.0391317	0.964683	1.05813	0.12029	2.76509	-3.04645	1.44701	-2.79914	-0.0591652	-1.12257	0.277558	2.74485	-1.34375	-0.735682	-0.324823	0.716701	0.448678
-9.06611	-0.602191	0.764017	1.24915	-1.06264	0.0337778	0.340495	0.268505	-0.835123	-0.458597	-1.02028	-1.12938	-1.82875	-1.40505	-1.06053	0.376348	-0.0574258	-0.63866	1.55468	-0.975727	3.82438	1.46427	1.85551	-2.24853	-0.227776	-1.7156	-1.31149	-1.48801	-0.449101	-0.98485	-0.471019	-0.481535	-1.4678	-0.159203	0.912757	1.03646	0.135275	2.72798	-2.94016	1.31281	-2.81827	-0.0953465	-1.29618	0.322922	2.93249	-1.45948	-0.821112	-0.212467	0.66132	0.414133
-9.05628	-0.479247	0.682732	1.15041	-1.05286	0.1903	0.537276	0.363618	-0.913052	-0.49957	-0.880723	-1.1097	-1.69097	-1.52408	-1.21264	0.414961	-0.185601	-0.336734	1.58751	-0.739052	3.77106	1.38957	1.87613	-2.04594	-0.306929	-1.71391	-1.27988	-1.51316	-0.431214	-0.995157	-0.270017	-0.517048	-1.42241	-0.299347	0.853443	1.01907	0.156504	2.69285	-2.8054	1.1639	-2.81188	-0.145222	-1.44997	0.404046	3.13893	-1.56874	-0.897106	-0.0721874	0.60397	0.363252
-9.04645	-0.36459	0.581845	1.0486	-1.06783	0.37064	0.778703	0.43615	-1.00284	-0.524243	-0.714701	-1.08447	-1.53376	-1.62444	-1.37146	0.41026	-0.332431	-0.0298261	1.58649	-0.432318	3.58692	1.31458	1.85051	-1.92688	-0.413213	-1.71351	-1.25606	-1.54269	-0.452952	-0.990477	-0.0849658	-0.527237	-1.37616	-0.453276	0.795061	0.998441	0.187367	2.65898	-2.66015	1.01559	-2.78472	-0.206374	-1.55365	0.525003	3.30622	-1.66769	-0.955185	0.0931739	0.544351	0.299613
-9.03662	-0.281103	0.473218	0.962668	-1.11618	0.560858	1.0594	0.466823	-1.10331	-0.531513	-0.545415	-1.05136	-1.36002	-1.69085	-1.52943	0.367422	-0.434557	0.262576	1.54916	-0.0795158	3.31439	1.22005	1.77314	-1.90578	-0.546912	-1.70936	-1.26011	-1.57084	-0.50672	-0.968298	0.0627322	-0.512527	-1.33502	-0.600047	0.758103	0.970953	0.226598	2.62619	-2.55465	0.877612	-2.74383	-0.281137	-1.59633	0.687828	3.41158	-1.75504	-0.99139	0.280103	0.482217	0.226434
-9.02679	-0.293112	0.366621	0.894348	-1.19409	0.706779	1.33642	0.470792	-1.19141	-0.52138	-0.38458	-1.00979	-1.18023	-1.7093	-1.68586	0.292659	-0.455664	0.524385	1.47352	0.294331	2.98719	1.14702	1.66097	-1.95076	-0.706282	-1.68453	-1.2958	-1.58833	-0.58641	-0.933614	0.165234	-0.475618	-1.3011	-0.701626	0.756405	0.941052	0.262291	2.59386	-2.50459	0.750403	-2.69793	-0.361732	-1.58716	0.891064	3.46391	-1.82196	-1.0067	0.45259	0.417497	0.14642
-9.01696	-0.396639	0.277987	0.834926	-1.29537	0.794135	1.55575	0.460111	-1.23916	-0.494358	-0.234731	-0.959665	-1.04465	-1.69098	-1.82949	0.192759	-0.39564	0.721289	1.36075	0.676265	2.63078	1.16153	1.52679	-2.03124	-0.891296	-1.63476	-1.35488	-1.59263	-0.684737	-0.890197	0.219214	-0.422002	-1.26946	-0.754216	0.790792	0.894997	0.281017	2.55907	-2.50252	0.638545	-2.64904	-0.386925	-1.52707	1.12862	3.46376	-1.85944	-1.01814	0.574996	0.350585	0.0619401
-9.00713	-0.561997	0.210063	0.776054	-1.41473	0.83909	1.69656	0.430726	-1.25452	-0.454594	-0.0910837	-0.892764	-0.965889	-1.64737	-1.89908	0.0735052	-0.260097	0.776966	1.21586	1.05421	2.26468	1.25576	1.38042	-2.12802	-1.10587	-1.56408	-1.4247	-1.58632	-0.774233	-0.840661	0.229038	-0.376774	-1.23824	-0.760448	0.857364	0.820791	0.276402	2.51855	-2.54393	0.548521	-2.60171	-0.345701	-1.42079	1.39336	3.41378	-1.86587	-1.02302	0.654736	0.286611	-0.0252061
-8.9973	-0.762762	0.16112	0.712326	-1.54792	0.855121	1.74734	0.379308	-1.24995	-0.409121	0.0304374	-0.802216	-0.929716	-1.58406	-1.89306	-0.052884	-0.0991964	0.699773	1.04753	1.37718	1.90596	1.39018	1.22834	-2.22644	-1.34814	-1.47782	-1.498	-1.57119	-0.83817	-0.787532	0.204695	-0.374527	-1.20967	-0.72334	0.951778	0.724399	0.258634	2.47601	-2.61254	0.520438	-2.55782	-0.25476	-1.27071	1.67216	3.31873	-1.84748	-1.01488	0.700262	0.23373	-0.113953
-8.98747	-0.977046	0.124149	0.641727	-1.68949	0.851532	1.70371	0.304555	-1.23386	-0.373542	0.0936277	-0.693364	-0.923726	-1.50311	-1.8362	-0.156713	0.0638812	0.519209	0.869052	1.5453	1.60594	1.53541	1.07098	-2.29331	-1.61031	-1.3815	-1.56979	-1.53604	-0.877003	-0.737967	0.135894	-0.424901	-1.19503	-0.642061	1.06958	0.606999	0.238489	2.43879	-2.69821	0.570109	-2.51827	-0.129978	-1.08395	1.92855	3.18333	-1.82001	-0.969777	0.71082	0.190363	-0.199433
-8.97764	-1.18419	0.0721957	0.564409	-1.83107	0.832471	1.57026	0.208112	-1.208	-0.351289	0.117177	-0.572056	-0.937809	-1.40584	-1.75055	-0.218447	0.230858	0.272934	0.694116	1.55743	1.41728	1.67953	0.907734	-2.29354	-1.88419	-1.27959	-1.63298	-1.49119	-0.89412	-0.70004	0.0319178	-0.526044	-1.20045	-0.510134	1.20294	0.474325	0.203478	2.40739	-2.79387	0.685023	-2.48288	0.0181867	-0.875292	2.09902	3.01248	-1.79653	-0.864675	0.678374	0.15329	-0.264613
-8.96781	-1.30684	-0.00934265	0.482585	-1.96415	0.79397	1.36329	0.0937058	-1.17591	-0.325782	0.121697	-0.444876	-0.963537	-1.29485	-1.65395	-0.229026	0.367692	0.00951283	0.5306	1.44565	1.32429	1.81829	0.736269	-2.24051	-2.16875	-1.17579	-1.68628	-1.45302	-0.895604	-0.676113	-0.0861534	-0.669186	-1.23101	-0.327779	1.33584	0.326304	0.145783	2.38133	-2.88808	0.844039	-2.44298	0.180637	-0.659446	2.18027	2.81876	-1.78023	-0.717099	0.606287	0.113745	-0.301411
-8.95798	-1.25711	-0.117367	0.39759	-2.06752	0.735107	1.10452	-0.0348232	-1.13724	-0.297647	0.129299	-0.344179	-0.991387	-1.17381	-1.55729	-0.184979	0.435174	-0.236137	0.383889	1.24287	1.30173	1.95207	0.554471	-2.13799	-2.45384	-1.07263	-1.72787	-1.4278	-0.886386	-0.668564	-0.20254	-0.841406	-1.28785	-0.100686	1.45381	0.158205	0.0617402	2.36054	-2.93414	1.02119	-2.41879	0.347795	-0.450299	2.17947	2.64619	-1.77227	-0.547239	0.497184	0.0669748	-0.312859
-8.94815	-1.03564	-0.243207	0.309556	-2.1331	0.659895	0.81227	-0.174129	-1.09076	-0.271668	0.147788	-0.290102	-1.02225	-1.04638	-1.46762	-0.0928627	0.438854	-0.446178	0.260372	0.978991	1.32826	2.05013	0.369747	-1.9949	-2.66253	-0.979718	-1.74003	-1.41367	-0.872586	-0.678234	-0.298306	-1.03272	-1.35959	0.162731	1.55235	-0.0252536	-0.0473265	2.34436	-2.92393	1.19696	-2.43576	0.513278	-0.252555	2.10381	2.50509	-1.78282	-0.377646	0.374201	0.0151805	-0.304174
-8.93832	-0.696722	-0.379768	0.204545	-2.16843	0.573357	0.500587	-0.315838	-1.03756	-0.250307	0.178733	-0.283684	-1.06805	-0.915688	-1.38983	0.0385819	0.384487	-0.61486	0.171512	0.677378	1.38632	2.04347	0.224486	-1.83042	-2.72915	-0.925184	-1.71752	-1.40334	-0.860033	-0.706558	-0.36731	-1.23734	-1.44282	0.455403	1.6293	-0.201512	-0.175311	2.34397	-2.87662	1.36215	-2.47802	0.67033	-0.0704323	1.96771	2.38334	-1.81937	-0.220801	0.296934	-0.0397624	-0.281751
-8.92849	-0.309828	-0.522597	0.073344	-2.17933	0.482849	0.191682	-0.44975	-0.977731	-0.235099	0.220831	-0.329312	-1.13126	-0.793959	-1.32344	0.198712	0.281755	-0.742071	0.115453	0.355253	1.46485	1.95543	0.13361	-1.65955	-2.68123	-0.909355	-1.6701	-1.39758	-0.851487	-0.753436	-0.410661	-1.43783	-1.52367	0.765001	1.67379	-0.317828	-0.317681	2.38735	-2.80706	1.50811	-2.53286	0.798563	0.0868373	1.78585	2.27675	-1.87754	-0.0888784	0.264178	-0.0965371	-0.252944
-8.91866	0.0755144	-0.671545	-0.0429868	-2.16692	0.402222	-0.0260367	-0.553211	-0.924633	-0.222206	0.272636	-0.421878	-1.21087	-0.693811	-1.30304	0.363245	0.144701	-0.827796	0.0762926	0.0288415	1.55647	1.81592	0.0837452	-1.48202	-2.55157	-0.920986	-1.61207	-1.41854	-0.848866	-0.81097	-0.430791	-1.58558	-1.57696	1.07337	1.68304	-0.362986	-0.468993	2.46523	-2.72518	1.63082	-2.59189	0.863556	0.215344	1.56909	2.1904	-1.94797	0.0144008	0.260331	-0.153335	-0.226308
-8.90883	0.374747	-0.812725	-0.066726	-2.1352	0.339148	-0.100291	-0.567184	-0.900516	-0.198174	0.340136	-0.551305	-1.30848	-0.624383	-1.34396	0.504015	-0.011527	-0.85154	0.0327139	-0.27116	1.65638	1.64877	0.0678454	-1.29179	-2.36646	-0.95881	-1.5497	-1.46377	-0.863195	-0.872233	-0.43045	-1.66795	-1.59708	1.3481	1.66543	-0.349674	-0.622477	2.56089	-2.64021	1.7038	-2.65398	0.867511	0.298257	1.32477	2.12826	-2.02682	0.0934408	0.276257	-0.20657	-0.20384
-8.899	0.543946	-0.874087	-0.0101964	-2.089	0.295366	-0.0276143	-0.495336	-0.899011	-0.161525	0.447411	-0.705774	-1.42371	-0.616186	-1.4252	0.604399	-0.173259	-0.797167	-0.0294982	-0.461975	1.76199	1.47103	0.0858903	-1.09683	-2.14577	-1.02271	-1.48408	-1.51294	-0.897558	-0.929311	-0.412353	-1.68865	-1.58388	1.54992	1.65511	-0.294925	-0.767086	2.66594	-2.57345	1.68468	-2.71468	0.828271	0.277152	1.0664	2.08881	-2.11093	0.139316	0.310505	-0.256067	-0.183814
-8.88916	0.585241	-0.846097	0.102845	-2.03584	0.270169	0.156081	-0.359214	-0.901409	-0.117763	0.587017	-0.876913	-1.539	-0.677062	-1.52842	0.654904	-0.329438	-0.702971	-0.121612	-0.506798	1.85407	1.29531	0.135403	-0.984769	-1.90637	-1.10501	-1.41744	-1.55282	-0.955588	-0.980487	-0.375091	-1.64983	-1.56059	1.68345	1.65899	-0.210861	-0.884099	2.77495	-2.55479	1.584	-2.77309	0.760256	0.148345	0.847557	2.07134	-2.18454	0.124127	0.357925	-0.302406	-0.171348
-8.87933	0.5119	-0.745994	0.253548	-1.98287	0.264741	0.399313	-0.176532	-0.899691	-0.0766589	0.74476	-1.06019	-1.613	-0.778787	-1.64078	0.655811	-0.472957	-0.604418	-0.24766	-0.444265	1.88645	1.13335	0.169371	-1.00853	-1.66022	-1.18295	-1.34815	-1.57136	-1.03582	-1.03191	-0.334827	-1.55632	-1.54066	1.76181	1.67668	-0.110752	-0.942504	2.88224	-2.57428	1.4217	-2.82904	0.670687	-0.0566554	0.723394	2.0806	-2.22257	0.0536391	0.40501	-0.342383	-0.170657
-8.8695	0.347815	-0.585537	0.428573	-1.93544	0.282454	0.66118	0.0353509	-0.889254	-0.0581398	0.905875	-1.24661	-1.65289	-0.894257	-1.75462	0.615795	-0.598604	-0.521446	-0.404025	-0.314346	1.87048	0.993746	0.113045	-1.16732	-1.41191	-1.24677	-1.28049	-1.56479	-1.12549	-1.08413	-0.305955	-1.41832	-1.51555	1.79413	1.70517	-0.00461513	-0.932126	2.98702	-2.61919	1.22781	-2.85295	0.561674	-0.310626	0.684733	2.12035	-2.23249	-0.053745	0.400743	-0.371956	-0.176838
-8.85967	0.12081	-0.382408	0.621151	-1.89543	0.361902	0.912254	0.266114	-0.871794	-0.0571941	1.03035	-1.42514	-1.67719	-1.00076	-1.86567	0.561263	-0.685751	-0.465789	-0.584118	-0.150805	1.82413	0.888773	-0.0155369	-1.41352	-1.1601	-1.29214	-1.23496	-1.5329	-1.20993	-1.13618	-0.294793	-1.24567	-1.48187	1.79043	1.74213	0.104927	-0.858504	3.07602	-2.68038	1.03168	-2.84183	0.437375	-0.594718	0.716239	2.18695	-2.22616	-0.182708	0.347557	-0.394619	-0.17809
-8.84984	-0.145452	-0.153066	0.818336	-1.86206	0.502996	1.09164	0.513527	-0.855152	-0.0625032	1.06991	-1.58114	-1.6945	-1.08538	-1.97169	0.49833	-0.695596	-0.447512	-0.762166	0.0286293	1.75999	0.859677	-0.189067	-1.67906	-0.898547	-1.31816	-1.21321	-1.47453	-1.28175	-1.17802	-0.297943	-1.04612	-1.43853	1.7585	1.7832	0.220391	-0.735575	3.09553	-2.75174	0.849433	-2.80393	0.302185	-0.8957	0.800553	2.27722	-2.20993	-0.328025	0.263875	-0.411522	-0.171229
-8.84001	-0.434549	0.0901042	0.932382	-1.83449	0.684386	1.19294	0.758663	-0.837902	-0.0653788	1.02165	-1.7046	-1.70017	-1.14422	-2.07441	0.445303	-0.635172	-0.47366	-0.853476	0.208754	1.68649	0.897249	-0.391078	-1.92145	-0.660738	-1.32988	-1.20281	-1.38178	-1.33613	-1.19889	-0.31393	-0.825179	-1.38639	1.70302	1.82207	0.343261	-0.576282	3.03988	-2.82703	0.689895	-2.74436	0.155468	-1.20551	0.920725	2.38254	-2.18708	-0.480599	0.162684	-0.423849	-0.158889
-8.83018	-0.737744	0.336411	0.88827	-1.81224	0.890377	1.2273	0.924208	-0.819572	-0.0292241	0.899976	-1.79213	-1.69679	-1.17638	-2.16086	0.424709	-0.517603	-0.542019	-0.845048	0.37474	1.61493	0.978929	-0.613848	-2.10404	-0.534593	-1.33172	-1.19502	-1.26788	-1.37624	-1.20652	-0.344179	-0.588756	-1.3277	1.62693	1.81766	0.452209	-0.393486	2.92211	-2.86343	0.553501	-2.67341	0.00314986	-1.51768	1.06204	2.48844	-2.16324	-0.622741	0.0502254	-0.432193	-0.146885
-8.82035	-1.01597	0.566723	0.714669	-1.79564	1.10929	1.20936	0.989542	-0.799927	0.0618325	0.722673	-1.84331	-1.68604	-1.18405	-2.20383	0.448879	-0.35418	-0.65079	-0.753521	0.513348	1.60923	1.08736	-0.861824	-2.18251	-0.516918	-1.32374	-1.18173	-1.14643	-1.40782	-1.20728	-0.388888	-0.368456	-1.24605	1.53333	1.74718	0.520431	-0.203269	2.74936	-2.84596	0.442565	-2.5994	-0.149581	-1.80844	1.19603	2.58374	-2.1367	-0.747396	-0.0724755	-0.436597	-0.137797
-8.81052	-1.18045	0.753217	0.466889	-1.77835	1.32755	1.15409	0.975091	-0.775793	0.191724	0.507983	-1.86082	-1.66743	-1.17608	-2.21914	0.521326	-0.157809	-0.806449	-0.593266	0.571421	1.68799	1.20598	-1.13401	-2.1709	-0.569953	-1.30559	-1.16287	-1.02673	-1.43335	-1.20475	-0.441995	-0.228448	-1.15774	1.4395	1.62757	0.559857	-0.0191472	2.53437	-2.79281	0.388986	-2.53634	-0.29936	-2.0201	1.26361	2.66542	-2.10512	-0.860215	-0.196793	-0.434366	-0.11967
-8.80069	-1.24913	0.824173	0.188868	-1.74432	1.50573	1.06892	0.902222	-0.748376	0.346056	0.269284	-1.84209	-1.63573	-1.16123	-2.21956	0.638473	0.0480573	-0.980351	-0.372811	0.541915	1.81108	1.31644	-1.3982	-2.08833	-0.659617	-1.28466	-1.14821	-0.923906	-1.44548	-1.20073	-0.489797	-0.17461	-1.0734	1.3764	1.47535	0.584511	0.15405	2.28877	-2.72013	0.399466	-2.54033	-0.441876	-2.15117	1.26448	2.73272	-2.0669	-0.967674	-0.287946	-0.413933	-0.0871671
-8.79086	-1.26286	0.778308	-0.0886029	-1.68556	1.59552	0.950286	0.788356	-0.718261	0.51157	0.0151247	-1.78387	-1.58381	-1.14942	-2.21239	0.793196	0.248794	-1.14339	-0.0921099	0.451672	1.95177	1.36295	-1.5902	-1.94804	-0.762306	-1.28619	-1.14246	-0.846552	-1.42703	-1.19567	-0.524088	-0.194439	-0.998218	1.34105	1.29935	0.601729	0.316121	2.02078	-2.64113	0.441154	-2.62389	-0.573724	-2.21173	1.21474	2.78254	-2.01807	-1.07018	-0.338657	-0.372747	-0.0438004
-8.78103	-1.24507	0.647028	-0.314842	-1.60291	1.59742	0.806073	0.64493	-0.68668	0.674221	-0.247877	-1.69057	-1.50764	-1.14815	-2.20009	0.980395	0.431714	-1.27997	0.242096	0.322218	2.1008	1.32949	-1.70088	-1.76618	-0.864073	-1.31845	-1.14666	-0.79476	-1.38161	-1.18864	-0.542301	-0.275308	-0.936063	1.3228	1.10694	0.616149	0.426928	1.73792	-2.56081	0.483513	-2.76243	-0.692826	-2.21359	1.13109	2.80927	-1.95779	-1.10982	-0.365304	-0.312048	0.00217507
-8.7712	-1.20846	0.467765	-0.440037	-1.50091	1.52592	0.647658	0.467724	-0.65927	0.822943	-0.502807	-1.56328	-1.40894	-1.16686	-2.17962	1.17933	0.586968	-1.365	0.623911	0.16962	2.25329	1.24301	-1.73052	-1.55325	-0.956994	-1.37766	-1.15764	-0.769265	-1.30924	-1.17213	-0.545892	-0.403337	-0.88898	1.31456	0.90345	0.627493	0.467822	1.47983	-2.49996	0.516	-2.93062	-0.805781	-2.16812	1.02492	2.81043	-1.88858	-1.05389	-0.382174	-0.233439	0.0398039
-8.76137	-1.15893	0.265274	-0.479744	-1.38111	1.39628	0.503123	0.256645	-0.639789	0.943673	-0.679676	-1.3917	-1.29103	-1.20757	-2.14744	1.33111	0.713923	-1.37047	1.04857	0.00497753	2.40164	1.1272	-1.68591	-1.31853	-1.038	-1.4478	-1.16913	-0.78896	-1.21105	-1.14609	-0.533743	-0.560951	-0.858657	1.31254	0.693078	0.628076	0.454512	1.29963	-2.45628	0.533634	-3.10656	-0.920159	-2.08643	0.905112	2.76653	-1.81323	-0.915775	-0.388616	-0.140746	0.0696276
-8.75154	-1.09815	0.0637575	-0.451507	-1.24627	1.2166	0.424939	0.0442676	-0.630708	0.988577	-0.74833	-1.19477	-1.15829	-1.26744	-2.13168	1.42137	0.822301	-1.30905	1.49195	-0.158849	2.47919	0.996776	-1.56728	-1.06889	-1.10736	-1.51927	-1.17819	-0.853294	-1.09219	-1.11083	-0.503732	-0.733036	-0.856417	1.31483	0.495209	0.609932	0.400523	1.20545	-2.41037	0.537811	-3.26182	-0.995507	-1.97808	0.781773	2.68881	-1.73275	-0.727946	-0.374589	-0.042795	0.0944425
-8.74171	-1.02522	-0.122666	-0.371505	-1.09878	0.994486	0.408354	-0.0920656	-0.633763	0.952497	-0.721034	-0.999247	-1.02684	-1.32326	-2.16521	1.45318	0.91517	-1.19909	1.86293	-0.30164	2.45976	0.85997	-1.38389	-0.833116	-1.16797	-1.5902	-1.18418	-0.935403	-0.95781	-1.06909	-0.459636	-0.905807	-0.910549	1.31952	0.358622	0.577192	0.317348	1.18019	-2.35108	0.537514	-3.36252	-1.01867	-1.85121	0.691286	2.5984	-1.63896	-0.513159	-0.3362	0.058338	0.116399
-8.73188	-0.940713	-0.283215	-0.25415	-0.940649	0.738731	0.442552	-0.145259	-0.648849	0.856493	-0.629596	-0.827778	-0.911999	-1.33678	-2.21634	1.43372	0.973555	-1.05265	2.12534	-0.370064	2.3704	0.720709	-1.1538	-0.702101	-1.20562	-1.66048	-1.18744	-1.01426	-0.812875	-1.03553	-0.415985	-1.0733	-1.00819	1.32564	0.281706	0.54208	0.211128	1.19353	-2.27376	0.539857	-3.40763	-0.999097	-1.71243	0.650794	2.50835	-1.52289	-0.283439	-0.276278	0.161919	0.125064
-8.72205	-0.874411	-0.414208	-0.111632	-0.788522	0.475008	0.526339	-0.128112	-0.673105	0.729485	-0.486756	-0.700144	-0.828336	-1.3098	-2.26225	1.36212	0.963166	-0.875831	2.27489	-0.359071	2.24235	0.584212	-0.899317	-0.683505	-1.19082	-1.71597	-1.18869	-1.08115	-0.670549	-1.01945	-0.391295	-1.22796	-1.1352	1.31868	0.244808	0.505506	0.0782615	1.22893	-2.18794	0.544603	-3.40059	-0.943638	-1.56854	0.648921	2.42679	-1.39009	-0.0499988	-0.209984	0.266844	0.115766
-8.71222	-0.89005	-0.51803	0.0482731	-0.691468	0.266113	0.662952	-0.0606171	-0.706865	0.593155	-0.292614	-0.62843	-0.783851	-1.24425	-2.29146	1.23477	0.897346	-0.672852	2.31385	-0.293522	2.11109	0.48152	-0.642354	-0.753881	-1.13972	-1.75586	-1.18799	-1.13548	-0.558022	-1.00997	-0.377981	-1.34875	-1.27661	1.28456	0.233881	0.468861	-0.0734825	1.27903	-2.10821	0.524432	-3.34884	-0.857984	-1.4506	0.664492	2.36605	-1.27969	0.142233	-0.163248	0.370853	0.0858837
-8.70239	-0.965668	-0.59689	0.222987	-0.65425	0.156961	0.84748	0.0415043	-0.746171	0.462586	-0.055439	-0.614377	-0.782342	-1.14332	-2.30629	1.06031	0.791665	-0.449822	2.25149	-0.193545	2.00115	0.422291	-0.404229	-0.891233	-1.07084	-1.78138	-1.18414	-1.16632	-0.483526	-0.996787	-0.364912	-1.38366	-1.42298	1.23318	0.243553	0.431141	-0.240272	1.34549	-2.04405	0.476598	-3.26242	-0.748656	-1.37836	0.684894	2.32779	-1.1972	0.255946	-0.129096	0.466672	0.0381683
-8.69256	-1.07565	-0.638843	0.413741	-0.661925	0.132312	1.07314	0.167223	-0.778847	0.345023	0.215728	-0.646234	-0.84896	-1.01269	-2.29877	0.852388	0.657034	-0.262492	2.09939	-0.0768613	1.91505	0.377576	-0.204394	-1.07799	-0.997103	-1.79408	-1.1809	-1.16327	-0.45362	-0.976328	-0.345986	-1.33726	-1.56412	1.17225	0.268202	0.385328	-0.4142	1.43731	-1.97533	0.418981	-3.15005	-0.613976	-1.34388	0.713925	2.30944	-1.13264	0.29822	-0.100542	0.538371	-0.0196118
-8.68273	-1.20311	-0.606974	0.617177	-0.700555	0.176095	1.32726	0.309233	-0.799098	0.232834	0.508181	-0.71167	-1.0063	-0.859548	-2.23511	0.627686	0.506334	-0.1599	1.87532	0.0413316	1.8438	0.330577	-0.0530636	-1.29511	-0.926559	-1.79623	-1.1843	-1.13436	-0.466544	-0.949858	-0.321112	-1.23215	-1.69381	1.10622	0.303885	0.322964	-0.548384	1.55397	-1.88533	0.366828	-3.02038	-0.452704	-1.34005	0.754328	2.30693	-1.07882	0.27861	-0.0694002	0.579646	-0.0766196
-8.6729	-1.33755	-0.518748	0.752189	-0.76728	0.27508	1.5916	0.458173	-0.798182	0.118912	0.775008	-0.812691	-1.21548	-0.690374	-2.12219	0.40371	0.362164	-0.119937	1.59636	0.149008	1.77814	0.271862	0.0487826	-1.52086	-0.864945	-1.79139	-1.20354	-1.0943	-0.525543	-0.929817	-0.293794	-1.09763	-1.8074	1.04292	0.347167	0.243863	-0.599752	1.64339	-1.78848	0.321905	-2.88073	-0.264605	-1.35957	0.808506	2.31586	-1.03136	0.200555	-0.0340014	0.596276	-0.129849
-8.66307	-1.47413	-0.396945	0.764596	-0.858037	0.42476	1.84939	0.588367	-0.760795	-0.00577936	0.944483	-0.932114	-1.43239	-0.511236	-1.97476	0.197265	0.233649	-0.12201	1.2835	0.235359	1.7238	0.200928	0.0921926	-1.70082	-0.818074	-1.7782	-1.24016	-1.06199	-0.623709	-0.924489	-0.269888	-0.952981	-1.90237	0.987098	0.393133	0.144835	-0.567735	1.69888	-1.69593	0.286103	-2.73651	-0.0555574	-1.39655	0.868502	2.33173	-0.988635	0.0700066	0.00207657	0.593245	-0.181117
-8.65324	-1.60968	-0.25724	0.675089	-0.968521	0.620756	2.05744	0.632025	-0.6855	-0.118958	1.01507	-1.05022	-1.62989	-0.332359	-1.80674	0.0189623	0.122652	-0.163675	0.966925	0.256455	1.73075	0.123156	0.00553889	-1.76165	-0.787427	-1.74782	-1.2898	-1.05257	-0.743033	-0.938976	-0.25367	-0.813056	-1.95117	0.933629	0.432792	0.0201508	-0.460939	1.7373	-1.61519	0.290704	-2.6093	0.152547	-1.44241	0.894488	2.34472	-0.958899	-0.103816	0.0366742	0.574594	-0.226839
-8.6434	-1.71436	-0.110241	0.509283	-1.09443	0.853685	2.17317	0.586775	-0.579338	-0.201529	1.00447	-1.14212	-1.79369	-0.185447	-1.62995	-0.127454	0.0276766	-0.245205	0.672247	0.191606	1.78819	0.0120866	-0.194505	-1.71421	-0.772638	-1.69396	-1.34232	-1.06911	-0.873411	-0.960406	-0.23566	-0.686025	-1.94419	0.877408	0.460878	-0.12761	-0.289507	1.76931	-1.55261	0.350102	-2.54013	0.295825	-1.47426	0.89123	2.34901	-0.953093	-0.311144	0.0923959	0.544905	-0.256374
-8.63357	-1.70895	0.0277481	0.292874	-1.23457	1.1005	2.20643	0.476078	-0.457146	-0.257704	0.926382	-1.18728	-1.91775	-0.131299	-1.45943	-0.235451	-0.0545502	-0.371357	0.416026	0.061728	1.86086	-0.122343	-0.447063	-1.58222	-0.768029	-1.61457	-1.39157	-1.10381	-1.00941	-0.984917	-0.212294	-0.577657	-1.89283	0.815862	0.473474	-0.290491	-0.0613468	1.79225	-1.50706	0.448007	-2.51287	0.359128	-1.46256	0.88289	2.34288	-0.96863	-0.542952	0.170711	0.512231	-0.270048
-8.62374	-1.60199	0.149214	0.0467847	-1.39073	1.33358	2.17143	0.323769	-0.342879	-0.289889	0.788456	-1.16973	-1.99741	-0.168613	-1.29899	-0.283664	-0.0779643	-0.542718	0.257412	-0.111655	1.92796	-0.257566	-0.702798	-1.38839	-0.762613	-1.51831	-1.42767	-1.14269	-1.14695	-1.01717	-0.19147	-0.478049	-1.81494	0.748704	0.463201	-0.428364	0.213998	1.79883	-1.47805	0.570935	-2.5049	0.364946	-1.41281	0.884558	2.32725	-0.996313	-0.792405	0.259741	0.484174	-0.270451
-8.61391	-1.4218	0.255337	-0.218195	-1.55637	1.5269	2.0789	0.153337	-0.258981	-0.29951	0.604556	-1.07981	-1.99089	-0.28088	-1.14531	-0.281502	-0.0157066	-0.75751	0.208616	-0.30466	1.97843	-0.377745	-0.932638	-1.15175	-0.743465	-1.4173	-1.43934	-1.17293	-1.27571	-1.05376	-0.17862	-0.381859	-1.72309	0.677359	0.423353	-0.516221	0.525606	1.78806	-1.49367	0.705138	-2.50512	0.337539	-1.32796	0.89817	2.306	-1.02418	-1.02505	0.351353	0.463546	-0.259337
-8.60408	-1.20055	0.352267	-0.499003	-1.73	1.64089	1.93908	-0.0255605	-0.202833	-0.288865	0.383778	-0.941121	-1.85821	-0.449116	-0.998858	-0.254831	0.105468	-0.980272	0.243396	-0.493776	2.01085	-0.471774	-1.11498	-0.890215	-0.690543	-1.31623	-1.43179	-1.19039	-1.36935	-1.0872	-0.177748	-0.30673	-1.62369	0.603124	0.361711	-0.555129	0.863786	1.75024	-1.54502	0.832921	-2.50798	0.283703	-1.21361	0.918471	2.27553	-1.04705	-1.18738	0.434577	0.45117	-0.238142
-8.59425	-0.955309	0.439832	-0.784343	-1.90987	1.67418	1.76266	-0.208777	-0.167863	-0.261717	0.135106	-0.77641	-1.61705	-0.656657	-0.884031	-0.228812	0.257823	-1.16001	0.339221	-0.665354	2.03065	-0.537647	-1.23873	-0.620795	-0.603606	-1.21539	-1.40963	-1.20477	-1.42508	-1.10923	-0.191199	-0.274191	-1.52035	0.527116	0.287965	-0.547734	1.21009	1.67656	-1.61821	0.952191	-2.51191	0.206734	-1.09708	0.940461	2.21727	-1.07324	-1.27492	0.496965	0.449649	-0.210558
-8.58442	-0.694822	0.511766	-0.982936	-2.09518	1.64283	1.56442	-0.393993	-0.165574	-0.222232	-0.133177	-0.602765	-1.30269	-0.889099	-0.802614	-0.221073	0.419978	-1.30162	0.478057	-0.814161	2.04168	-0.565669	-1.3023	-0.362202	-0.514529	-1.10814	-1.37563	-1.21576	-1.44743	-1.11418	-0.219732	-0.278137	-1.41472	0.449935	0.219147	-0.501647	1.52834	1.56851	-1.70277	1.06399	-2.52371	0.108001	-1.04095	0.955888	2.12321	-1.09833	-1.29106	0.530771	0.461387	-0.1843
-8.57459	-0.425348	0.502255	-1.01873	-2.28414	1.56071	1.39307	-0.572801	-0.196163	-0.17088	-0.383011	-0.452074	-0.969353	-1.1324	-0.746199	-0.203378	0.579709	-1.40178	0.636649	-0.935211	2.04648	-0.531268	-1.31905	-0.166839	-0.419202	-1.00065	-1.33175	-1.21291	-1.44126	-1.10495	-0.260316	-0.311705	-1.30771	0.372584	0.170919	-0.42371	1.76263	1.45575	-1.78838	1.15517	-2.54185	-0.00915738	-1.05166	0.95683	2.00644	-1.11688	-1.24187	0.516118	0.48595	-0.155972
-8.56476	-0.150704	0.383284	-0.914453	-2.46705	1.44009	1.31272	-0.700963	-0.257618	-0.109348	-0.566185	-0.358626	-0.660295	-1.37232	-0.714643	-0.160073	0.72797	-1.44265	0.792576	-0.988828	2.04962	-0.454197	-1.30081	-0.0590177	-0.312124	-0.90846	-1.27977	-1.18828	-1.41197	-1.08752	-0.308744	-0.369428	-1.20053	0.32136	0.146947	-0.320345	1.9092	1.34365	-1.86958	1.1877	-2.54526	-0.142277	-1.11085	0.946712	1.88159	-1.1258	-1.13382	0.458607	0.517455	-0.121779
-8.55493	0.127265	0.178181	-0.723096	-2.59332	1.31998	1.3129	-0.766119	-0.346774	-0.0476434	-0.690979	-0.319384	-0.401245	-1.57268	-0.710185	-0.102823	0.848014	-1.40637	0.931428	-0.94975	2.06592	-0.366018	-1.20838	-0.0253037	-0.192657	-0.829396	-1.22161	-1.13364	-1.36703	-1.06609	-0.36241	-0.446176	-1.11816	0.30918	0.146808	-0.222126	1.98122	1.22165	-1.94733	1.16471	-2.53219	-0.289175	-1.20864	0.947596	1.76144	-1.12434	-0.979115	0.376091	0.552347	-0.0811251
-8.5451	0.40379	-0.0891433	-0.484184	-2.65839	1.22805	1.3828	-0.785919	-0.447706	0.00661126	-0.761771	-0.324131	-0.215689	-1.6819	-0.733407	-0.0401199	0.933252	-1.28761	1.00916	-0.840499	2.10951	-0.292388	-1.05836	-0.0608092	-0.0653532	-0.760621	-1.16243	-1.05114	-1.31334	-1.0367	-0.419802	-0.537075	-1.07576	0.325509	0.168185	-0.169424	1.99242	1.09009	-2.02235	1.09436	-2.50899	-0.443606	-1.34396	0.954168	1.6537	-1.1137	-0.789646	0.280543	0.584258	-0.0353961
-8.53527	0.615312	-0.397096	-0.221426	-2.67728	1.16585	1.50836	-0.774135	-0.532205	0.0442901	-0.780043	-0.363933	-0.117859	-1.7131	-0.776365	0.0227709	0.958458	-1.09224	1.00062	-0.685664	2.19099	-0.243005	-0.881054	-0.156008	0.0545662	-0.697963	-1.10744	-0.955709	-1.25678	-1.00466	-0.479534	-0.640219	-1.06412	0.359512	0.199324	-0.165399	1.9541	0.956785	-2.09621	0.986113	-2.47614	-0.600311	-1.5166	0.956352	1.56139	-1.08577	-0.574408	0.179982	0.612631	0.013857
-8.52544	0.71726	-0.729171	0.0565615	-2.64894	1.13752	1.67624	-0.740535	-0.581348	0.0370454	-0.749164	-0.428297	-0.0896307	-1.68438	-0.827036	0.0884126	0.922064	-0.831699	0.932973	-0.505506	2.30888	-0.223	-0.697939	-0.294003	0.153066	-0.638244	-1.0569	-0.862294	-1.20645	-0.984749	-0.54063	-0.751853	-1.07632	0.405958	0.221819	-0.212242	1.87461	0.829782	-2.16991	0.85588	-2.42655	-0.763418	-1.72506	0.946516	1.48468	-1.01365	-0.341452	0.0798587	0.639572	0.0610926
-8.51561	0.729996	-1.07437	0.343274	-2.57885	1.14561	1.87421	-0.694832	-0.586999	-0.0124895	-0.668662	-0.509047	-0.11472	-1.59821	-0.886062	0.161865	0.845727	-0.516448	0.825221	-0.31075	2.44002	-0.238831	-0.52627	-0.452409	0.226973	-0.580426	-1.01201	-0.775833	-1.16462	-0.985547	-0.599572	-0.866887	-1.10751	0.465821	0.238	-0.303942	1.75967	0.712818	-2.25092	0.717661	-2.36007	-0.92329	-1.92715	0.919941	1.44	-0.914521	-0.139652	-0.0147792	0.666742	0.100854
-8.50578	0.685438	-1.42655	0.631892	-2.4759	1.18782	2.08738	-0.644393	-0.563835	-0.0845249	-0.539342	-0.603338	-0.174201	-1.45522	-0.952102	0.248203	0.751212	-0.154293	0.688674	-0.105325	2.57483	-0.318232	-0.377712	-0.604015	0.268723	-0.524882	-0.974051	-0.7011	-1.12881	-1.01019	-0.642639	-0.979804	-1.1544	0.539959	0.252994	-0.434411	1.61268	0.616931	-2.35029	0.573304	-2.29475	-1.04903	-2.07127	0.882944	1.43006	-0.808711	-0.0358582	-0.096578	0.695264	0.136558
-8.49595	0.605592	-1.76237	0.867207	-2.35275	1.19036	2.2798	-0.588849	-0.569907	-0.162819	-0.368242	-0.707263	-0.255937	-1.26616	-1.01857	0.353146	0.653589	0.238556	0.53081	0.109024	2.71245	-0.450865	-0.262412	-0.735029	0.272248	-0.476864	-0.946991	-0.644992	-1.1097	-1.05494	-0.661586	-1.07085	-1.21396	0.630919	0.26674	-0.597241	1.43604	0.553392	-2.45647	0.424554	-2.24441	-1.13745	-2.13525	0.852342	1.43492	-0.706852	-0.0317553	-0.175162	0.72521	0.175929
-8.48612	0.498947	-1.98186	1.02265	-2.21937	1.1079	2.39529	-0.525024	-0.625414	-0.238166	-0.164175	-0.820107	-0.345145	-1.04859	-1.08107	0.460136	0.563102	0.565346	0.358277	0.330185	2.84758	-0.621491	-0.176536	-0.839269	0.235318	-0.45038	-0.939226	-0.614297	-1.12945	-1.11699	-0.662401	-1.11808	-1.28217	0.737719	0.280891	-0.785786	1.23987	0.530514	-2.55946	0.275942	-2.20067	-1.19056	-2.11087	0.838208	1.4464	-0.614247	-0.113817	-0.260204	0.756761	0.219362
-8.47629	0.37166	-2.06065	1.11901	-2.08154	0.962918	2.43334	-0.456093	-0.713319	-0.310306	0.0631996	-0.941463	-0.426434	-0.833975	-1.13859	0.520492	0.484595	0.759794	0.207167	0.558718	2.97533	-0.811438	-0.107282	-0.916207	0.1597	-0.452415	-0.953564	-0.608159	-1.17344	-1.19333	-0.651804	-1.13028	-1.36396	0.85856	0.31614	-0.991025	1.06425	0.547701	-2.66455	0.133657	-2.15972	-1.21418	-2.0179	0.842064	1.45671	-0.532279	-0.259485	-0.330371	0.790707	0.264638
-8.46646	0.230064	-2.02044	1.17408	-1.94211	0.774599	2.40171	-0.38517	-0.808904	-0.379399	0.303018	-1.06761	-0.494358	-0.680011	-1.19192	0.534135	0.419854	0.844787	0.103508	0.792095	3.09172	-0.9992	-0.03766	-0.966167	0.0503222	-0.488257	-0.991029	-0.617199	-1.22321	-1.27795	-0.630692	-1.10947	-1.4613	0.958365	0.361315	-1.18017	0.923949	0.603563	-2.77279	0.0278992	-2.1199	-1.2132	-1.87479	0.833836	1.46129	-0.463077	-0.446189	-0.364988	0.824699	0.306891
-8.45663	0.0794467	-1.88613	1.2024	-1.80804	0.555774	2.31064	-0.319014	-0.91164	-0.427081	0.539473	-1.18731	-0.549834	-0.582072	-1.24069	0.509452	0.370759	0.846937	0.0260364	1.01255	3.19097	-1.1542	0.0536849	-0.995962	-0.0828183	-0.556044	-1.04977	-0.632969	-1.27177	-1.355	-0.594148	-1.06253	-1.57657	1.01618	0.404536	-1.29999	0.813872	0.697749	-2.88476	-0.0196483	-2.08014	-1.18996	-1.69708	0.805571	1.46463	-0.434818	-0.655048	-0.377228	0.856752	0.342528
-8.4468	-0.0792767	-1.67944	1.21407	-1.68981	0.316418	2.16847	-0.261998	-1.02983	-0.443347	0.7581	-1.28726	-0.598849	-0.525028	-1.28408	0.450393	0.326239	0.788616	-0.041687	1.20051	3.26775	-1.24222	0.173903	-1.01394	-0.235619	-0.645788	-1.1168	-0.654077	-1.31529	-1.40974	-0.542283	-0.998803	-1.71078	1.04672	0.428791	-1.34648	0.727319	0.825841	-3.00721	-0.0191352	-2.04177	-1.15093	-1.49573	0.769253	1.47217	-0.471414	-0.863043	-0.375283	0.882069	0.373945
-8.43697	-0.248541	-1.41796	1.21833	-1.59	0.0648548	1.9831	-0.225115	-1.16606	-0.436693	0.948721	-1.37094	-0.657311	-0.505526	-1.32556	0.367433	0.276262	0.684184	-0.109188	1.35707	3.34431	-1.27416	0.279728	-1.041	-0.402534	-0.749069	-1.17713	-0.675901	-1.35293	-1.44143	-0.478761	-0.926854	-1.86741	1.0643	0.425938	-1.32808	0.660145	0.962137	-3.12638	0.0215306	-2.00632	-1.10486	-1.28986	0.730531	1.487	-0.549463	-1.06123	-0.362361	0.902349	0.404311
-8.42714	-0.428298	-1.1145	1.22244	-1.53674	-0.193509	1.76424	-0.226912	-1.31407	-0.41582	1.10813	-1.44109	-0.734023	-0.526427	-1.38031	0.267603	0.222161	0.542667	-0.174975	1.47814	3.41318	-1.2627	0.354024	-1.08137	-0.579258	-0.861095	-1.23874	-0.69715	-1.38307	-1.44946	-0.409358	-0.855591	-2.041	1.08183	0.397307	-1.25654	0.611182	1.06539	-3.23105	0.100376	-1.96261	-1.06301	-1.12251	0.683967	1.50814	-0.646988	-1.23939	-0.337278	0.917067	0.424535
-8.41731	-0.628335	-0.78267	1.22229	-1.54449	-0.459663	1.52223	-0.255996	-1.42343	-0.388085	1.23569	-1.50175	-0.835551	-0.584311	-1.45025	0.154514	0.158454	0.380838	-0.235776	1.55914	3.47957	-1.20842	0.406868	-1.11205	-0.749655	-0.971007	-1.29767	-0.717198	-1.40377	-1.43394	-0.344641	-0.79067	-2.19099	1.10859	0.35302	-1.14742	0.589334	1.12529	-3.31738	0.211064	-1.91774	-1.04727	-1.01242	0.649474	1.52918	-0.74166	-1.34912	-0.30224	0.919504	0.43312
-8.40748	-0.828946	-0.439618	1.21031	-1.59546	-0.713767	1.26603	-0.300288	-1.45887	-0.357943	1.33287	-1.55919	-0.959424	-0.668091	-1.53411	0.0317486	0.0789823	0.229194	-0.297419	1.60215	3.55602	-1.11449	0.438233	-1.14363	-0.901253	-1.07489	-1.3394	-0.733993	-1.41041	-1.39682	-0.298552	-0.752902	-2.29959	1.14479	0.310249	-1.01673	0.600454	1.14433	-3.37008	0.346968	-1.88026	-1.07495	-0.95453	0.656964	1.54552	-0.820028	-1.36879	-0.259036	0.911005	0.430968
-8.39764	-0.971073	-0.0967454	1.1738	-1.67599	-0.871886	1.00419	-0.351667	-1.42119	-0.327023	1.40809	-1.60834	-1.10259	-0.770141	-1.62096	-0.0944315	-0.013342	0.144136	-0.394818	1.61246	3.65728	-0.990265	0.444948	-1.18539	-1.02884	-1.17326	-1.35548	-0.745769	-1.38269	-1.33981	-0.280781	-0.750269	-2.36394	1.18405	0.282813	-0.873471	0.650287	1.12617	-3.35213	0.497673	-1.85924	-1.12875	-0.933846	0.702262	1.55333	-0.877007	-1.31121	-0.209505	0.895096	0.408451
-8.38781	-1.06612	0.234537	1.10489	-1.77762	-0.924379	0.748766	-0.39573	-1.32225	-0.294645	1.45105	-1.63848	-1.25584	-0.888436	-1.6742	-0.210264	-0.113968	0.115697	-0.519018	1.59315	3.78616	-0.844289	0.425181	-1.24194	-1.11863	-1.2602	-1.34127	-0.751563	-1.31275	-1.27104	-0.291524	-0.779325	-2.38117	1.22691	0.270771	-0.724315	0.733394	1.07749	-3.26638	0.643229	-1.87601	-1.19041	-0.940524	0.782257	1.55203	-0.910535	-1.1932	-0.154609	0.8788	0.364353
-8.37798	-1.12997	0.477241	1.00154	-1.89229	-0.890331	0.517231	-0.390307	-1.17125	-0.259965	1.44417	-1.63976	-1.39995	-1.01237	-1.69651	-0.303933	-0.212064	0.122854	-0.648912	1.56576	3.94159	-0.683022	0.381469	-1.31581	-1.13319	-1.31292	-1.29636	-0.751169	-1.20929	-1.20222	-0.325251	-0.838403	-2.34301	1.32276	0.255562	-0.57702	0.820166	1.00454	-3.12658	0.763864	-1.92347	-1.24891	-0.966166	0.892609	1.54215	-0.920244	-1.03088	-0.0967194	0.87403	0.305284
-8.36815	-1.16452	0.593027	0.867871	-2.00577	-0.78303	0.336069	-0.325492	-0.966786	-0.232777	1.39103	-1.60841	-1.53713	-1.09822	-1.69941	-0.352031	-0.244875	0.150044	-0.768584	1.56827	4.11741	-0.510073	0.314433	-1.39837	-1.08334	-1.33395	-1.23135	-0.74951	-1.08872	-1.13629	-0.360135	-0.92552	-2.2507	1.48172	0.238777	-0.434598	0.901425	0.912446	-2.94763	0.850391	-1.9948	-1.30075	-1.00042	1.02495	1.5295	-0.894458	-0.844414	-0.0337941	0.883815	0.238224
-8.35832	-1.17362	0.606589	0.703447	-2.11124	-0.616392	0.259184	-0.208165	-0.706004	-0.249058	1.29609	-1.54638	-1.67416	-1.14382	-1.69111	-0.335494	-0.183782	0.187179	-0.861052	1.60768	4.30768	-0.326128	0.215579	-1.47565	-0.986205	-1.33138	-1.17044	-0.755486	-0.971027	-1.06139	-0.38927	-1.02921	-2.10976	1.67784	0.238973	-0.29685	0.983985	0.808853	-2.74294	0.898491	-2.08854	-1.35169	-1.03602	1.17151	1.52714	-0.806584	-0.658215	0.0394186	0.906118	0.174119
-8.34849	-1.16139	0.54323	0.515206	-2.20907	-0.410248	0.270727	-0.0478224	-0.396256	-0.308506	1.16621	-1.45593	-1.8148	-1.15555	-1.67671	-0.272332	-0.0546496	0.23268	-0.876426	1.68133	4.50659	-0.132133	0.0842554	-1.53341	-0.854135	-1.31164	-1.12959	-0.758777	-0.875132	-0.981689	-0.414031	-1.11904	-1.92866	1.88007	0.267632	-0.173794	1.07237	0.71879	-2.52345	0.908597	-2.19942	-1.38811	-1.07025	1.31932	1.54651	-0.670807	-0.499855	0.103788	0.937132	0.128262
-8.33866	-1.13187	0.42683	0.311369	-2.30234	-0.178032	0.343029	0.148415	-0.0510964	-0.389573	1.0098	-1.33887	-1.95731	-1.14304	-1.65785	-0.175193	0.112707	0.284086	-0.803405	1.79289	4.69724	0.00993824	-0.0785714	-1.56316	-0.696036	-1.27583	-1.11599	-0.752045	-0.807702	-0.905694	-0.433528	-1.19479	-1.71828	2.07076	0.329799	-0.104705	1.1625	0.649453	-2.3029	0.880317	-2.31075	-1.3847	-1.10687	1.41458	1.59248	-0.501534	-0.38756	0.122738	0.973204	0.106818
-8.32883	-1.08506	0.277222	0.0996973	-2.39513	0.0716047	0.457089	0.372171	0.313888	-0.47187	0.836843	-1.19703	-2.10239	-1.11386	-1.62088	-0.0608578	0.298368	0.303177	-0.66746	1.92475	4.81685	0.062016	-0.268721	-1.56646	-0.51811	-1.21857	-1.12634	-0.733068	-0.778517	-0.836634	-0.441186	-1.25489	-1.48688	2.24646	0.416136	-0.101924	1.2393	0.601554	-2.09763	0.813297	-2.40561	-1.34649	-1.14622	1.44127	1.66552	-0.313172	-0.331603	0.0968568	1.01181	0.115579
-8.319	-1.00836	0.108223	-0.0633695	-2.45809	0.332801	0.600706	0.607685	0.664086	-0.543	0.652485	-1.03491	-2.24479	-1.07263	-1.55094	0.0596724	0.488563	0.256375	-0.493922	2.06331	4.85378	0.0448733	-0.479848	-1.54761	-0.325744	-1.13523	-1.14861	-0.700158	-0.793166	-0.776294	-0.43154	-1.29202	-1.24652	2.39843	0.510954	-0.150924	1.29181	0.572038	-1.91868	0.72264	-2.44341	-1.27846	-1.18584	1.41147	1.76578	-0.124259	-0.330064	0.0346557	1.04946	0.148556
-8.30917	-0.897805	-0.0710735	-0.0965699	-2.44721	0.600418	0.766341	0.846266	0.925251	-0.591519	0.456408	-0.870981	-2.33568	-1.02132	-1.45125	0.174517	0.664946	0.158429	-0.301996	2.20643	4.81944	-0.02272	-0.683657	-1.5123	-0.121399	-1.02237	-1.18359	-0.659649	-0.844647	-0.725496	-0.396504	-1.30358	-1.00876	2.50372	0.597887	-0.237055	1.31108	0.558824	-1.80343	0.627292	-2.4035	-1.18726	-1.21621	1.32779	1.8959	0.0465238	-0.373297	-0.0521434	1.08451	0.194613
-8.29934	-0.762077	-0.252541	-0.0260757	-2.37882	0.818741	0.947923	1.081	1.0613	-0.61597	0.248089	-0.729747	-2.33847	-0.95722	-1.34591	0.272687	0.794033	0.0295891	-0.102584	2.3483	4.7226	-0.128289	-0.817886	-1.46727	0.0846419	-0.884526	-1.235	-0.611268	-0.926171	-0.684501	-0.338352	-1.29234	-0.782306	2.55282	0.668963	-0.347122	1.29689	0.554132	-1.75048	0.52773	-2.29755	-1.07341	-1.2308	1.19095	2.054	0.191554	-0.485968	-0.153412	1.11654	0.245213
-8.28951	-0.64727	-0.406178	0.110747	-2.27307	0.924447	1.13645	1.3074	1.07254	-0.617084	0.0371645	-0.637192	-2.2501	-0.87571	-1.22748	0.350056	0.835147	-0.114664	0.0980829	2.49138	4.57648	-0.263172	-0.89006	-1.41146	0.253706	-0.747943	-1.3104	-0.549884	-1.02667	-0.652196	-0.266855	-1.25882	-0.578254	2.55744	0.711866	-0.465387	1.25378	0.532276	-1.73443	0.411821	-2.13941	-0.941016	-1.23058	1.00758	2.223	0.30838	-0.67075	-0.257149	1.1452	0.295746
-8.27968	-0.560728	-0.462552	0.285617	-2.14482	0.943206	1.32053	1.51271	0.984957	-0.595082	-0.126336	-0.598348	-2.07386	-0.786751	-1.08838	0.405938	0.802995	-0.2641	0.295158	2.65183	4.39393	-0.420977	-0.920205	-1.33608	0.340016	-0.626046	-1.40951	-0.481103	-1.12546	-0.628189	-0.21051	-1.2031	-0.430459	2.53286	0.720089	-0.579419	1.18514	0.493028	-1.73823	0.291065	-1.94075	-0.794749	-1.18037	0.785002	2.36869	0.396021	-0.897353	-0.350853	1.17148	0.343506
-8.26985	-0.496045	-0.436099	0.480547	-2.00417	0.904288	1.49874	1.65077	0.818431	-0.530979	-0.208733	-0.60591	-1.82771	-0.727059	-0.926436	0.441776	0.714437	-0.410853	0.47934	2.8077	4.19163	-0.597655	-0.925131	-1.23776	0.352139	-0.51867	-1.51807	-0.414992	-1.20811	-0.625416	-0.181611	-1.12821	-0.355496	2.49322	0.683341	-0.684549	1.0933	0.445924	-1.74849	0.178367	-1.71072	-0.640662	-1.07147	0.543082	2.48857	0.461743	-1.13622	-0.432071	1.19229	0.386578
-8.26002	-0.450854	-0.354863	0.682262	-1.86032	0.830396	1.66832	1.6893	0.591765	-0.410197	-0.212323	-0.654871	-1.52864	-0.693161	-0.733442	0.460213	0.584864	-0.516683	0.64343	2.95026	3.97529	-0.79346	-0.9112	-1.12025	0.305048	-0.432507	-1.62111	-0.357429	-1.26969	-0.643378	-0.173461	-1.07562	-0.340592	2.44284	0.593565	-0.774324	0.984554	0.398429	-1.75674	0.083144	-1.45589	-0.50455	-0.926217	0.296607	2.57354	0.523023	-1.35745	-0.50918	1.19402	0.417683
-8.25019	-0.421248	-0.240033	0.84138	-1.77409	0.735256	1.82877	1.64482	0.325317	-0.260937	-0.139678	-0.742593	-1.19222	-0.670793	-0.498354	0.460086	0.428323	-0.544251	0.769035	3.07462	3.74304	-1.00737	-0.87095	-0.989066	0.211248	-0.374058	-1.71353	-0.311089	-1.30774	-0.671801	-0.179889	-1.07204	-0.374402	2.38361	0.453557	-0.829767	0.87302	0.358124	-1.75883	0.0081548	-1.18161	-0.426535	-0.760572	0.0598911	2.62127	0.582656	-1.54489	-0.588179	1.1715	0.424793
-8.24036	-0.409466	-0.10685	0.896277	-1.82784	0.625004	1.98026	1.53738	0.0403643	-0.1069	0.00204426	-0.868106	-0.843272	-0.650124	-0.247578	0.414948	0.255584	-0.510387	0.81623	3.1843	3.48971	-1.16835	-0.801948	-0.846624	0.0807885	-0.345519	-1.79414	-0.278259	-1.32499	-0.706144	-0.196574	-1.11822	-0.446555	2.31694	0.278699	-0.824343	0.772274	0.345355	-1.75799	-0.0446274	-0.902057	-0.403758	-0.584897	-0.16124	2.63915	0.620202	-1.69433	-0.668633	1.13119	0.403312
-8.23053	-0.420287	0.0341894	0.862753	-2.0216	0.501314	2.12641	1.38089	-0.235359	0.0364887	0.196677	-1.02502	-0.541181	-0.626015	-0.000896712	0.334096	0.0696722	-0.426662	0.80613	3.28674	3.20583	-1.2184	-0.726565	-0.690833	-0.0747632	-0.357852	-1.85723	-0.266016	-1.30951	-0.742386	-0.221505	-1.21707	-0.547047	2.24446	0.0935916	-0.760686	0.692495	0.350402	-1.75772	-0.0734102	-0.659371	-0.424529	-0.404999	-0.341321	2.645	0.610147	-1.80473	-0.749318	1.08086	0.353902
-8.2207	-0.450385	0.181163	0.763878	-2.30832	0.36812	2.2627	1.18689	-0.483178	0.163599	0.423109	-1.1933	-0.339008	-0.597382	0.23273	0.228621	-0.129178	-0.306453	0.768983	3.38326	2.89784	-1.15669	-0.728415	-0.522973	-0.243305	-0.411856	-1.89905	-0.27424	-1.26045	-0.769224	-0.260303	-1.36374	-0.666455	2.18817	-0.0841091	-0.655921	0.623921	0.359938	-1.76541	-0.0855426	-0.50303	-0.479442	-0.223714	-0.444897	2.6975	0.564287	-1.87789	-0.826969	1.0251	0.287014
-8.21087	-0.496345	0.337026	0.624801	-2.64323	0.233925	2.36172	0.967414	-0.696316	0.270222	0.660375	-1.34267	-0.235435	-0.569543	0.448413	0.107109	-0.336788	-0.162252	0.728274	3.43291	2.63048	-1.01132	-0.797921	-0.347236	-0.413661	-0.503636	-1.92758	-0.299106	-1.19658	-0.782843	-0.297506	-1.54546	-0.797466	2.15353	-0.24615	-0.522432	0.546021	0.372501	-1.7708	-0.094178	-0.432288	-0.560542	-0.0458534	-0.474148	2.80095	0.496711	-1.91557	-0.898414	0.962106	0.211458
-8.20104	-0.555348	0.49822	0.464253	-2.99909	0.134995	2.43404	0.731613	-0.879266	0.326674	0.879324	-1.43876	-0.214355	-0.551578	0.641284	-0.0221017	-0.529577	-0.0097232	0.699571	3.4061	2.40927	-0.80448	-0.905526	-0.220571	-0.570242	-0.623553	-1.95059	-0.336998	-1.13068	-0.780879	-0.311724	-1.75255	-0.935163	2.13055	-0.387493	-0.366165	0.446375	0.392448	-1.76027	-0.1115	-0.442397	-0.657039	0.0917437	-0.441991	2.92975	0.417968	-1.90107	-0.961978	0.904462	0.137178
-8.19121	-0.607961	0.666472	0.294496	-3.35681	0.0675061	2.49438	0.490997	-1.03697	0.302885	1.06148	-1.47066	-0.25948	-0.552959	0.800242	-0.149611	-0.659404	0.139272	0.687969	3.3236	2.22702	-0.544913	-1.02823	-0.195893	-0.709285	-0.759643	-1.96758	-0.383591	-1.06959	-0.756654	-0.306572	-1.97818	-1.07619	2.11287	-0.510208	-0.190999	0.334387	0.413599	-1.74668	-0.139157	-0.524171	-0.757828	0.148752	-0.36364	3.06211	0.329202	-1.77931	-1.02298	0.860424	0.0689993
-8.18138	-0.644393	0.808529	0.120747	-3.66634	0.0155357	2.54805	0.251218	-1.17184	0.217323	1.19519	-1.44297	-0.357964	-0.577859	0.894712	-0.270588	-0.731471	0.272583	0.698168	3.1983	2.07843	-0.242694	-1.14941	-0.258821	-0.830513	-0.889612	-1.97102	-0.434488	-1.01276	-0.721199	-0.290474	-2.21478	-1.21598	2.09648	-0.615628	-0.00721088	0.217622	0.383635	-1.73944	-0.132527	-0.663006	-0.858299	0.141004	-0.253501	3.18487	0.230795	-1.57562	-1.07753	0.832363	0.0126574
-8.17155	-0.67165	0.897095	-0.0570605	-3.84941	-0.0337598	2.59438	0.0107815	-1.27241	0.0886758	1.27485	-1.35915	-0.500296	-0.626732	0.934526	-0.383655	-0.763757	0.384443	0.729985	3.03317	1.9616	0.0947421	-1.25976	-0.39393	-0.935821	-0.987135	-1.95775	-0.485276	-0.959062	-0.681931	-0.263764	-2.42431	-1.32021	2.07771	-0.694388	0.171517	0.111048	0.2827	-1.74225	-0.0905979	-0.835665	-0.953452	0.0875386	-0.125705	3.2874	0.125087	-1.33728	-1.082	0.821441	-0.0182819
-8.16172	-0.690217	0.94507	-0.237607	-3.88564	-0.0937642	2.62585	-0.23211	-1.32931	-0.0722304	1.29905	-1.22838	-0.678865	-0.698274	0.935348	-0.487372	-0.771092	0.473508	0.774484	2.82811	1.87654	0.470215	-1.36517	-0.5949	-1.00433	-1.04933	-1.92588	-0.530025	-0.910778	-0.644788	-0.228858	-2.5531	-1.36342	2.03661	-0.736982	0.335454	0.0696664	0.133553	-1.7546	-0.0374649	-1.0238	-1.03597	0.00302438	0.00019789	3.32154	0.0148417	-1.10348	-1.03753	0.826484	-0.0195452
-8.15188	-0.702722	0.955293	-0.402446	-3.78552	-0.163268	2.64171	-0.476958	-1.35978	-0.258999	1.27652	-1.06876	-0.879002	-0.783979	0.909396	-0.550743	-0.762609	0.537874	0.815399	2.58664	1.81777	0.855812	-1.47935	-0.850562	-0.987678	-1.07634	-1.87812	-0.571381	-0.882356	-0.622803	-0.183057	-2.60565	-1.36013	1.95082	-0.75448	0.479938	0.102761	-0.0410074	-1.77522	0.0109405	-1.22213	-1.09701	-0.102528	0.106436	3.2648	-0.0969411	-0.895752	-0.96288	0.844738	0.00382846
-8.14205	-0.710688	0.925734	-0.503603	-3.58659	-0.23036	2.64247	-0.665029	-1.38077	-0.468102	1.20966	-0.895265	-1.07944	-0.876561	0.865254	-0.521056	-0.740391	0.560546	0.828518	2.31381	1.78324	1.14537	-1.59293	-1.1536	-0.897696	-1.07316	-1.81789	-0.599775	-0.860686	-0.640171	-0.124477	-2.59871	-1.32739	1.83525	-0.757159	0.582274	0.188908	-0.223031	-1.80237	0.0492969	-1.43197	-1.1162	-0.219677	0.186159	3.14183	-0.208769	-0.725052	-0.874528	0.873406	0.0409762
-8.13222	-0.715127	0.851818	-0.547951	-3.32628	-0.285463	2.6272	-0.750407	-1.39658	-0.689893	1.06696	-0.721317	-1.26436	-0.976095	0.808762	-0.411357	-0.703318	0.547017	0.79753	2.01271	1.77134	1.31594	-1.63763	-1.4919	-0.754807	-1.04522	-1.75371	-0.613968	-0.826039	-0.699933	-0.0564317	-2.55056	-1.27997	1.70623	-0.757283	0.628081	0.308341	-0.402713	-1.84657	0.0803243	-1.65313	-1.09997	-0.339785	0.239953	2.97853	-0.300571	-0.595669	-0.781569	0.909659	0.0801633
-8.12239	-0.707255	0.733638	-0.546841	-3.02905	-0.327855	2.59402	-0.754538	-1.40054	-0.879109	0.863046	-0.556728	-1.43049	-1.06966	0.74372	-0.247126	-0.651864	0.517382	0.718896	1.686	1.78314	1.3926	-1.6135	-1.84783	-0.575605	-0.998186	-1.69161	-0.617312	-0.776342	-0.795959	0.00775068	-2.47754	-1.2257	1.57094	-0.760853	0.629243	0.4523	-0.569568	-1.90726	0.123606	-1.84661	-1.05767	-0.458193	0.269125	2.79856	-0.347751	-0.505031	-0.683465	0.95193	0.117672
-8.11256	-0.676912	0.576468	-0.509707	-2.7101	-0.358951	2.51969	-0.698834	-1.37995	-0.994244	0.624687	-0.40699	-1.57694	-1.15542	0.680752	-0.051859	-0.584994	0.488065	0.591729	1.33502	1.81984	1.39152	-1.54674	-2.15609	-0.373865	-0.937279	-1.64291	-0.61202	-0.714165	-0.918307	0.0400452	-2.38853	-1.16954	1.43378	-0.766013	0.596527	0.619792	-0.677878	-1.9687	0.192697	-1.97019	-0.995112	-0.579616	0.274923	2.62149	-0.354962	-0.451666	-0.584679	1.00254	0.152256
-8.10273	-0.622472	0.386426	-0.445633	-2.38183	-0.38091	2.38457	-0.602023	-1.32694	-1.04345	0.377043	-0.276861	-1.6943	-1.23274	0.627864	0.156747	-0.50184	0.464856	0.419625	0.968277	1.86337	1.32299	-1.46064	-2.31868	-0.169973	-0.867148	-1.6101	-0.600003	-0.647276	-1.05167	0.038716	-2.28513	-1.1148	1.29743	-0.769221	0.537683	0.813822	-0.709629	-2.02237	0.267867	-2.0276	-0.919711	-0.712113	0.263807	2.46491	-0.327447	-0.456635	-0.48896	1.05846	0.174689
-8.0929	-0.547208	0.158987	-0.362831	-2.06868	-0.3948	2.19286	-0.478396	-1.24196	-1.05094	0.141538	-0.180786	-1.76104	-1.29166	0.581432	0.369426	-0.401135	0.455491	0.215694	0.650429	1.87221	1.19816	-1.37483	-2.30847	0.0227415	-0.791434	-1.59259	-0.589502	-0.589098	-1.17951	0.0167369	-2.17034	-1.0631	1.16357	-0.76515	0.457585	1.03669	-0.683056	-2.06547	0.34644	-2.02974	-0.840602	-0.833282	0.250513	2.33276	-0.271659	-0.513617	-0.395262	1.10255	0.173319
-8.08307	-0.459123	-0.102483	-0.268366	-1.83339	-0.401291	1.95981	-0.33815	-1.12749	-1.02889	-0.0653597	-0.123929	-1.78985	-1.32847	0.540014	0.579589	-0.281534	0.473265	0.0235232	0.42239	1.85088	1.03058	-1.30463	-2.12436	0.196723	-0.712268	-1.5905	-0.589589	-0.546639	-1.26133	-0.0118889	-2.04846	-1.01516	1.03193	-0.748428	0.358874	1.24705	-0.617642	-2.09625	0.434492	-1.99893	-0.768012	-0.903027	0.249711	2.22079	-0.196159	-0.58237	-0.323707	1.12918	0.151978
-8.07324	-0.364254	-0.389837	-0.166597	-1.68468	-0.400005	1.70456	-0.186234	-0.986478	-0.976977	-0.234515	-0.105943	-1.8018	-1.34018	0.501956	0.77332	-0.142445	0.501437	-0.119654	0.278501	1.8081	0.83102	-1.26022	-1.80825	0.287494	-0.631729	-1.59789	-0.603802	-0.521505	-1.28338	-0.0393762	-1.96283	-0.971555	0.902957	-0.72158	0.243186	1.39956	-0.528971	-2.0997	0.535679	-1.94888	-0.734327	-0.936455	0.246049	2.12771	-0.103845	-0.639541	-0.318453	1.14137	0.118226
-8.06341	-0.278486	-0.685407	-0.0593106	-1.60706	-0.388056	1.44597	-0.0232991	-0.823082	-0.88964	-0.364204	-0.114921	-1.80466	-1.30289	0.468379	0.934493	0.015207	0.492835	-0.210279	0.212963	1.75279	0.606228	-1.24523	-1.40587	0.242854	-0.555863	-1.60918	-0.631933	-0.503126	-1.252	-0.0607938	-1.93634	-0.9328	0.783158	-0.694342	0.129688	1.47907	-0.431692	-2.06044	0.650261	-1.88209	-0.749584	-0.949375	0.21791	2.06122	0.000495557	-0.668454	-0.374599	1.13883	0.0717826
-8.05358	-0.248559	-0.901988	0.0561817	-1.58395	-0.35335	1.19217	0.144244	-0.641841	-0.763109	-0.454944	-0.131497	-1.80238	-1.22144	0.440153	1.01126	0.188996	0.441948	-0.250267	0.21412	1.69107	0.36661	-1.25258	-0.943702	0.0854409	-0.501148	-1.61548	-0.670169	-0.491542	-1.1764	-0.0733666	-1.95945	-0.898201	0.692159	-0.684153	0.0624061	1.49552	-0.344483	-2.00214	0.770521	-1.79393	-0.799196	-0.949351	0.176559	2.03351	0.102019	-0.665646	-0.48151	1.11952	0.0165324
-8.04375	-0.27796	-0.992542	0.156283	-1.59947	-0.297257	0.950504	0.26365	-0.44831	-0.600424	-0.503809	-0.142977	-1.7974	-1.13141	0.405254	0.972911	0.375993	0.360766	-0.245966	0.265749	1.6262	0.128168	-1.26455	-0.436287	-0.152193	-0.471741	-1.60862	-0.70635	-0.49041	-1.06818	-0.079839	-2.017	-0.867799	0.648398	-0.690463	0.0468039	1.48061	-0.273137	-1.94354	0.875588	-1.6813	-0.870504	-0.941972	0.132696	2.02101	0.188009	-0.637022	-0.628674	1.08959	-0.0410493
-8.03392	-0.366972	-0.972281	0.184948	-1.64087	-0.248042	0.77799	0.319991	-0.272312	-0.43781	-0.463597	-0.161893	-1.78986	-1.05574	0.348963	0.848756	0.569019	0.259387	-0.207066	0.360397	1.56298	-0.0955955	-1.30333	0.104361	-0.434514	-0.46642	-1.5769	-0.739163	-0.501109	-0.941881	-0.0857083	-2.09639	-0.838297	0.64069	-0.71179	0.0763222	1.45021	-0.217121	-1.89225	0.941311	-1.53875	-0.950726	-0.931462	0.0873607	2.00161	0.254209	-0.595842	-0.803597	1.05418	-0.0979789
-8.02409	-0.504715	-0.854103	0.159823	-1.69756	-0.217638	0.751672	0.331889	-0.170503	-0.295974	-0.340472	-0.241656	-1.774	-1.00259	0.265905	0.675649	0.759689	0.142676	-0.148499	0.49106	1.54411	-0.295814	-1.40582	0.620176	-0.732859	-0.483763	-1.51408	-0.771973	-0.523531	-0.823585	-0.09159	-2.18774	-0.831891	0.659985	-0.752025	0.144582	1.4076	-0.171603	-1.85195	0.958623	-1.39759	-1.03432	-0.915765	0.0402575	1.96611	0.286929	-0.549189	-0.993232	1.01631	-0.152518
-8.01426	-0.677976	-0.644124	0.105403	-1.76489	-0.197569	0.873842	0.307229	-0.149192	-0.169459	-0.174844	-0.37299	-1.74629	-0.970901	0.177214	0.477663	0.930218	0.0067134	-0.103302	0.650367	1.57711	-0.443922	-1.54702	1.03072	-1.02826	-0.522669	-1.4194	-0.799142	-0.556572	-0.73091	-0.0872602	-2.28321	-0.869456	0.701365	-0.808716	0.243289	1.34808	-0.130995	-1.82383	0.924992	-1.31104	-1.12021	-0.88475	-0.00903064	1.91694	0.288111	-0.504618	-1.18227	0.977368	-0.203615
-8.00443	-0.877654	-0.35512	0.0360653	-1.84168	-0.182329	1.09644	0.257435	-0.18218	-0.0608974	0.00292377	-0.52808	-1.70726	-0.955613	0.112795	0.277346	1.06307	-0.14499	-0.115248	0.82869	1.64327	-0.51967	-1.7007	1.32592	-1.30479	-0.58211	-1.29962	-0.815616	-0.598433	-0.665196	-0.079036	-2.37653	-0.941004	0.756852	-0.862776	0.36444	1.28591	-0.0929265	-1.80854	0.843278	-1.2791	-1.20832	-0.829358	-0.0611814	1.86139	0.278095	-0.48194	-1.36681	0.93843	-0.250598
-7.9946	-1.10118	-0.00769172	-0.0409958	-1.93027	-0.15871	1.36809	0.194291	-0.246503	0.023917	0.173143	-0.689272	-1.67977	-0.95381	0.0706372	0.0849122	1.1245	-0.305116	-0.179288	1.01494	1.72594	-0.546518	-1.84698	1.50491	-1.54864	-0.661301	-1.16818	-0.819869	-0.646588	-0.626352	-0.0746262	-2.44882	-1.03397	0.826926	-0.89909	0.497276	1.21095	-0.0567405	-1.81392	0.71835	-1.29768	-1.30009	-0.745526	-0.11769	1.80729	0.283927	-0.496224	-1.54238	0.907797	-0.292977
-7.98477	-1.34438	0.379708	-0.121024	-2.04325	-0.0849014	1.66284	0.123054	-0.330999	0.0810525	0.324372	-0.840886	-1.67407	-0.965313	0.0520467	-0.0969153	1.10308	-0.461148	-0.289993	1.20194	1.81281	-0.543818	-1.97388	1.57387	-1.75426	-0.758665	-1.04655	-0.815252	-0.699111	-0.620685	-0.0802213	-2.46416	-1.12982	0.914317	-0.921865	0.635068	1.11818	-0.0350454	-1.84796	0.556456	-1.36109	-1.3653	-0.634699	-0.181416	1.76143	0.328694	-0.549345	-1.70125	0.889063	-0.321965
-7.97494	-1.60163	0.79187	-0.200071	-2.17981	0.0291011	1.9654	0.0424368	-0.43145	0.109372	0.450752	-0.97759	-1.67964	-1.01103	0.0576617	-0.274467	1.00707	-0.605234	-0.446655	1.39434	1.89357	-0.530726	-2.0805	1.54301	-1.87977	-0.863416	-0.948208	-0.799949	-0.759684	-0.649313	-0.101822	-2.43675	-1.21198	1.01685	-0.933737	0.77717	1.0051	-0.0221409	-1.88286	0.388334	-1.45993	-1.38868	-0.505213	-0.24949	1.72782	0.403076	-0.636911	-1.83836	0.87381	-0.331205
-7.96511	-1.86958	1.21712	-0.257147	-2.3167	0.166179	2.26972	-0.0479811	-0.54511	0.107018	0.552797	-1.10698	-1.69013	-1.0869	0.0833521	-0.450647	0.844275	-0.731727	-0.63098	1.5863	1.95964	-0.517056	-2.1837	1.42538	-1.90301	-0.971793	-0.871611	-0.757838	-0.832127	-0.706007	-0.142853	-2.38549	-1.26855	1.13148	-0.937059	0.915493	0.871679	-0.00421482	-1.89978	0.235178	-1.58613	-1.38124	-0.399498	-0.319659	1.71141	0.498188	-0.750159	-1.94786	0.855925	-0.324683
-7.95528	-2.12008	1.64071	-0.256878	-2.42196	0.316394	2.54458	-0.13985	-0.668213	0.0659795	0.590848	-1.23717	-1.70551	-1.16319	0.125396	-0.577116	0.620843	-0.839129	-0.756582	1.77052	2.00772	-0.508516	-2.26388	1.2363	-1.84587	-1.08263	-0.814996	-0.684915	-0.905489	-0.783161	-0.1953	-2.32221	-1.29504	1.25478	-0.932601	1.00157	0.729455	0.0216976	-1.88833	0.104501	-1.73424	-1.349	-0.344641	-0.38877	1.70166	0.606041	-0.879965	-1.98234	0.833203	-0.305686
-7.94545	-2.31699	1.97102	-0.220746	-2.50167	0.476413	2.69651	-0.178901	-0.773936	0.00372203	0.544856	-1.35385	-1.72946	-1.22754	0.167602	-0.622432	0.353026	-0.902043	-0.782461	1.94238	2.03797	-0.511497	-2.26053	0.987223	-1.736	-1.1844	-0.777593	-0.587247	-0.969044	-0.870086	-0.245204	-2.25785	-1.28919	1.38445	-0.927651	1.02948	0.598882	0.0576781	-1.84538	0.0122101	-1.89925	-1.29762	-0.329792	-0.455466	1.69213	0.72178	-1.0103	-1.92912	0.80543	-0.276702
-7.93562	-2.45835	2.12854	-0.168731	-2.55631	0.643059	2.72319	-0.145369	-0.836823	-0.0756911	0.444905	-1.40098	-1.76556	-1.27853	0.167435	-0.601801	0.0633462	-0.885661	-0.712645	2.09903	2.05352	-0.526845	-2.19389	0.686874	-1.59708	-1.27383	-0.762249	-0.472634	-1.02016	-0.954123	-0.281239	-2.19797	-1.24572	1.51794	-0.954743	1.01005	0.495388	0.103689	-1.77289	-0.0331602	-2.07307	-1.23309	-0.356233	-0.51893	1.70148	0.847765	-1.13107	-1.8127	0.779096	-0.24011
-7.92579	-2.53962	2.11549	-0.112432	-2.57837	0.815012	2.66376	-0.0506096	-0.858154	-0.175825	0.315963	-1.38253	-1.81227	-1.31189	0.129491	-0.529805	-0.227712	-0.815833	-0.555134	2.23392	2.05735	-0.551743	-2.094	0.353593	-1.44328	-1.35408	-0.767901	-0.357234	-1.05896	-1.02567	-0.29794	-2.14475	-1.13691	1.65428	-1.01631	0.954312	0.424264	0.165016	-1.68301	-0.0331489	-2.20782	-1.1607	-0.430547	-0.57097	1.73517	0.984398	-1.24187	-1.65103	0.761331	-0.199429
-7.91596	-2.56186	1.98048	-0.0562485	-2.56722	0.971548	2.55606	0.0985075	-0.851778	-0.2928	0.175239	-1.31666	-1.867	-1.29368	0.0659952	-0.416787	-0.50675	-0.72294	-0.314922	2.3404	2.05515	-0.576999	-1.98104	0.00890131	-1.28683	-1.43444	-0.791584	-0.250665	-1.08219	-1.07239	-0.288558	-2.09917	-0.953856	1.7892	-1.0982	0.872761	0.388023	0.252412	-1.5855	0.00626941	-2.27552	-1.08332	-0.554181	-0.584554	1.7897	1.12955	-1.34233	-1.45904	0.755601	-0.158377
-7.90612	-2.5215	1.7704	-0.00082131	-2.52382	1.05874	2.42293	0.291722	-0.8325	-0.416227	0.0337518	-1.21528	-1.91594	-1.21727	-0.0161578	-0.272619	-0.759831	-0.627812	-0.00353606	2.42531	2.02343	-0.598271	-1.86531	-0.330471	-1.13836	-1.51827	-0.830754	-0.165396	-1.09029	-1.08077	-0.251461	-2.06396	-0.712649	1.91487	-1.19176	0.774287	0.38915	0.357774	-1.49339	0.0804104	-2.28076	-0.995734	-0.720175	-0.562934	1.85631	1.27219	-1.43498	-1.24845	0.761073	-0.11817
-7.89629	-2.41513	1.51643	0.0513522	-2.45067	1.0859	2.27786	0.517635	-0.805503	-0.525347	-0.100293	-1.08804	-1.94638	-1.10081	-0.113804	-0.10305	-0.974768	-0.542808	0.368414	2.49878	1.95282	-0.615491	-1.74726	-0.614229	-1.0066	-1.60706	-0.883152	-0.10499	-1.08791	-1.05842	-0.199562	-2.05809	-0.430115	2.02736	-1.29049	0.665401	0.429128	0.472096	-1.41827	0.183947	-2.24812	-0.893435	-0.919148	-0.517749	1.92809	1.37456	-1.52215	-1.03162	0.771255	-0.0794584
-7.88646	-2.25402	1.2388	0.10053	-2.35272	1.07589	2.12713	0.758304	-0.768512	-0.605627	-0.22028	-0.943409	-1.96661	-0.965367	-0.232802	0.0915964	-1.14584	-0.473115	0.789995	2.56458	1.86855	-0.6311	-1.6214	-0.784307	-0.899102	-1.70338	-0.947008	-0.0843133	-1.06992	-1.01216	-0.136063	-2.08153	-0.121301	2.1208	-1.39016	0.549548	0.506698	0.574981	-1.36396	0.301184	-2.19732	-0.770738	-1.14001	-0.457545	1.99992	1.43512	-1.58814	-0.825118	0.78756	-0.0430097
-7.87663	-2.0476	0.949702	0.139021	-2.23336	1.04588	1.9735	1.0037	-0.714999	-0.678674	-0.319858	-0.787672	-1.98166	-0.820393	-0.377553	0.308616	-1.2755	-0.421581	1.20196	2.56929	1.79109	-0.652542	-1.48536	-0.856471	-0.823589	-1.80562	-1.02081	-0.122697	-1.04324	-0.943659	-0.0651386	-2.12254	0.196562	2.17161	-1.48785	0.42321	0.617122	0.622728	-1.31762	0.374254	-2.13833	-0.615653	-1.37662	-0.384377	2.06339	1.46333	-1.60991	-0.640996	0.813219	-0.00955698
-7.8668	-1.80491	0.65798	0.135828	-2.09363	1.00729	1.82066	1.24232	-0.641448	-0.749362	-0.390265	-0.622849	-1.99309	-0.670221	-0.546382	0.521491	-1.36616	-0.386474	1.48852	2.48658	1.73353	-0.687562	-1.37081	-0.850728	-0.783705	-1.90705	-1.10308	-0.215553	-1.02759	-0.860078	-0.0011408	-2.17317	0.505694	2.1699	-1.56445	0.282161	0.753192	0.610951	-1.28336	0.388935	-2.07473	-0.428246	-1.62509	-0.297156	2.13241	1.46164	-1.59798	-0.485552	0.849572	0.0142832
-7.85697	-1.53495	0.396686	0.101373	-1.9351	0.96695	1.70961	1.45908	-0.554854	-0.806089	-0.428382	-0.440023	-2.00101	-0.517367	-0.734969	0.658458	-1.38272	-0.363632	1.62243	2.32803	1.70366	-0.73936	-1.31709	-0.779761	-0.772426	-1.99177	-1.19021	-0.354331	-1.03302	-0.776532	0.0430274	-2.22751	0.793093	2.13033	-1.57815	0.130783	0.907158	0.5431	-1.26505	0.358096	-2.01394	-0.215257	-1.87768	-0.199273	2.21182	1.42764	-1.56316	-0.392388	0.895849	0.0167888
-7.84714	-1.24498	0.268437	0.0543015	-1.76153	0.924738	1.66915	1.60819	-0.467658	-0.84168	-0.434728	-0.244414	-2.00589	-0.362482	-0.920675	0.702514	-1.31345	-0.346961	1.62518	2.10747	1.70716	-0.800127	-1.30806	-0.650641	-0.773338	-2.03244	-1.27604	-0.521604	-1.06115	-0.706642	0.0608556	-2.27755	1.04992	2.06444	-1.5344	-0.0215888	1.07216	0.433012	-1.2651	0.286298	-2.00542	0.0141126	-2.11918	-0.106037	2.29531	1.36543	-1.51324	-0.363564	0.950022	-0.000638038
-7.83731	-0.947492	0.270361	0.00445702	-1.58628	0.880285	1.66549	1.64133	-0.390568	-0.860653	-0.411839	-0.0919101	-2.00854	-0.202522	-1.05885	0.677261	-1.18442	-0.321943	1.51349	1.84158	1.7469	-0.868037	-1.32628	-0.467834	-0.772725	-2.01866	-1.36003	-0.701892	-1.11116	-0.657817	0.0641821	-2.29446	1.26366	1.97946	-1.44567	-0.152563	1.23918	0.295369	-1.28723	0.172388	-2.05267	0.233392	-2.31907	-0.0212861	2.38308	1.27916	-1.45372	-0.388601	1.00966	-0.0322712
-7.82748	-0.661866	0.354324	-0.0426245	-1.41656	0.859857	1.67466	1.57589	-0.331611	-0.872789	-0.364703	-0.00798002	-2.00192	-0.0636654	-1.14707	0.62141	-1.03198	-0.277494	1.3075	1.55258	1.82204	-0.947655	-1.35822	-0.238042	-0.761389	-1.95532	-1.44195	-0.886078	-1.17892	-0.63089	0.0589411	-2.27546	1.41647	1.87824	-1.32345	-0.263613	1.39206	0.140243	-1.33602	0.022414	-2.13714	0.396522	-2.42286	0.0570342	2.47902	1.17151	-1.38847	-0.455402	1.07241	-0.0735208
-7.81765	-0.401972	0.479149	-0.08229	-1.2563	0.904244	1.68247	1.43693	-0.294124	-0.88362	-0.299933	0.0204643	-1.96836	-0.0137536	-1.18323	0.551388	-0.882304	-0.211124	1.02361	1.2619	1.92755	-1.03551	-1.39775	0.0215837	-0.731906	-1.84918	-1.51755	-1.06711	-1.25649	-0.624554	0.0441714	-2.22871	1.51138	1.76171	-1.18353	-0.356483	1.52158	-0.02584	-1.40745	-0.14255	-2.24461	0.496646	-2.4361	0.130124	2.5836	1.04367	-1.32047	-0.553143	1.13625	-0.121167
-7.80782	-0.23327	0.616758	-0.0981353	-1.10537	0.994774	1.68652	1.24534	-0.279861	-0.899928	-0.229166	0.0059337	-1.89865	-0.0584827	-1.16606	0.470001	-0.750021	-0.131292	0.676845	0.975188	2.05353	-1.12066	-1.44421	0.23186	-0.680506	-1.70791	-1.5729	-1.23157	-1.33682	-0.637576	0.0205409	-2.1553	1.55615	1.63318	-1.04111	-0.435634	1.62851	-0.198077	-1.49441	-0.248175	-2.36388	0.533243	-2.37107	0.20101	2.69043	0.898949	-1.24925	-0.668294	1.1954	-0.172923
-7.79799	-0.183225	0.752547	-0.0566011	-0.965584	1.11261	1.69136	1.02179	-0.286565	-0.917479	-0.171893	-0.0538493	-1.78884	-0.186037	-1.10059	0.376094	-0.643037	-0.0746266	0.279978	0.691491	2.18204	-1.19007	-1.49504	0.366126	-0.606919	-1.53855	-1.6097	-1.3526	-1.42032	-0.662224	-0.0109504	-2.06086	1.5537	1.5129	-0.904198	-0.504774	1.71709	-0.35987	-1.57967	-0.263965	-2.48861	0.506589	-2.23627	0.280664	2.79316	0.74139	-1.17094	-0.783261	1.24649	-0.226969
-7.78816	-0.223755	0.880911	0.0226446	-0.83592	1.24428	1.7008	0.795206	-0.314541	-0.908945	-0.14747	-0.158085	-1.63899	-0.378625	-0.994313	0.262615	-0.566707	-0.0381094	-0.155772	0.412186	2.29061	-1.23254	-1.54844	0.449709	-0.513005	-1.34696	-1.63245	-1.41906	-1.50545	-0.69264	-0.0611274	-1.96464	1.50834	1.43828	-0.776038	-0.566615	1.78922	-0.452862	-1.64133	-0.204579	-2.62185	0.4226	-2.04062	0.375669	2.88718	0.575039	-1.09287	-0.885969	1.28607	-0.281204
-7.77833	-0.326548	0.983266	0.120579	-0.743141	1.37156	1.72459	0.589773	-0.362454	-0.875031	-0.151194	-0.304005	-1.45454	-0.614278	-0.859834	0.150643	-0.516754	-0.0132458	-0.594264	0.198949	2.35274	-1.24026	-1.60085	0.488038	-0.401553	-1.13917	-1.64007	-1.43935	-1.56992	-0.718325	-0.136123	-1.90674	1.43299	1.40621	-0.651596	-0.619726	1.82679	-0.468878	-1.64684	-0.0959375	-2.76766	0.281006	-1.80094	0.485835	2.96869	0.401377	-1.024	-0.971021	1.30859	-0.32911
-7.7685	-0.470535	0.99634	0.224404	-0.750848	1.4812	1.77172	0.411644	-0.417951	-0.820666	-0.152914	-0.484493	-1.2526	-0.876126	-0.714135	0.0446188	-0.47339	0.00531601	-0.936933	0.0903867	2.34177	-1.20987	-1.6512	0.477097	-0.283163	-0.928431	-1.62755	-1.42229	-1.60641	-0.732043	-0.218956	-1.88527	1.34016	1.40731	-0.538192	-0.657905	1.84081	-0.420842	-1.58312	0.0384038	-2.90831	0.0880751	-1.54191	0.578583	3.03772	0.219713	-0.987143	-1.03726	1.31661	-0.358543
-7.75867	-0.641167	0.931945	0.318939	-0.8464	1.57903	1.84508	0.262458	-0.467132	-0.750247	-0.16186	-0.69056	-1.04445	-1.15026	-0.571114	-0.0652892	-0.4223	0.016522	-1.15859	0.0538348	2.24726	-1.16484	-1.69348	0.411911	-0.202085	-0.733914	-1.59669	-1.37484	-1.61629	-0.730422	-0.300309	-1.88938	1.23414	1.43361	-0.480071	-0.679743	1.84712	-0.32547	-1.45318	0.175255	-2.98022	-0.145477	-1.28739	0.629466	3.09417	0.0401965	-0.983895	-1.08254	1.31427	-0.360818
-7.74884	-0.828849	0.820491	0.389427	-0.999803	1.67444	1.94363	0.140023	-0.491845	-0.665659	-0.189286	-0.884319	-0.843163	-1.42476	-0.439443	-0.184848	-0.359706	0.0111591	-1.27197	0.0567682	2.06875	-1.13767	-1.72542	0.28954	-0.168686	-0.59233	-1.55075	-1.30328	-1.60198	-0.711833	-0.375202	-1.91236	1.11636	1.47856	-0.486811	-0.685582	1.85168	-0.201542	-1.26324	0.272964	-2.98166	-0.410046	-1.05457	0.650474	3.14016	-0.115762	-1.00844	-1.10477	1.29981	-0.338214
-7.73901	-1.01836	0.684852	0.395844	-1.18619	1.77356	2.06493	0.0405054	-0.48312	-0.561266	-0.241463	-1.03601	-0.660974	-1.68631	-0.324956	-0.309752	-0.286742	-0.0295134	-1.29017	0.0810915	1.81623	-1.12009	-1.75235	0.112839	-0.182047	-0.515462	-1.49309	-1.21699	-1.56571	-0.682775	-0.44837	-1.95607	0.991012	1.53788	-0.547225	-0.677398	1.86131	-0.0649583	-1.01442	0.320314	-2.93344	-0.698202	-0.85306	0.654204	3.17385	-0.232867	-1.05692	-1.10934	1.27558	-0.297576
-7.72918	-1.14886	0.537623	0.33805	-1.38581	1.86853	2.20093	-0.0384683	-0.45105	-0.443923	-0.31111	-1.15827	-0.518703	-1.8786	-0.272204	-0.427837	-0.19931	-0.113195	-1.23073	0.121467	1.4997	-1.10734	-1.7808	-0.11341	-0.239086	-0.497566	-1.4288	-1.12553	-1.50619	-0.655721	-0.522944	-2.01926	0.859997	1.61744	-0.63982	-0.654658	1.87688	0.07061	-0.714285	0.318788	-2.85043	-0.997872	-0.683735	0.649622	3.16592	-0.311836	-1.12188	-1.10418	1.24532	-0.256044
-7.71935	-1.19295	0.385769	0.243299	-1.5883	1.90859	2.34509	-0.107188	-0.422645	-0.326258	-0.387626	-1.25149	-0.477532	-1.95149	-0.297293	-0.530975	-0.0909207	-0.239104	-1.10841	0.176618	1.13404	-1.1009	-1.81659	-0.377765	-0.337969	-0.529522	-1.36892	-1.03346	-1.42124	-0.634386	-0.598073	-2.10513	0.724606	1.72761	-0.753103	-0.616557	1.89743	0.200119	-0.377031	0.27247	-2.74367	-1.26437	-0.546276	0.641657	3.11336	-0.355558	-1.19003	-1.089	1.21161	-0.220149
-7.70952	-1.17163	0.238758	0.132175	-1.7902	1.88467	2.48679	-0.179289	-0.397047	-0.214028	-0.462871	-1.31602	-0.539457	-1.89462	-0.369671	-0.611599	0.0246945	-0.401099	-0.934723	0.2549	0.737522	-1.10454	-1.86233	-0.664693	-0.480298	-0.601689	-1.31389	-0.961371	-1.31234	-0.610538	-0.668278	-2.21492	0.585331	1.86823	-0.877248	-0.562962	1.9226	0.321682	-0.02418	0.188971	-2.6196	-1.48563	-0.455193	0.628263	3.03053	-0.366433	-1.24162	-1.05775	1.17589	-0.191009
-7.69969	-1.10761	0.109808	0.0264244	-1.98783	1.80685	2.58528	-0.265934	-0.368659	-0.110346	-0.527141	-1.35423	-0.682217	-1.71683	-0.459103	-0.664038	0.114794	-0.593962	-0.724336	0.357564	0.333123	-1.13015	-1.91645	-0.941667	-0.657836	-0.706129	-1.2613	-0.928046	-1.18421	-0.576915	-0.711885	-2.31084	0.443597	1.99817	-1.00388	-0.494869	1.9462	0.435328	0.32469	0.0739295	-2.47666	-1.65679	-0.426598	0.603798	2.92799	-0.350611	-1.25842	-1.02269	1.13875	-0.172422
-7.68986	-1.01683	0.0410237	-0.0630256	-2.16474	1.68286	2.62984	-0.370023	-0.334744	-0.0456469	-0.571322	-1.36278	-0.88385	-1.46806	-0.537833	-0.689683	0.168601	-0.77608	-0.499302	0.473632	-0.0313037	-1.1879	-1.95845	-1.14329	-0.857729	-0.835514	-1.21532	-0.932482	-1.04924	-0.540243	-0.723737	-2.38722	0.300321	2.06797	-1.12898	-0.413357	1.95562	0.543035	0.662273	-0.0622444	-2.31574	-1.77223	-0.442774	0.558123	2.81248	-0.319898	-1.24413	-0.988212	1.09902	-0.165725
-7.68003	-0.908992	0.0622389	-0.128605	-2.27203	1.52832	2.63393	-0.487922	-0.296935	-0.0436642	-0.583594	-1.34349	-1.11577	-1.18793	-0.591732	-0.713492	0.186706	-0.892968	-0.277516	0.543255	-0.289077	-1.27692	-1.94415	-1.26337	-1.06385	-0.977001	-1.1829	-0.971151	-0.930705	-0.514165	-0.71104	-2.4578	0.155966	2.0853	-1.26439	-0.318831	1.93807	0.645881	0.989781	-0.210207	-2.14108	-1.83606	-0.480019	0.487521	2.687	-0.240697	-1.19672	-0.954644	1.05538	-0.171031
-7.6702	-0.79296	0.147615	-0.168354	-2.32281	1.35816	2.6092	-0.614455	-0.269383	-0.0899228	-0.551649	-1.29783	-1.35049	-0.909074	-0.607894	-0.757973	0.173136	-0.934591	-0.06737	0.558457	-0.441609	-1.3533	-1.88432	-1.30861	-1.22502	-1.12033	-1.16664	-1.03909	-0.840077	-0.505371	-0.679679	-2.5324	0.0109647	2.05768	-1.40609	-0.213997	1.88332	0.734012	1.31104	-0.360537	-1.95848	-1.85166	-0.522133	0.419274	2.55287	-0.103835	-1.11575	-0.9206	1.00931	-0.198098
-7.66036	-0.685251	0.274793	-0.183909	-2.33649	1.17916	2.56537	-0.725925	-0.25805	-0.173373	-0.472953	-1.22846	-1.56955	-0.653228	-0.544004	-0.818104	0.131776	-0.903845	0.128383	0.537202	-0.502398	-1.40086	-1.78478	-1.28495	-1.26893	-1.25867	-1.17156	-1.13196	-0.771318	-0.5132	-0.634486	-2.61601	-0.134745	1.98797	-1.50137	-0.104496	1.7859	0.786029	1.59481	-0.471416	-1.78587	-1.82433	-0.568386	0.396643	2.4113	0.0704943	-1.00552	-0.885004	0.968778	-0.253664
-7.65053	-0.627217	0.427449	-0.181495	-2.3274	0.995836	2.5091	-0.777195	-0.269957	-0.282603	-0.353605	-1.13973	-1.75601	-0.432148	-0.402852	-0.861066	0.0685243	-0.810464	0.306937	0.48655	-0.486498	-1.43446	-1.64791	-1.19995	-1.21189	-1.38994	-1.1947	-1.23992	-0.718118	-0.531755	-0.580519	-2.70281	-0.280703	1.88357	-1.53111	-0.000185971	1.64781	0.806794	1.80597	-0.488064	-1.66042	-1.75982	-0.620309	0.413914	2.26769	0.266412	-0.870739	-0.847772	0.937973	-0.334461
-7.6407	-0.611487	0.595598	-0.169336	-2.30536	0.812668	2.44483	-0.776774	-0.306922	-0.409036	-0.232854	-1.0444	-1.89565	-0.245989	-0.205799	-0.87794	-0.00878409	-0.660683	0.469883	0.416631	-0.410342	-1.46297	-1.4779	-1.06441	-1.07579	-1.50415	-1.22885	-1.35187	-0.674798	-0.555728	-0.522817	-2.78617	-0.426798	1.74813	-1.48792	0.0935855	1.47777	0.800316	1.9477	-0.404392	-1.579	-1.66246	-0.679121	0.456697	2.12918	0.466963	-0.714906	-0.810699	0.915248	-0.436496
-7.63087	-0.629921	0.772668	-0.152206	-2.27635	0.636534	2.37023	-0.74066	-0.345561	-0.544672	-0.13211	-0.932431	-1.98096	-0.111359	0.0259716	-0.896387	-0.0847582	-0.463487	0.592571	0.330855	-0.294137	-1.49325	-1.27614	-0.889642	-0.880725	-1.58035	-1.2723	-1.45045	-0.636214	-0.577387	-0.465039	-2.87892	-0.568334	1.58964	-1.39437	0.174884	1.31692	0.766433	2.0199	-0.249247	-1.53524	-1.53587	-0.745791	0.51285	1.99703	0.656385	-0.549012	-0.776597	0.899635	-0.552413
-7.62104	-0.677208	0.952246	-0.132507	-2.2436	0.521522	2.28578	-0.679768	-0.383566	-0.67364	-0.0565761	-0.796371	-2.00947	-0.0426781	0.272308	-0.929751	-0.147511	-0.234375	0.652164	0.224358	-0.155084	-1.52069	-1.03913	-0.686302	-0.644279	-1.6184	-1.32149	-1.49302	-0.598056	-0.598226	-0.412999	-2.96472	-0.679026	1.43643	-1.27625	0.242989	1.18184	0.704997	2.028	-0.0555039	-1.52294	-1.38608	-0.818692	0.580461	1.87029	0.828125	-0.385028	-0.748406	0.8896	-0.670168
-7.61121	-0.74558	1.10946	-0.112481	-2.20957	0.484919	2.23309	-0.596718	-0.426918	-0.785251	-0.00863951	-0.635175	-1.96691	-0.0148898	0.510217	-0.972183	-0.189403	0.003086	0.66404	0.132743	0.00308699	-1.55149	-0.772111	-0.465989	-0.382033	-1.62512	-1.37083	-1.47408	-0.557661	-0.620122	-0.386202	-3.03257	-0.756156	1.33291	-1.15217	0.307201	1.06875	0.622477	1.9779	0.157225	-1.53399	-1.22627	-0.895396	0.666114	1.74788	0.976444	-0.247317	-0.727205	0.882394	-0.780325
-7.60138	-0.832882	1.18894	-0.0997694	-2.20443	0.504581	2.24376	-0.497004	-0.470061	-0.864397	0.0144329	-0.455026	-1.8288	-0.00513687	0.72352	-1.01247	-0.200488	0.23311	0.641015	0.123941	0.18496	-1.63118	-0.507075	-0.242523	-0.106529	-1.60706	-1.41932	-1.40972	-0.514668	-0.637043	-0.385142	-3.07698	-0.802521	1.27952	-1.03133	0.376995	0.980123	0.522643	1.87758	0.372809	-1.55877	-1.05909	-0.977068	0.77582	1.62769	1.05573	-0.177729	-0.712533	0.876951	-0.879705
-7.59155	-0.93288	1.19181	-0.112173	-2.27256	0.563585	2.30396	-0.38898	-0.506784	-0.903397	0.0169789	-0.262979	-1.61046	-0.00407167	0.910662	-1.04125	-0.181574	0.41805	0.593213	0.185328	0.388312	-1.74626	-0.31443	-0.0261601	0.15271	-1.57072	-1.46609	-1.32016	-0.469371	-0.643124	-0.400097	-3.09588	-0.826562	1.26925	-0.910773	0.461634	0.921486	0.403388	1.73824	0.571485	-1.59018	-0.883679	-1.06692	0.904782	1.51045	1.04114	-0.168004	-0.703709	0.872856	-0.967945
-7.58172	-1.02612	1.1418	-0.15571	-2.39151	0.649199	2.40017	-0.285901	-0.532336	-0.91975	0.0020534	-0.0649952	-1.33894	-0.00437363	1.07444	-1.06308	-0.135569	0.479446	0.528405	0.2929	0.587076	-1.87104	-0.195722	0.167573	0.310373	-1.52179	-1.51056	-1.22747	-0.422726	-0.640612	-0.424428	-3.08788	-0.836874	1.29033	-0.81595	0.553829	0.903964	0.265274	1.56176	0.708902	-1.62428	-0.700857	-1.1582	1.04231	1.42917	0.962228	-0.20494	-0.698773	0.869707	-1.04614
-7.57189	-1.08457	1.05626	-0.212296	-2.53759	0.751511	2.52347	-0.200862	-0.541218	-0.926067	-0.018642	0.133912	-1.05319	-0.00656476	1.17704	-1.10535	-0.0578759	0.419877	0.4549	0.428094	0.72163	-1.99317	-0.134354	0.319808	0.361319	-1.46461	-1.5523	-1.1421	-0.377084	-0.633131	-0.452633	-3.02875	-0.83921	1.32528	-0.753046	0.627401	0.931033	0.111792	1.3508	0.783786	-1.65694	-0.512313	-1.24229	1.13687	1.39929	0.851508	-0.281548	-0.697887	0.868425	-1.11344
-7.56206	-1.11902	0.945919	-0.24344	-2.69604	0.864281	2.6668	-0.150477	-0.52904	-0.92777	-0.0276552	0.316887	-0.787919	-0.0113955	1.17391	-1.15222	0.0394544	0.26462	0.376919	0.581514	0.797052	-2.11196	-0.115016	0.374417	0.323269	-1.40214	-1.59209	-1.07049	-0.339631	-0.623621	-0.471251	-2.89011	-0.837712	1.36179	-0.728491	0.697599	1.00002	-0.0524591	1.10671	0.810378	-1.67842	-0.333687	-1.3162	1.15659	1.40405	0.73105	-0.384446	-0.70014	0.875934	-1.16019
-7.55223	-1.14023	0.822488	-0.252698	-2.85664	0.984006	2.82472	-0.149436	-0.495762	-0.922466	-0.0314992	0.425135	-0.562007	-0.0174914	1.08937	-1.17798	0.130278	0.0391997	0.290479	0.748465	0.829864	-2.22033	-0.129896	0.340516	0.211348	-1.34152	-1.62847	-1.03528	-0.321054	-0.620234	-0.46602	-2.69814	-0.834143	1.39375	-0.744536	0.775692	1.10395	-0.223412	0.842938	0.804982	-1.68647	-0.1888	-1.37769	1.09596	1.42717	0.618456	-0.505541	-0.703112	0.892271	-1.18575
-7.5424	-1.14876	0.700252	-0.245697	-3.01259	1.10224	2.96956	-0.181746	-0.444961	-0.905966	-0.0565754	0.443682	-0.392579	-0.0220457	0.955448	-1.16695	0.170684	-0.234289	0.187305	0.927494	0.826701	-2.27486	-0.184727	0.251049	0.0400564	-1.31127	-1.65495	-1.05202	-0.327489	-0.627474	-0.433538	-2.4793	-0.827954	1.39712	-0.795342	0.866967	1.23663	-0.398299	0.623388	0.782567	-1.68566	-0.0799243	-1.427	0.969692	1.46559	0.534416	-0.638693	-0.700547	0.912061	-1.19309
-7.53257	-1.18278	0.630956	-0.230088	-3.15586	1.17376	3.03756	-0.238348	-0.396166	-0.875255	-0.131967	0.390407	-0.281169	-0.0272349	0.799461	-1.11641	0.157287	-0.536062	0.0708159	1.06522	0.785974	-2.2411	-0.278454	0.140704	-0.174543	-1.32144	-1.67236	-1.10865	-0.358029	-0.648743	-0.37968	-2.24725	-0.809522	1.33986	-0.86879	0.972982	1.38505	-0.577484	0.479976	0.761868	-1.68706	-0.0140443	-1.46905	0.813018	1.52505	0.523694	-0.770867	-0.692716	0.931723	-1.18458
-7.52274	-1.2608	0.633503	-0.210271	-3.26269	1.18275	3.03958	-0.310822	-0.367319	-0.844751	-0.241158	0.284829	-0.223179	-0.0461954	0.638957	-1.03936	0.10056	-0.851605	-0.0523082	1.10178	0.710106	-2.13922	-0.403752	0.0291594	-0.418131	-1.3605	-1.68301	-1.18304	-0.411303	-0.685391	-0.310902	-2.01268	-0.772738	1.2318	-0.954246	1.08542	1.49853	-0.757949	0.419757	0.75302	-1.69833	2.84324e-05	-1.47579	0.647797	1.60738	0.615909	-0.882619	-0.688954	0.950264	-1.16251
-7.51291	-1.3636	0.683542	-0.190913	-3.27953	1.1449	2.99019	-0.392014	-0.347297	-0.821457	-0.368399	0.143645	-0.214779	-0.092033	0.485286	-0.942283	0.0102315	-1.17165	-0.169395	1.05903	0.606683	-2.0013	-0.550365	-0.0753475	-0.680649	-1.41273	-1.68809	-1.2558	-0.485823	-0.73489	-0.223699	-1.78083	-0.718685	1.07762	-1.04948	1.19134	1.56043	-0.896734	0.439274	0.761079	-1.72404	-0.0346301	-1.44397	0.487163	1.71955	0.793239	-0.930675	-0.709182	0.966168	-1.12875
-7.50308	-1.4774	0.763548	-0.177041	-3.21757	1.07516	2.8994	-0.470487	-0.331715	-0.794483	-0.495243	-0.0210223	-0.250479	-0.168444	0.342346	-0.81312	-0.1069	-1.46805	-0.233792	0.966541	0.480534	-1.8568	-0.681032	-0.17268	-0.95568	-1.46675	-1.68794	-1.31345	-0.577601	-0.787076	-0.124882	-1.55366	-0.658014	0.881508	-1.15316	1.28286	1.57364	-0.968659	0.507853	0.784097	-1.73585	-0.11244	-1.38429	0.337538	1.85759	1.03271	-0.913273	-0.745484	0.976007	-1.08496
-7.49325	-1.5935	0.860794	-0.20062	-3.10101	0.985755	2.77633	-0.53422	-0.321453	-0.756987	-0.60556	-0.200992	-0.329187	-0.280333	0.212349	-0.672859	-0.248654	-1.66552	-0.244426	0.838156	0.335537	-1.72308	-0.752973	-0.264507	-1.21377	-1.51563	-1.68231	-1.34959	-0.684851	-0.832592	-0.0354362	-1.32453	-0.58204	0.648774	-1.2668	1.35926	1.54312	-0.981988	0.610804	0.8081	-1.71968	-0.224862	-1.30852	0.2373	2.01246	1.31014	-0.849073	-0.782501	0.979583	-1.03187
-7.48342	-1.7066	0.96471	-0.25742	-2.94949	0.887211	2.62859	-0.58053	-0.316858	-0.706429	-0.685341	-0.391321	-0.452059	-0.425905	0.11793	-0.538177	-0.411808	-1.7523	-0.218481	0.68099	0.175313	-1.6102	-0.77291	-0.327585	-1.41018	-1.54331	-1.67085	-1.36318	-0.793559	-0.865619	0.0294681	-1.0931	-0.476341	0.388002	-1.38682	1.42157	1.47982	-0.945871	0.7408	0.836418	-1.68766	-0.367583	-1.2255	0.196201	2.17411	1.60584	-0.753251	-0.814148	0.978361	-0.970286
-7.47359	-1.78168	1.03815	-0.320799	-2.77633	0.812295	2.46199	-0.593672	-0.31762	-0.645787	-0.710164	-0.58691	-0.587693	-0.597115	0.100323	-0.42233	-0.592103	-1.73832	-0.169847	0.532545	0.0113596	-1.51932	-0.751771	-0.288505	-1.54159	-1.54653	-1.65225	-1.3565	-0.885893	-0.888278	0.0675669	-0.889041	-0.339039	0.115205	-1.48504	1.47289	1.39377	-0.8697	0.882839	0.86955	-1.64553	-0.534768	-1.1399	0.19006	2.33558	1.90046	-0.639471	-0.843165	0.973765	-0.904618
-7.46376	-1.75537	1.01968	-0.377404	-2.59086	0.797865	2.30747	-0.581965	-0.3242	-0.578957	-0.624441	-0.773322	-0.704884	-0.75106	0.123983	-0.336116	-0.764957	-1.64064	-0.112089	0.438701	-0.104212	-1.45058	-0.700922	-0.154068	-1.60927	-1.53972	-1.62424	-1.33865	-0.953897	-0.899833	0.0797498	-0.72433	-0.167445	-0.151568	-1.54578	1.51538	1.29151	-0.762505	0.984751	0.880817	-1.59648	-0.703535	-1.04676	0.200833	2.4714	2.18181	-0.523216	-0.875177	0.96692	-0.83948
-7.45393	-1.64578	0.924333	-0.422856	-2.39797	0.827942	2.23268	-0.558792	-0.337383	-0.498098	-0.445483	-0.910671	-0.786654	-0.864442	0.158079	-0.318684	-0.890291	-1.47353	-0.0515154	0.392672	-0.169771	-1.39845	-0.62912	0.0393767	-1.62496	-1.5292	-1.58393	-1.31258	-0.999625	-0.892663	0.0667655	-0.602342	0.0232157	-0.386287	-1.5808	1.54449	1.17852	-0.633364	1.02503	0.818745	-1.54325	-0.816676	-0.938166	0.217105	2.54888	2.41255	-0.414623	-0.910334	0.954471	-0.775786
-7.4441	-1.48045	0.77463	-0.455646	-2.20335	0.886162	2.21919	-0.533687	-0.363034	-0.39295	-0.213912	-1.00239	-0.814195	-0.939027	0.184121	-0.40946	-0.967769	-1.25088	0.0158828	0.389695	-0.204278	-1.34813	-0.542827	0.262678	-1.6106	-1.51839	-1.52891	-1.26708	-1.02213	-0.851918	0.0294877	-0.523968	0.206944	-0.540737	-1.59993	1.55739	1.0581	-0.490014	1.00805	0.690184	-1.48799	-0.861284	-0.819339	0.241383	2.56537	2.56797	-0.351037	-0.945263	0.928739	-0.713837
-7.43427	-1.28023	0.590958	-0.475209	-2.01641	0.964537	2.23621	-0.512379	-0.389027	-0.277648	0.0319193	-1.06189	-0.770411	-0.964144	0.19347	-0.569161	-1.00418	-0.990014	0.101517	0.422645	-0.221376	-1.3	-0.448751	0.497637	-1.61043	-1.51144	-1.45943	-1.20248	-1.0121	-0.783201	-0.0318787	-0.485879	0.365686	-0.612913	-1.60959	1.5589	0.931366	-0.347861	0.950041	0.512542	-1.42943	-0.85504	-0.741148	0.277919	2.52878	2.6508	-0.352907	-0.972147	0.898021	-0.654753
-7.42444	-1.06028	0.392002	-0.472523	-1.84278	1.06844	2.26761	-0.52179	-0.407916	-0.177459	0.272424	-1.09625	-0.669474	-0.929522	0.186842	-0.756098	-1.0139	-0.709314	0.206235	0.493561	-0.229842	-1.28425	-0.360601	0.73101	-1.61611	-1.50583	-1.3937	-1.13607	-0.965769	-0.697504	-0.113052	-0.480116	0.488202	-0.612513	-1.61377	1.58277	0.798715	-0.225526	0.860769	0.301105	-1.35643	-0.810621	-0.726383	0.333702	2.44776	2.6671	-0.39704	-0.982876	0.87111	-0.605733
-7.4146	-0.834832	0.191153	-0.421846	-1.68317	1.19587	2.31586	-0.55956	-0.426775	-0.102793	0.496713	-1.10697	-0.527378	-0.837866	0.173731	-0.949126	-1.00474	-0.421729	0.285855	0.608337	-0.235231	-1.29074	-0.328842	0.963792	-1.61865	-1.49695	-1.34026	-1.07638	-0.886585	-0.602948	-0.199214	-0.497979	0.544334	-0.547426	-1.61419	1.63999	0.663842	-0.126767	0.752856	0.0659444	-1.26418	-0.734029	-0.762388	0.409158	2.33494	2.62926	-0.467844	-0.963736	0.85233	-0.574133
-7.40477	-0.622992	-0.00599218	-0.335577	-1.53592	1.33192	2.3833	-0.618642	-0.44395	-0.0609155	0.695874	-1.09514	-0.357201	-0.694281	0.166008	-1.13712	-0.981987	-0.191219	0.309811	0.777275	-0.230274	-1.30579	-0.37197	1.20237	-1.61631	-1.47778	-1.29407	-1.02744	-0.781991	-0.507868	-0.276525	-0.52795	0.515975	-0.431249	-1.6027	1.71994	0.530316	-0.0464619	0.635773	-0.185978	-1.1512	-0.641197	-0.837701	0.506719	2.21238	2.55325	-0.559711	-0.919391	0.843478	-0.564894
-7.39494	-0.519001	-0.195993	-0.227102	-1.39884	1.4022	2.46393	-0.698597	-0.453569	-0.0529054	0.865079	-1.06232	-0.171868	-0.504568	0.169677	-1.31114	-0.95136	-0.0961996	0.2991	0.99986	-0.211291	-1.3225	-0.467663	1.41572	-1.5958	-1.44248	-1.25247	-0.994048	-0.661201	-0.413676	-0.344321	-0.561332	0.418394	-0.282111	-1.56939	1.81132	0.399091	0.02635	0.518406	-0.430647	-1.04142	-0.577785	-0.947002	0.629353	2.10001	2.4486	-0.665859	-0.861891	0.850221	-0.579202
-7.38511	-0.54896	-0.367432	-0.104484	-1.27464	1.38923	2.54611	-0.76739	-0.445369	-0.0752289	0.990679	-1.00158	0.0147015	-0.281737	0.180781	-1.43117	-0.920721	-0.114739	0.273834	1.26703	-0.201147	-1.33799	-0.59717	1.52	-1.49085	-1.39218	-1.21859	-0.97701	-0.540279	-0.325155	-0.418026	-0.588632	0.27211	-0.115191	-1.51404	1.90395	0.296658	0.0732667	0.441521	-0.595819	-0.956463	-0.554246	-1.08245	0.774457	2.01272	2.32285	-0.778726	-0.798478	0.880905	-0.611848
-7.37528	-0.672153	-0.461344	0.0217138	-1.18095	1.31492	2.57259	-0.77163	-0.412401	-0.121356	1.03852	-0.911675	0.162303	-0.0468769	0.166122	-1.45271	-0.894164	-0.212709	0.236688	1.5245	-0.238282	-1.35147	-0.745913	1.52142	-1.29552	-1.33292	-1.1923	-0.96831	-0.435838	-0.247623	-0.495183	-0.607626	0.100693	0.0586731	-1.43506	1.99403	0.254048	0.0908538	0.408121	-0.660136	-0.89969	-0.56345	-1.23595	0.908592	1.95344	2.18033	-0.89156	-0.73302	0.926469	-0.658252
-7.36545	-0.854683	-0.473927	0.131912	-1.11224	1.19792	2.53389	-0.715021	-0.354081	-0.176833	1.01491	-0.801857	0.258769	0.189837	0.124852	-1.39024	-0.871941	-0.364922	0.180663	1.71949	-0.310167	-1.362	-0.898345	1.44164	-1.0577	-1.28824	-1.17305	-0.965776	-0.367014	-0.198444	-0.568298	-0.6249	-0.0726668	0.224271	-1.33259	2.08301	0.26905	0.0910266	0.402302	-0.643826	-0.879818	-0.606094	-1.4049	0.985671	1.92328	2.04979	-0.990434	-0.678502	0.975261	-0.714837
-7.35562	-1.07472	-0.426614	0.218547	-1.06741	1.0491	2.45	-0.612244	-0.275325	-0.235669	0.933012	-0.703138	0.318007	0.423843	0.0649539	-1.26956	-0.847592	-0.554065	0.0971278	1.85079	-0.401558	-1.36234	-1.04735	1.29873	-0.815101	-1.26437	-1.16133	-0.976509	-0.3363	-0.184023	-0.632959	-0.612568	-0.230182	0.361106	-1.20913	2.17394	0.32253	0.0805778	0.401357	-0.581517	-0.904932	-0.682664	-1.59635	0.991273	1.91943	1.96329	-1.03925	-0.680458	1.02101	-0.778931
-7.34579	-1.31841	-0.334449	0.284246	-1.04802	0.873076	2.33786	-0.477425	-0.179886	-0.296272	0.803478	-0.645477	0.346911	0.622264	-0.0113508	-1.11343	-0.803268	-0.770579	-0.0157943	1.9216	-0.501307	-1.30823	-1.18661	1.10783	-0.586472	-1.25577	-1.16248	-1.0216	-0.330783	-0.18902	-0.688167	-0.526746	-0.351181	0.445068	-1.06635	2.27219	0.403939	0.0632773	0.392841	-0.494044	-0.977514	-0.787172	-1.79871	0.919509	1.93481	1.92772	-1.04227	-0.739181	1.06133	-0.847685
-7.33596	-1.57806	-0.214251	0.336155	-1.05886	0.671076	2.21052	-0.321499	-0.0701033	-0.360415	0.637354	-0.624727	0.348896	0.727881	-0.101867	-0.943824	-0.727727	-1.00473	-0.148866	1.93766	-0.600362	-1.20641	-1.31195	0.875043	-0.380967	-1.25715	-1.18831	-1.10347	-0.338309	-0.198112	-0.729594	-0.383342	-0.390989	0.453736	-0.937469	2.38243	0.507002	0.0416157	0.370288	-0.389644	-1.09496	-0.909915	-1.95394	0.775005	1.95987	1.94619	-1.01364	-0.833904	1.09458	-0.914469
-7.32613	-1.84332	-0.0807276	0.379656	-1.1035	0.453749	2.07685	-0.151587	0.0487848	-0.444891	0.449855	-0.63335	0.326239	0.754001	-0.202986	-0.783148	-0.615219	-1.21513	-0.256427	1.90269	-0.688902	-1.08135	-1.42119	0.596634	-0.20393	-1.26508	-1.24009	-1.20924	-0.349199	-0.21174	-0.755067	-0.208093	-0.349037	0.394671	-0.876025	2.48911	0.628797	0.0173785	0.330214	-0.273049	-1.25278	-1.03973	-2.03584	0.56759	1.98366	2.01466	-0.963733	-0.946785	1.12041	-0.971981
-7.3163	-2.03724	0.0584033	0.418645	-1.18303	0.285952	1.94151	0.0324813	0.169007	-0.546974	0.255398	-0.665664	0.275882	0.726075	-0.305766	-0.63853	-0.465599	-1.31408	-0.335783	1.81952	-0.760215	-0.948235	-1.51497	0.278461	-0.0757492	-1.28159	-1.31476	-1.32865	-0.362483	-0.237584	-0.764303	-0.0169282	-0.247534	0.281763	-0.886212	2.57441	0.760096	-0.00763687	0.276706	-0.142244	-1.43907	-1.12181	-2.05161	0.306762	1.98909	2.12432	-0.899438	-1.06444	1.14232	-1.01722
-7.30647	-2.09887	0.199757	0.455349	-1.29531	0.247878	1.80573	0.232781	0.269949	-0.653467	0.0704354	-0.717972	0.19185	0.665409	-0.403489	-0.507464	-0.295206	-1.31516	-0.398223	1.69239	-0.812977	-0.814806	-1.58146	-0.0716578	-0.0566105	-1.31659	-1.39567	-1.45207	-0.382148	-0.27668	-0.742223	0.176836	-0.108062	0.134681	-0.961114	2.64802	0.889842	-0.0344028	0.22216	0.00485943	-1.6363	-1.1276	-2.01653	0.00408501	1.96371	2.26797	-0.825846	-1.18014	1.16324	-1.04725
-7.29664	-2.05967	0.340649	0.486941	-1.43631	0.338936	1.6703	0.442998	0.299189	-0.753627	-0.0836952	-0.791816	0.0784977	0.586981	-0.475111	-0.377906	-0.116985	-1.25631	-0.455757	1.52583	-0.850201	-0.682562	-1.61987	-0.442104	-0.137951	-1.36913	-1.48127	-1.57435	-0.409638	-0.330363	-0.680291	0.366176	0.0555975	-0.0321985	-1.088	2.71964	1.00936	-0.0736957	0.165787	0.16737	-1.8285	-1.07189	-1.93774	-0.325164	1.90079	2.43973	-0.75162	-1.29241	1.18017	-1.06231
-7.28681	-1.95616	0.477322	0.468521	-1.5992	0.517998	1.53663	0.630125	0.250125	-0.841617	-0.20021	-0.888144	-0.0553949	0.495759	-0.510033	-0.256786	0.0533695	-1.16303	-0.514448	1.3316	-0.875368	-0.557936	-1.64337	-0.773055	-0.284957	-1.42162	-1.573	-1.69064	-0.439669	-0.400134	-0.597965	0.549156	0.230542	-0.207455	-1.25588	2.79476	1.11337	-0.130734	0.0922131	0.325487	-1.99675	-0.984796	-1.82373	-0.665597	1.80085	2.63407	-0.680581	-1.40311	1.18891	-1.06963
-7.27698	-1.81444	0.561499	0.389127	-1.77107	0.749429	1.41853	0.737466	0.136087	-0.920825	-0.279165	-0.985387	-0.187527	0.391808	-0.51974	-0.168695	0.211631	-1.04189	-0.576565	1.12489	-0.895729	-0.445689	-1.67746	-0.969247	-0.457921	-1.46582	-1.66732	-1.79669	-0.464973	-0.483446	-0.510051	0.720066	0.39803	-0.380756	-1.45986	2.87072	1.19185	-0.206389	0.0136192	0.445292	-2.12309	-0.880557	-1.68325	-0.965957	1.6668	2.84159	-0.607603	-1.51905	1.18476	-1.07688
-7.26715	-1.65116	0.544375	0.278629	-1.94471	1.01087	1.37454	0.763193	-0.0272104	-0.987153	-0.318208	-1.0674	-0.309594	0.275423	-0.514414	-0.110292	0.354918	-0.898772	-0.644297	0.921197	-0.914742	-0.348234	-1.74921	-1.02846	-0.625339	-1.50584	-1.74927	-1.88905	-0.493365	-0.55998	-0.427774	0.840434	0.547699	-0.542563	-1.69339	2.93856	1.22679	-0.298884	-0.0545075	0.53011	-2.20341	-0.759941	-1.54462	-1.16	1.50318	3.04324	-0.518079	-1.6228	1.16974	-1.08607
-7.25732	-1.46646	0.452989	0.153642	-2.11813	1.29055	1.39247	0.717181	-0.222017	-1.03619	-0.321353	-1.14175	-0.425625	0.157514	-0.503803	-0.0769336	0.473824	-0.7357	-0.718993	0.743608	-0.909509	-0.312815	-1.85294	-0.973735	-0.772049	-1.54462	-1.81426	-1.96548	-0.52936	-0.610592	-0.355767	0.910243	0.637178	-0.674012	-1.91892	2.99361	1.22904	-0.384658	-0.100477	0.586896	-2.24284	-0.621365	-1.45767	-1.24002	1.31629	3.21616	-0.403556	-1.68201	1.14846	-1.09485
-7.24749	-1.25005	0.314098	0.0211939	-2.29045	1.5829	1.44841	0.611953	-0.43371	-1.06204	-0.300513	-1.21344	-0.539902	0.0768548	-0.51461	-0.0656551	0.532003	-0.552356	-0.810332	0.647698	-0.901297	-0.349335	-1.98908	-0.827296	-0.887647	-1.58339	-1.86365	-2.02404	-0.574759	-0.631401	-0.294662	0.945823	0.616655	-0.74572	-2.05715	3.03187	1.2101	-0.427848	-0.116123	0.617311	-2.24012	-0.467176	-1.41912	-1.21174	1.11542	3.30702	-0.255212	-1.70122	1.12528	-1.10713
-7.23766	-0.999341	0.147722	-0.115545	-2.4607	1.86155	1.52578	0.461191	-0.639296	-1.03761	-0.258847	-1.27274	-0.664083	0.0252088	-0.561059	-0.077162	0.52682	-0.357244	-0.953167	0.635768	-0.907068	-0.436341	-2.16513	-0.609319	-0.968974	-1.61925	-1.89483	-2.05519	-0.628633	-0.625811	-0.24582	0.959891	0.483761	-0.764661	-2.07376	3.04417	1.17351	-0.436323	-0.102856	0.619619	-2.1995	-0.317168	-1.41931	-1.08659	0.914444	3.30261	-0.0712435	-1.68755	1.10808	-1.12412
-7.22783	-0.715947	-0.0317104	-0.256536	-2.63184	2.07276	1.61405	0.277435	-0.822252	-0.964199	-0.18431	-1.3051	-0.825354	-0.0195885	-0.630738	-0.112597	0.472515	-0.211283	-1.13624	0.697674	-0.932962	-0.553281	-2.37481	-0.335745	-1.01642	-1.64104	-1.90096	-2.04852	-0.679148	-0.598872	-0.22994	0.964476	0.255467	-0.74012	-1.9625	3.02203	1.1214	-0.420404	-0.0640534	0.599131	-2.13707	-0.227258	-1.45988	-0.879409	0.722211	3.21665	0.144516	-1.64949	1.09728	-1.14665
-7.218	-0.426276	-0.211053	-0.399396	-2.79008	2.2202	1.71271	0.073626	-0.976371	-0.859086	-0.0916113	-1.30634	-1.01195	-0.071822	-0.713858	-0.169941	0.382065	-0.126375	-1.34007	0.829917	-0.978211	-0.683568	-2.60857	-0.0173918	-1.03254	-1.64486	-1.88513	-2.00978	-0.712949	-0.555349	-0.256623	0.968159	-0.0226292	-0.683981	-1.74954	2.96573	1.05685	-0.384004	0.00175738	0.564495	-2.07173	-0.200889	-1.54579	-0.606093	0.549185	3.06215	0.387494	-1.59155	1.09072	-1.17421
-7.20817	-0.203508	-0.373941	-0.544398	-2.87623	2.31475	1.82365	-0.141244	-1.08536	-0.734018	0.00496195	-1.27971	-1.20575	-0.135739	-0.803035	-0.24623	0.266128	-0.0770625	-1.54177	1.02603	-1.02931	-0.813698	-2.85788	0.336813	-1.01882	-1.63011	-1.85191	-1.94755	-0.734294	-0.506338	-0.312098	0.968607	-0.320353	-0.605517	-1.47766	2.8801	0.987766	-0.331005	0.0773756	0.525704	-2.01796	-0.227134	-1.67358	-0.291599	0.404103	2.85243	0.649951	-1.50984	1.0868	-1.20181
-7.19834	-0.0712982	-0.425461	-0.689475	-2.88607	2.36598	1.95086	-0.359528	-1.12031	-0.600371	0.0994745	-1.2255	-1.38709	-0.206743	-0.881617	-0.350318	0.136797	-0.0513481	-1.71765	1.27824	-1.07041	-0.934028	-3.09865	0.70481	-0.988639	-1.59615	-1.80464	-1.86775	-0.745649	-0.462491	-0.376807	0.954104	-0.620601	-0.51703	-1.17821	2.76829	0.921235	-0.261023	0.15357	0.489858	-1.98549	-0.295082	-1.83855	0.0361358	0.289161	2.60316	0.87939	-1.40394	1.08488	-1.22222
-7.18851	-0.0216027	-0.317422	-0.831221	-2.83189	2.38391	2.10258	-0.532486	-1.09493	-0.467744	0.190997	-1.14785	-1.55093	-0.274093	-0.895645	-0.491866	0.00660836	-0.052982	-1.85913	1.58454	-1.0899	-1.03724	-3.27285	1.00531	-0.950014	-1.56107	-1.74776	-1.77514	-0.748972	-0.428389	-0.432751	0.915951	-0.904614	-0.433258	-0.899355	2.63393	0.866926	-0.174985	0.22537	0.460793	-1.97735	-0.399361	-2.0306	0.354829	0.207839	2.33747	1.03326	-1.27172	1.08858	-1.23374
-7.17868	-0.0418807	-0.0865065	-0.963753	-2.72296	2.37841	2.28237	-0.585067	-1.02581	-0.349459	0.280699	-1.05214	-1.69772	-0.325589	-0.843193	-0.666926	-0.121718	-0.0823671	-1.95777	1.94206	-1.0837	-1.1195	-3.3705	1.2267	-0.919819	-1.53754	-1.68383	-1.68127	-0.745974	-0.408325	-0.473934	0.865871	-1.12025	-0.387486	-0.687639	2.48352	0.835498	-0.0732276	0.286086	0.447675	-2.00094	-0.540803	-2.21777	0.6519	0.189947	2.07485	1.10513	-1.11534	1.08864	-1.23661
-7.16884	-0.119386	0.224284	-1.0669	-2.57283	2.35466	2.49145	-0.540982	-0.926007	-0.261258	0.362234	-0.953382	-1.83012	-0.345395	-0.754569	-0.867806	-0.251211	-0.138632	-1.99797	2.34407	-1.0496	-1.18061	-3.38649	1.38364	-0.920031	-1.52147	-1.62164	-1.60306	-0.738435	-0.407694	-0.497565	0.835652	-1.24493	-0.385114	-0.555218	2.33478	0.817257	0.0443348	0.302084	0.475325	-2.0617	-0.718377	-2.35121	0.877645	0.235833	1.82441	1.09996	-0.936683	1.07936	-1.22904
-7.15901	-0.242945	0.583264	-1.14324	-2.40236	2.30607	2.72476	-0.430484	-0.805956	-0.206657	0.433974	-0.860356	-1.9252	-0.332928	-0.65037	-1.06752	-0.385664	-0.180956	-1.9409	2.77945	-0.990616	-1.22248	-3.32839	1.48242	-0.974837	-1.51459	-1.58302	-1.55236	-0.726808	-0.438259	-0.497787	0.815898	-1.27485	-0.408981	-0.502292	2.20319	0.805137	0.142247	0.265876	0.540386	-2.15453	-0.922416	-2.43392	1.01122	0.329448	1.59229	1.02781	-0.739952	1.06263	-1.21041
-7.14918	-0.403052	0.962394	-1.20308	-2.22216	2.23253	2.97424	-0.275001	-0.680937	-0.185353	0.502315	-0.778941	-1.94781	-0.308288	-0.543635	-1.19545	-0.519558	-0.15804	-1.80148	3.18234	-0.91821	-1.24874	-3.20617	1.52724	-1.10906	-1.51839	-1.56875	-1.53118	-0.70498	-0.496906	-0.46725	0.794065	-1.22264	-0.454154	-0.531677	2.09699	0.795947	0.18209	0.19084	0.6255	-2.26724	-1.13649	-2.46375	1.06927	0.457817	1.43184	0.89875	-0.529998	1.04088	-1.18077
-7.13935	-0.587537	1.34097	-1.25107	-2.03697	2.13932	3.17871	-0.0893237	-0.570881	-0.193112	0.567197	-0.708414	-1.90665	-0.278492	-0.444029	-1.24277	-0.626668	-0.0808276	-1.61296	3.5046	-0.83775	-1.26142	-3.03543	1.52361	-1.30635	-1.52907	-1.57281	-1.53958	-0.666152	-0.571723	-0.415703	0.762823	-1.11052	-0.516264	-0.644481	2.01548	0.788723	0.177938	0.0879763	0.712669	-2.38132	-1.34087	-2.44118	1.06596	0.605921	1.3701	0.724612	-0.336401	1.01972	-1.14251
-7.12952	-0.781852	1.70597	-1.2931	-1.84909	2.03062	3.29472	0.118181	-0.48202	-0.21554	0.624777	-0.652681	-1.81538	-0.23323	-0.356397	-1.22368	-0.692248	0.0385412	-1.41562	3.74688	-0.751293	-1.25948	-2.83981	1.47859	-1.55091	-1.54334	-1.58491	-1.56735	-0.600983	-0.650331	-0.355082	0.718578	-0.957637	-0.586107	-0.833991	1.95776	0.783703	0.146458	-0.0336453	0.793412	-2.46686	-1.48815	-2.37475	1.01231	0.754661	1.37884	0.520288	-0.18404	1.00445	-1.10245
-7.11969	-0.971458	1.96717	-1.33354	-1.66055	1.9115	3.33689	0.341247	-0.416135	-0.251194	0.669897	-0.640461	-1.68701	-0.170244	-0.284087	-1.14752	-0.726975	0.185468	-1.24073	3.90651	-0.66079	-1.21192	-2.63397	1.40718	-1.82259	-1.55886	-1.59871	-1.60168	-0.519228	-0.724519	-0.301218	0.662361	-0.780419	-0.639767	-1.08355	1.92345	0.781972	0.0993592	-0.16071	0.862291	-2.5173	-1.55049	-2.27053	0.919746	0.898707	1.43575	0.29758	-0.063453	0.996737	-1.06607
-7.10986	-1.13559	2.04841	-1.37413	-1.49195	1.78696	3.32478	0.574812	-0.367781	-0.296824	0.698742	-0.678181	-1.53644	-0.0999967	-0.252256	-1.01955	-0.738911	0.341059	-1.10363	3.98091	-0.569559	-1.11949	-2.42525	1.32522	-2.04704	-1.56487	-1.60884	-1.62784	-0.441502	-0.786788	-0.26079	0.599043	-0.590065	-0.649463	-1.36701	1.91871	0.784945	0.0440098	-0.282586	0.918299	-2.52281	-1.53863	-2.13083	0.807241	1.03499	1.52087	0.0967188	0.0316597	0.997222	-1.03429
-7.10003	-1.26379	1.9684	-1.41788	-1.40105	1.67575	3.27522	0.814163	-0.32719	-0.340188	0.708329	-0.75604	-1.37694	-0.0384863	-0.294045	-0.84538	-0.732324	0.43903	-1.01071	3.97181	-0.496552	-1.00858	-2.21925	1.24421	-2.19123	-1.54042	-1.60926	-1.63755	-0.374364	-0.816397	-0.237341	0.535549	-0.393094	-0.636407	-1.65861	1.94161	0.780809	-0.0162041	-0.398692	0.943743	-2.4756	-1.46495	-1.96171	0.686131	1.16708	1.6207	-0.0587813	0.0945731	1.00938	-1.00652
-7.0902	-1.35065	1.77132	-1.45492	-1.3816	1.59809	3.19507	1.05125	-0.292186	-0.373368	0.697859	-0.862657	-1.21646	0.000740698	-0.38909	-0.631344	-0.708655	0.446632	-0.961806	3.88491	-0.44177	-0.895435	-2.0243	1.17838	-2.26843	-1.49124	-1.59543	-1.63637	-0.324588	-0.798156	-0.231616	0.47284	-0.201358	-0.618926	-1.94543	1.97958	0.772156	-0.0855902	-0.509284	0.924212	-2.37635	-1.3408	-1.76957	0.562366	1.30245	1.72506	-0.163433	0.118188	1.03656	-0.982077
-7.08037	-1.39722	1.49222	-1.4772	-1.40825	1.54018	3.08113	1.24516	-0.262005	-0.385076	0.666624	-0.988482	-1.05993	0.0084565	-0.515633	-0.384897	-0.672351	0.379237	-0.95695	3.73418	-0.395741	-0.795257	-1.84225	1.13961	-2.29333	-1.42606	-1.56406	-1.62363	-0.297144	-0.733133	-0.239614	0.409678	-0.0729127	-0.60609	-2.22031	2.01944	0.769028	-0.154297	-0.614091	0.869079	-2.23142	-1.17535	-1.58762	0.437536	1.44123	1.82762	-0.213535	0.0983963	1.07491	-0.95991
-7.07054	-1.40504	1.16141	-1.4738	-1.45681	1.49212	2.93558	1.38421	-0.236307	-0.351678	0.613978	-1.12497	-0.913683	-0.0261449	-0.657515	-0.123322	-0.629758	0.258516	-0.993348	3.53506	-0.352366	-0.716173	-1.6684	1.13068	-2.2757	-1.34611	-1.51301	-1.60015	-0.299126	-0.633669	-0.260424	0.345961	-0.0450732	-0.602493	-2.45081	2.04356	0.774648	-0.195497	-0.716857	0.778951	-2.05268	-0.975979	-1.4524	0.31979	1.58169	1.92876	-0.214478	0.0327705	1.11998	-0.945858
-7.06071	-1.3575	0.805005	-1.44644	-1.5155	1.43357	2.76267	1.48165	-0.217908	-0.281305	0.542563	-1.25663	-0.788855	-0.105343	-0.798643	0.133931	-0.574622	0.103211	-1.06051	3.3021	-0.30775	-0.660055	-1.5059	1.14518	-2.22445	-1.25899	-1.43322	-1.57029	-0.331014	-0.517391	-0.295947	0.282464	-0.100652	-0.602462	-2.57978	2.04631	0.78988	-0.21456	-0.820505	0.662717	-1.8547	-0.75096	-1.37609	0.257653	1.71318	2.0186	-0.176441	-0.0848799	1.16807	-0.950247
-7.05088	-1.25961	0.440349	-1.40192	-1.57653	1.37	2.57231	1.54382	-0.220869	-0.185705	0.457438	-1.35571	-0.683918	-0.219533	-0.920383	0.348947	-0.500366	-0.0725759	-1.16228	3.04413	-0.260461	-0.628237	-1.40845	1.17539	-2.14877	-1.17543	-1.32979	-1.5365	-0.393975	-0.398042	-0.340923	0.221401	-0.212792	-0.60094	-2.60283	2.02989	0.814758	-0.218057	-0.922148	0.536068	-1.64508	-0.5141	-1.35998	0.255241	1.8076	2.05603	-0.116818	-0.265054	1.21836	-0.972198
-7.04105	-1.14689	0.0786807	-1.34497	-1.63743	1.31316	2.37364	1.57372	-0.239945	-0.0708631	0.354817	-1.37199	-0.600943	-0.341353	-1.01758	0.478547	-0.409714	-0.267037	-1.27012	2.76715	-0.209378	-0.619875	-1.38712	1.20716	-2.06425	-1.10227	-1.21208	-1.49171	-0.482816	-0.280968	-0.395581	0.165927	-0.363939	-0.609395	-2.5486	1.98009	0.846515	-0.211537	-0.979923	0.407985	-1.42778	-0.275165	-1.39644	0.295696	1.86875	2.02365	-0.0768298	-0.499866	1.27166	-1.00799
-7.03122	-1.05008	-0.236874	-1.2794	-1.69704	1.26741	2.17341	1.57644	-0.263225	0.0550824	0.25271	-1.31107	-0.582381	-0.455881	-1.0848	0.527066	-0.309673	-0.483297	-1.32901	2.4745	-0.15233	-0.622462	-1.42017	1.23135	-2.03218	-1.06176	-1.08797	-1.43982	-0.591064	-0.171997	-0.462375	0.120861	-0.544462	-0.638254	-2.44702	1.88573	0.876978	-0.199369	-0.988272	0.286607	-1.22375	-0.0503253	-1.47652	0.371173	1.90234	1.93839	-0.0619334	-0.763654	1.33219	-1.05297
-7.02139	-0.989342	-0.422678	-1.20867	-1.75444	1.22642	1.97416	1.55712	-0.28752	0.175318	0.167693	-1.18847	-0.640159	-0.55366	-1.09599	0.501164	-0.229449	-0.706702	-1.29133	2.16794	-0.0817527	-0.637546	-1.48586	1.23292	-2.07047	-1.0698	-0.969366	-1.40154	-0.711801	-0.0817639	-0.540852	0.0931268	-0.748975	-0.672903	-2.31619	1.76196	0.888592	-0.185595	-0.953893	0.211008	-1.08493	0.124664	-1.59185	0.477097	1.90446	1.82057	-0.0751669	-1.03192	1.39781	-1.10132
-7.01156	-1.00352	-0.500025	-1.13436	-1.80841	1.17837	1.78379	1.52113	-0.317727	0.232846	0.107267	-1.02049	-0.760516	-0.629436	-1.04733	0.408617	-0.173537	-0.865315	-1.1758	1.87939	0.00140799	-0.664912	-1.56678	1.19225	-2.1585	-1.12412	-0.892192	-1.38537	-0.823522	-0.0414037	-0.624185	0.083172	-0.973772	-0.69859	-2.16695	1.62188	0.866634	-0.173283	-0.884186	0.191746	-1.0232	0.249953	-1.73587	0.59784	1.87812	1.68978	-0.116953	-1.29158	1.46616	-1.15051
-7.00173	-1.09732	-0.506621	-1.06037	-1.83848	1.12093	1.60466	1.47333	-0.358796	0.203777	0.0741864	-0.825665	-0.929824	-0.680668	-0.9594	0.271744	-0.132639	-0.934168	-0.996569	1.6731	0.0933937	-0.706565	-1.65009	1.10073	-2.27747	-1.21006	-0.867158	-1.38606	-0.901166	-0.0522614	-0.711595	0.0917571	-1.21539	-0.70368	-2.01263	1.48077	0.81085	-0.164857	-0.788082	0.208841	-1.02856	0.325519	-1.90346	0.722083	1.82635	1.55685	-0.184997	-1.53716	1.53552	-1.19955
-6.9919	-1.25159	-0.469773	-0.998472	-1.83711	1.07486	1.43602	1.4184	-0.408103	0.103178	0.0710002	-0.613092	-1.13363	-0.706493	-0.846303	0.113313	-0.0864232	-0.947161	-0.759904	1.54892	0.210461	-0.805923	-1.73006	0.957554	-2.41294	-1.31048	-0.889424	-1.39862	-0.944892	-0.0941935	-0.803953	0.11568	-1.46384	-0.687012	-1.86879	1.35366	0.725808	-0.161038	-0.673353	0.247266	-1.07972	0.356721	-2.08738	0.84315	1.75672	1.43488	-0.273385	-1.76207	1.60173	-1.24566
-6.98207	-1.45139	-0.409733	-0.959832	-1.83034	1.10472	1.27617	1.36301	-0.468948	-0.0435924	0.0990335	-0.386061	-1.35893	-0.705264	-0.721301	-0.0512952	-0.0135473	-0.931531	-0.479063	1.49002	0.364546	-0.988061	-1.80712	0.765589	-2.55453	-1.41393	-0.948966	-1.40888	-0.949707	-0.153737	-0.898771	0.150193	-1.67813	-0.648892	-1.74202	1.25005	0.614176	-0.163538	-0.542943	0.294536	-1.16169	0.349929	-2.27741	0.953499	1.68501	1.32846	-0.372639	-1.94348	1.64641	-1.27568
-6.97224	-1.6856	-0.342068	-0.920739	-1.83493	1.20425	1.12533	1.31181	-0.54647	-0.218595	0.155421	-0.142479	-1.59559	-0.677714	-0.6042	-0.210019	0.075415	-0.895607	-0.176996	1.4865	0.53592	-1.2297	-1.87715	0.538319	-2.69694	-1.51476	-1.0372	-1.41226	-0.912776	-0.233046	-0.989247	0.186565	-1.84911	-0.587557	-1.64324	1.17622	0.472273	-0.179348	-0.389503	0.346065	-1.26563	0.308612	-2.43856	1.01228	1.62411	1.24039	-0.470014	-2.01896	1.66139	-1.28392
-6.96241	-1.94327	-0.277189	-0.836778	-1.88583	1.34795	0.984679	1.26268	-0.644711	-0.410714	0.21673	0.119525	-1.83631	-0.62697	-0.501997	-0.358816	0.175654	-0.841787	0.091501	1.52952	0.712446	-1.50388	-1.92824	0.32088	-2.83878	-1.60706	-1.14637	-1.41138	-0.830542	-0.328132	-1.06878	0.214524	-1.98411	-0.485904	-1.58272	1.15474	0.308953	-0.21893	-0.209933	0.407862	-1.38609	0.240891	-2.53527	1.01838	1.57889	1.17251	-0.550307	-1.97303	1.65142	-1.27875
-6.95258	-2.19617	-0.219146	-0.70924	-1.99656	1.5219	0.889484	1.21409	-0.764965	-0.612331	0.260918	0.355248	-2.07531	-0.563007	-0.41118	-0.494604	0.286859	-0.775825	0.23327	1.61161	0.8805	-1.78499	-1.93711	0.137627	-2.96077	-1.67531	-1.25245	-1.41686	-0.709254	-0.436391	-1.13495	0.227717	-2.08897	-0.360163	-1.56996	1.18262	0.139663	-0.26917	-0.0332704	0.479366	-1.51456	0.158439	-2.57476	0.98349	1.54737	1.14715	-0.600795	-1.8135	1.62045	-1.26942
-6.94275	-2.37613	-0.168526	-0.559573	-2.14802	1.71197	0.855939	1.16304	-0.905419	-0.801689	0.293814	0.518607	-2.27848	-0.498453	-0.328672	-0.614822	0.409432	-0.736632	0.251753	1.72724	1.02876	-2.05424	-1.88407	0.00430249	-2.997	-1.72093	-1.31938	-1.42634	-0.562187	-0.548414	-1.19042	0.22384	-2.16735	-0.245776	-1.59194	1.24618	-0.0196535	-0.301055	0.0852964	0.538835	-1.63444	0.0656047	-2.56743	0.91029	1.52487	1.17908	-0.617336	-1.54382	1.57168	-1.25929
-6.93292	-2.48083	-0.126075	-0.397062	-2.325	1.90531	0.861201	1.10746	-1.06652	-0.930846	0.32342	0.608586	-2.37695	-0.440542	-0.277254	-0.716655	0.544758	-0.809767	0.170657	1.87374	1.15849	-2.30077	-1.79171	-0.0740528	-2.9436	-1.74925	-1.33815	-1.43428	-0.403178	-0.658715	-1.23397	0.192807	-2.21605	-0.158908	-1.63222	1.32917	-0.134015	-0.287609	0.151423	0.55594	-1.7327	-0.0276215	-2.52306	0.802083	1.50811	1.25341	-0.59787	-1.21043	1.50854	-1.24981
-6.92308	-2.52625	-0.0927211	-0.226263	-2.51493	2.09265	0.885849	1.04557	-1.24166	-0.995327	0.355856	0.628708	-2.37189	-0.393029	-0.297641	-0.797416	0.687257	-0.980129	0.0106296	2.03519	1.274	-2.5188	-1.68777	-0.0992262	-2.81084	-1.76287	-1.30724	-1.43398	-0.239084	-0.743021	-1.25639	0.129752	-2.23252	-0.103571	-1.68044	1.41235	-0.19412	-0.232458	0.176876	0.539081	-1.80643	-0.114023	-2.44514	0.661964	1.49384	1.35156	-0.549284	-0.855237	1.43538	-1.24254
-6.91325	-2.51941	-0.0682048	-0.0476278	-2.68243	2.26731	0.913246	0.979841	-1.41929	-1.00246	0.393688	0.587348	-2.28344	-0.357961	-0.382366	-0.868132	0.791434	-1.20606	-0.204095	2.16767	1.36255	-2.65734	-1.60191	-0.0747898	-2.61328	-1.75714	-1.23246	-1.4133	-0.0819596	-0.784352	-1.24547	0.0380173	-2.21435	-0.0804569	-1.72749	1.48637	-0.210763	-0.140052	0.159604	0.499596	-1.85696	-0.169792	-2.33908	0.493924	1.47948	1.46133	-0.463296	-0.493454	1.35897	-1.24821
-6.90342	-2.46038	-0.046436	0.137721	-2.7647	2.43083	0.935331	0.938448	-1.56076	-0.96088	0.438151	0.496758	-2.13199	-0.348988	-0.513947	-0.940997	0.845017	-1.45405	-0.448232	2.22119	1.38947	-2.66657	-1.59507	-0.00713206	-2.37055	-1.73175	-1.12051	-1.36962	0.0422926	-0.78482	-1.20408	-0.0798795	-2.15754	-0.0846518	-1.75141	1.54721	-0.193989	-0.0181441	0.102259	0.445597	-1.88524	-0.179224	-2.20795	0.30101	1.46401	1.57299	-0.335937	-0.185928	1.2884	-1.2751
-6.89359	-2.35467	-0.0117997	0.267776	-2.77012	2.57227	0.934882	0.917255	-1.61603	-0.879394	0.487699	0.368314	-1.93473	-0.383161	-0.678075	-0.988466	0.858922	-1.70343	-0.700884	2.21146	1.36909	-2.5726	-1.67033	0.0882404	-2.10415	-1.69016	-0.978325	-1.30783	0.133318	-0.752432	-1.14172	-0.21786	-2.06671	-0.124551	-1.7224	1.58677	-0.15295	0.130622	0.015551	0.382874	-1.87685	-0.152322	-2.05886	0.0863028	1.44572	1.67736	-0.193536	0.0209111	1.22302	-1.31799
-6.88376	-2.20822	0.0408317	0.30212	-2.72067	2.60862	0.873894	0.904972	-1.58601	-0.768751	0.53043	0.202664	-1.70486	-0.443379	-0.862703	-0.995938	0.841329	-1.94481	-0.941523	2.15671	1.32725	-2.4107	-1.8053	0.195628	-1.83178	-1.63587	-0.811464	-1.23618	0.192259	-0.696336	-1.06589	-0.363992	-1.94723	-0.225755	-1.64294	1.58693	-0.0950619	0.312226	-0.0913565	0.315564	-1.82403	-0.0982349	-1.90486	-0.14748	1.41449	1.77183	-0.055133	0.110961	1.16356	-1.37111
-6.87393	-2.03102	0.11032	0.263251	-2.63756	2.54746	0.769517	0.896848	-1.49531	-0.638791	0.547459	0.00483549	-1.45163	-0.509761	-1.05783	-0.973283	0.7942	-2.17275	-1.15394	2.07419	1.28793	-2.21292	-1.98322	0.305195	-1.57018	-1.57227	-0.631576	-1.15342	0.222595	-0.622225	-0.981598	-0.510492	-1.80766	-0.371002	-1.52092	1.54779	-0.0260742	0.522444	-0.212659	0.248581	-1.74882	-0.0202234	-1.77357	-0.389769	1.36382	1.84081	0.0693193	0.0833567	1.12435	-1.43002
-6.8641	-1.83494	0.197955	0.171674	-2.53554	2.41978	0.642589	0.890411	-1.36599	-0.495581	0.527245	-0.214675	-1.1805	-0.567378	-1.25574	-0.930932	0.718037	-2.36595	-1.31017	1.98091	1.2605	-2.0012	-2.19686	0.411373	-1.32633	-1.50278	-0.46539	-1.07461	0.229225	-0.535141	-0.891545	-0.626056	-1.66114	-0.538487	-1.36943	1.47934	0.0431113	0.75146	-0.341926	0.192581	-1.67398	0.0800486	-1.71197	-0.600145	1.29249	1.85555	0.172783	-0.040073	1.11159	-1.48932
-6.85427	-1.62661	0.298155	0.0461415	-2.43276	2.24893	0.504183	0.885272	-1.21338	-0.34183	0.483132	-0.433768	-0.901719	-0.607521	-1.4512	-0.879564	0.61449	-2.43626	-1.34883	1.88289	1.25246	-1.78666	-2.43754	0.513851	-1.10576	-1.42949	-0.346971	-1.01376	0.215432	-0.447446	-0.795877	-0.678868	-1.51941	-0.710501	-1.23557	1.39296	0.10107	0.967918	-0.446649	0.154473	-1.60815	0.188112	-1.70984	-0.772818	1.20197	1.82502	0.253699	-0.229433	1.11871	-1.54042
-6.84444	-1.4335	0.349241	-0.0993856	-2.40873	2.0528	0.377471	0.891153	-1.04226	-0.189016	0.433615	-0.59421	-0.679375	-0.607942	-1.63328	-0.827602	0.488222	-2.37499	-1.28381	1.78365	1.28369	-1.57344	-2.69263	0.594264	-0.983301	-1.35505	-0.275149	-0.980036	0.187515	-0.367698	-0.692277	-0.676279	-1.38672	-0.873981	-1.15522	1.30674	0.141259	1.11892	-0.486217	0.129222	-1.55664	0.289577	-1.74295	-0.909185	1.11721	1.76055	0.311967	-0.45975	1.13997	-1.5862
-6.83461	-1.31768	0.325089	-0.255913	-2.51993	1.8437	0.355376	0.91513	-0.851351	-0.0876451	0.382116	-0.700123	-0.561889	-0.56219	-1.74585	-0.775306	0.346356	-2.21561	-1.15513	1.68497	1.39776	-1.38814	-2.9156	0.603097	-0.998072	-1.28607	-0.239523	-0.97215	0.1542	-0.294418	-0.584037	-0.628829	-1.2708	-1.02056	-1.12841	1.23731	0.16358	1.1936	-0.467564	0.109245	-1.51878	0.376481	-1.79444	-1.00989	1.05849	1.67162	0.3522	-0.710681	1.17159	-1.62509
-6.82478	-1.2809	0.250389	-0.417128	-2.7569	1.62888	0.462797	0.934305	-0.646248	-0.0512312	0.330032	-0.767776	-0.554592	-0.49126	-1.75927	-0.715633	0.191523	-1.98824	-0.994062	1.59456	1.58867	-1.32111	-3.03724	0.560567	-1.10408	-1.22419	-0.224209	-0.985167	0.118451	-0.242948	-0.493814	-0.549758	-1.19608	-1.13939	-1.15424	1.20386	0.157345	1.19365	-0.40316	0.0939475	-1.48975	0.428721	-1.8522	-1.0733	1.02572	1.56596	0.356303	-0.960387	1.21019	-1.65444
-6.81495	-1.3127	0.146161	-0.573964	-3.07567	1.41184	0.663164	0.949939	-0.467614	-0.0675384	0.278237	-0.806743	-0.627974	-0.409184	-1.67035	-0.647002	0.0246577	-1.72698	-0.821744	1.54495	1.84154	-1.37266	-3.07065	0.492065	-1.25931	-1.17636	-0.215441	-1.01505	0.0780539	-0.22433	-0.430973	-0.453995	-1.15899	-1.22989	-1.22622	1.20985	0.0924635	1.11931	-0.313761	0.0833558	-1.48793	0.424119	-1.91037	-1.09531	1.02245	1.44971	0.30311	-1.16396	1.24856	-1.67776
-6.80512	-1.39532	0.0230781	-0.721851	-3.43394	1.19438	0.905235	0.97249	-0.34719	-0.122487	0.231852	-0.821912	-0.748331	-0.326044	-1.48595	-0.558594	-0.152127	-1.45851	-0.659797	1.53076	2.13502	-1.49975	-3.03891	0.414338	-1.43333	-1.14843	-0.209498	-1.07615	0.0287777	-0.225539	-0.388849	-0.354743	-1.14952	-1.28894	-1.33607	1.24271	-0.0210581	0.973192	-0.221473	0.0747963	-1.53961	0.378736	-1.96857	-1.08228	1.05393	1.32736	0.21074	-1.30928	1.28278	-1.69582
-6.79529	-1.513	-0.123518	-0.834527	-3.79495	0.978541	1.15801	1.00471	-0.283718	-0.206417	0.196066	-0.81484	-0.898059	-0.251106	-1.26354	-0.450126	-0.336066	-1.19903	-0.517475	1.53493	2.44732	-1.66944	-2.96265	0.336941	-1.6061	-1.13527	-0.205782	-1.16556	-0.0232982	-0.237355	-0.357233	-0.263948	-1.16078	-1.27762	-1.48353	1.29068	-0.156864	0.769724	-0.14076	0.059401	-1.62762	0.306348	-2.0159	-1.04285	1.11942	1.20426	0.0956046	-1.39498	1.3139	-1.70726
-6.78546	-1.65409	-0.297241	-0.875874	-4.10362	0.77193	1.41074	1.04624	-0.2722	-0.310828	0.17431	-0.788092	-1.07777	-0.190337	-1.03361	-0.379239	-0.518085	-0.961374	-0.401179	1.54913	2.76764	-1.86144	-2.86001	0.26243	-1.76873	-1.13671	-0.206428	-1.27134	-0.0647923	-0.254266	-0.332451	-0.18883	-1.19015	-1.1894	-1.66388	1.33863	-0.294141	0.524831	-0.0781179	0.0316725	-1.73136	0.217948	-2.0443	-0.980806	1.21552	1.08594	-0.0326785	-1.42562	1.34226	-1.70886
-6.77563	-1.8112	-0.475715	-0.866235	-4.31423	0.609779	1.6466	1.11272	-0.304788	-0.426951	0.166734	-0.745654	-1.29359	-0.142669	-0.798123	-0.376717	-0.667579	-0.75232	-0.323652	1.56816	3.07936	-2.06516	-2.7454	0.196475	-1.9182	-1.15473	-0.214589	-1.38325	-0.0931621	-0.273415	-0.322419	-0.175474	-1.23195	-1.04914	-1.86384	1.38488	-0.420233	0.255227	-0.0356668	0.0198677	-1.84003	0.121359	-2.03141	-0.898888	1.3357	0.967608	-0.16831	-1.40569	1.3666	-1.70346
-6.7658	-1.97871	-0.592937	-0.825178	-4.42288	0.488554	1.78922	1.26287	-0.370004	-0.542754	0.173579	-0.690417	-1.50888	-0.0961901	-0.557966	-0.421357	-0.73437	-0.581158	-0.327467	1.59058	3.36604	-2.27716	-2.62601	0.189835	-2.05483	-1.19893	-0.232804	-1.49511	-0.11101	-0.293443	-0.32876	-0.250254	-1.28309	-0.881132	-2.07283	1.42983	-0.530641	-0.0186814	-0.0051201	0.0331666	-1.94829	0.0260654	-1.97515	-0.797264	1.46426	0.871222	-0.307349	-1.34282	1.38257	-1.69525
-6.75597	-2.15348	-0.653687	-0.766393	-4.42321	0.396214	1.81882	1.48878	-0.454743	-0.632307	0.195275	-0.624769	-1.66298	-0.0513265	-0.352482	-0.491694	-0.723562	-0.514737	-0.411123	1.60869	3.61948	-2.49317	-2.50461	0.245835	-2.18317	-1.26921	-0.26149	-1.59683	-0.123111	-0.314121	-0.35371	-0.393758	-1.34153	-0.702821	-2.26163	1.47277	-0.624525	-0.279651	0.015079	0.0594282	-2.05471	-0.0631992	-1.89973	-0.678435	1.57959	0.827359	-0.440886	-1.24481	1.38929	-1.68025
-6.74614	-2.33273	-0.678562	-0.697227	-4.31828	0.327632	1.74801	1.76477	-0.549746	-0.691794	0.234367	-0.550246	-1.7417	-0.0277644	-0.214356	-0.573171	-0.649318	-0.564255	-0.546082	1.59882	3.83114	-2.65175	-2.38422	0.337503	-2.26385	-1.35645	-0.299724	-1.68545	-0.13333	-0.33998	-0.391205	-0.584901	-1.40704	-0.523481	-2.37868	1.50458	-0.700388	-0.478889	0.00984717	0.0911216	-2.14705	-0.144575	-1.82294	-0.55044	1.63553	0.822685	-0.559914	-1.11248	1.38482	-1.65681
-6.73631	-2.50813	-0.683149	-0.622797	-4.11884	0.282948	1.59243	2.06235	-0.647018	-0.72367	0.289518	-0.473311	-1.74759	-0.0181792	-0.128486	-0.658242	-0.525384	-0.689127	-0.701666	1.5846	3.99712	-2.69441	-2.29662	0.437185	-2.28989	-1.45344	-0.349245	-1.76146	-0.145679	-0.364878	-0.413984	-0.806246	-1.47925	-0.353579	-2.42134	1.4993	-0.760071	-0.581437	-0.0225549	0.131059	-2.18045	-0.197409	-1.75865	-0.420757	1.61799	0.835842	-0.662669	-0.953874	1.36601	-1.62409
-6.72648	-2.63862	-0.678813	-0.544181	-3.84381	0.264939	1.37362	2.35984	-0.741587	-0.731906	0.346214	-0.43836	-1.69285	-0.0167958	-0.0816412	-0.745022	-0.363827	-0.852565	-0.854107	1.5801	4.1221	-2.63965	-2.26326	0.523396	-2.28835	-1.55108	-0.416564	-1.80678	-0.163628	-0.382443	-0.415546	-1.04326	-1.55439	-0.207392	-2.39289	1.46957	-0.791556	-0.608628	-0.0635746	0.181319	-2.15424	-0.207735	-1.71111	-0.294211	1.53896	0.854171	-0.751541	-0.785309	1.33679	-1.58201
-6.71665	-2.72066	-0.672116	-0.467039	-3.51579	0.279038	1.11022	2.64676	-0.830859	-0.716539	0.348325	-0.473244	-1.5798	-0.0202404	-0.0652786	-0.84092	-0.174847	-1.02439	-0.991677	1.59286	4.21411	-2.50914	-2.26194	0.590559	-2.28255	-1.6326	-0.503676	-1.80373	-0.186349	-0.406156	-0.40699	-1.28415	-1.62335	-0.0879797	-2.30526	1.438	-0.779161	-0.58508	-0.103723	0.241411	-2.0816	-0.181754	-1.68516	-0.171308	1.41051	0.87086	-0.826	-0.617809	1.30064	-1.53418
-6.70682	-2.76683	-0.659403	-0.394031	-3.1535	0.332287	0.819955	2.89475	-0.913252	-0.677808	0.287605	-0.555217	-1.40551	-0.0345613	-0.0714908	-0.929778	0.0335238	-1.18467	-1.09033	1.62247	4.23921	-2.3226	-2.2772	0.636987	-2.28708	-1.68465	-0.608625	-1.76155	-0.213251	-0.442422	-0.395981	-1.5142	-1.65928	0.00229762	-2.17256	1.42038	-0.742815	-0.530219	-0.14372	0.314501	-1.97562	-0.125988	-1.68619	-0.0545294	1.24308	0.883641	-0.851715	-0.458898	1.26238	-1.48711
-6.69699	-2.77933	-0.628475	-0.320283	-2.77308	0.426318	0.516542	3.0032	-0.961437	-0.634293	0.180466	-0.66568	-1.17034	-0.0573268	-0.0945446	-0.949856	0.252204	-1.32381	-1.10906	1.65486	4.19426	-2.097	-2.30016	0.66243	-2.30322	-1.70314	-0.721438	-1.69521	-0.25283	-0.490677	-0.389822	-1.70684	-1.65979	0.0221448	-2.01438	1.42237	-0.701798	-0.457106	-0.184774	0.399172	-1.85226	-0.0465277	-1.71085	0.0317257	1.0488	0.899207	-0.81285	-0.310981	1.22523	-1.44601
-6.68716	-2.75814	-0.57853	-0.241233	-2.38472	0.553037	0.210237	2.94838	-0.955577	-0.600381	0.0375813	-0.792816	-0.883755	-0.0874039	-0.129606	-0.900172	0.461966	-1.43719	-1.06447	1.66864	4.09349	-1.83792	-2.32647	0.670145	-2.33264	-1.67478	-0.823848	-1.62097	-0.312653	-0.541184	-0.391218	-1.80655	-1.63398	-0.038846	-1.84734	1.45857	-0.664707	-0.373927	-0.226716	0.460594	-1.72706	0.0487184	-1.7549	0.085107	0.846427	0.923685	-0.724273	-0.175694	1.19237	-1.41393
-6.67732	-2.6993	-0.545434	-0.157655	-1.99617	0.702679	-0.0781802	2.77108	-0.905796	-0.570123	-0.130452	-0.927855	-0.555577	-0.124921	-0.173368	-0.808753	0.650732	-1.52126	-0.970866	1.653	3.9562	-1.54232	-2.35376	0.667364	-2.37689	-1.5969	-0.908995	-1.54424	-0.39262	-0.57614	-0.396709	-1.79873	-1.58498	-0.15522	-1.69041	1.55194	-0.631557	-0.286918	-0.273308	0.468669	-1.60736	0.147781	-1.82115	0.113217	0.654107	0.959103	-0.605518	-0.0537386	1.1717	-1.39473
-6.66749	-2.60031	-0.545487	-0.0996678	-1.65537	0.867151	-0.258576	2.51766	-0.818696	-0.54843	-0.315738	-1.06451	-0.224477	-0.164524	-0.23448	-0.698057	0.809989	-1.5461	-0.834412	1.62428	3.80237	-1.20753	-2.37561	0.626506	-2.42684	-1.48565	-0.974099	-1.46678	-0.491278	-0.585511	-0.403627	-1.68453	-1.50629	-0.303461	-1.55404	1.69935	-0.591056	-0.198618	-0.33498	0.421689	-1.49545	0.246014	-1.89854	0.126448	0.488015	1.00484	-0.471062	0.0357612	1.1614	-1.38861
-6.65766	-2.46138	-0.556184	-0.0739012	-1.4585	1.04102	-0.289401	2.22122	-0.699423	-0.544169	-0.508998	-1.19839	0.0329988	-0.171009	-0.327538	-0.572399	0.912881	-1.49309	-0.661412	1.57873	3.64728	-0.841693	-2.35594	0.523256	-2.47081	-1.35611	-1.00137	-1.39127	-0.584864	-0.56999	-0.432559	-1.49532	-1.39979	-0.465262	-1.46671	1.89912	-0.541344	-0.110566	-0.422852	0.326534	-1.38742	0.342216	-1.96825	0.129649	0.389747	1.06544	-0.331833	0.0724237	1.15794	-1.39606
-6.64783	-2.28916	-0.559893	-0.0658746	-1.40341	1.22044	-0.200726	1.90098	-0.557983	-0.547439	-0.695363	-1.31325	0.185664	-0.132773	-0.454487	-0.435962	0.931432	-1.39348	-0.461371	1.51325	3.5018	-0.517164	-2.29211	0.373947	-2.50078	-1.21612	-0.984229	-1.32871	-0.650783	-0.532668	-0.497502	-1.266	-1.26845	-0.620663	-1.44457	2.14012	-0.516151	-0.0308734	-0.544206	0.191503	-1.3098	0.434439	-2.02346	0.126103	0.369443	1.13409	-0.197606	0.0589876	1.15858	-1.41782
-6.638	-2.09145	-0.5447	-0.0749987	-1.44831	1.38617	-0.0291434	1.56964	-0.402817	-0.508798	-0.834074	-1.35678	0.218257	-0.0654099	-0.613924	-0.283092	0.876566	-1.27466	-0.263499	1.43132	3.37089	-0.255457	-2.20724	0.19267	-2.52731	-1.07828	-0.928219	-1.30379	-0.690949	-0.476694	-0.592826	-1.02205	-1.11465	-0.761235	-1.46963	2.40519	-0.522881	0.0153818	-0.697514	0.021373	-1.28407	0.512789	-2.06111	0.117111	0.410991	1.19467	-0.0764818	0.00257406	1.16139	-1.45932
-6.62817	-1.87947	-0.49657	-0.101106	-1.5566	1.46233	0.202836	1.25309	-0.244444	-0.425029	-0.878354	-1.32582	0.140759	0.0192065	-0.804121	-0.127897	0.763503	-1.16016	-0.108834	1.33685	3.25647	-0.0435421	-2.11984	0.00347397	-2.5869	-0.958676	-0.842226	-1.31265	-0.704567	-0.415089	-0.704919	-0.779708	-0.94895	-0.88752	-1.5201	2.6826	-0.555582	0.0341357	-0.850221	-0.183063	-1.29186	0.558836	-2.07846	0.092832	0.508251	1.25354	0.0251701	-0.0953325	1.16382	-1.51686
-6.61834	-1.66152	-0.360988	-0.142236	-1.70191	1.44781	0.47961	1.02999	-0.087268	-0.31795	-0.837785	-1.24007	-0.00981801	0.115414	-1.02169	-0.0116277	0.62157	-1.06275	0.0070112	1.23412	3.15943	0.124825	-2.03639	-0.166387	-2.66683	-0.860616	-0.731589	-1.34328	-0.696519	-0.363746	-0.821665	-0.575555	-0.781588	-1.0058	-1.58209	2.9595	-0.603491	0.0371305	-0.950325	-0.412506	-1.31294	0.533811	-2.07136	0.0479911	0.647126	1.31713	0.101818	-0.234449	1.15979	-1.57822
-6.60851	-1.43477	-0.142824	-0.196465	-1.8663	1.37175	0.789053	0.913042	0.0666596	-0.206675	-0.729328	-1.12007	-0.214683	0.226958	-1.25282	0.0713657	0.48169	-0.990525	0.0768549	1.14094	3.10426	0.243785	-1.95873	-0.299921	-2.74808	-0.782767	-0.601567	-1.38812	-0.67176	-0.33039	-0.936158	-0.428059	-0.641872	-1.08722	-1.64419	3.22057	-0.658655	0.0310735	-1.00517	-0.655594	-1.3335	0.443245	-2.01692	-0.0203156	0.807169	1.38486	0.139801	-0.405809	1.14743	-1.63528
-6.59868	-1.20414	0.125193	-0.261381	-2.03887	1.25279	1.12223	0.89027	0.211328	-0.103938	-0.568825	-0.985118	-0.451329	0.352748	-1.48417	0.129001	0.365668	-0.948945	0.0924836	1.07278	3.11121	0.298788	-1.89686	-0.39606	-2.81485	-0.726207	-0.462573	-1.44263	-0.63504	-0.321751	-1.04684	-0.338891	-0.583381	-1.08905	-1.69157	3.46622	-0.721542	0.0200821	-1.02635	-0.901325	-1.34138	0.303233	-1.91679	-0.111952	0.970983	1.44536	0.123161	-0.593958	1.13111	-1.68417
-6.58885	-0.988119	0.415709	-0.339526	-2.20731	1.10902	1.47089	0.955643	0.308508	-0.0181715	-0.370499	-0.851263	-0.662876	0.481119	-1.70392	0.168066	0.274166	-0.964286	0.0543128	1.0327	3.13823	0.28277	-1.90485	-0.462538	-2.8503	-0.704062	-0.329453	-1.50345	-0.590541	-0.33671	-1.15276	-0.312041	-0.612203	-1.02488	-1.71942	3.68959	-0.792443	0.00820727	-1.02443	-1.12252	-1.33129	0.129122	-1.78753	-0.22807	1.12608	1.4843	0.0690235	-0.790234	1.11341	-1.72475
-6.57902	-0.883901	0.697324	-0.436815	-2.34907	0.951477	1.78951	1.09372	0.345829	0.0206022	-0.145999	-0.726447	-0.821798	0.566285	-1.89096	0.19285	0.203067	-1.05912	-0.0334387	1.01674	3.15187	0.2009	-1.98739	-0.508534	-2.85052	-0.711711	-0.212621	-1.56799	-0.545555	-0.373136	-1.24572	-0.35807	-0.718072	-0.923676	-1.72988	3.88055	-0.869257	0.0175357	-1.00941	-1.26677	-1.30307	-0.0660048	-1.65403	-0.36977	1.26173	1.49333	-0.00174069	-0.98306	1.09438	-1.75695
-6.56919	-0.920321	0.948584	-0.549266	-2.40149	0.78712	1.9964	1.28229	0.330688	0.0127781	0.0919066	-0.61531	-0.92462	0.591331	-2.00596	0.204406	0.150492	-1.20199	-0.163942	1.01784	3.12508	0.0558005	-2.11208	-0.535899	-2.81739	-0.740688	-0.115532	-1.63421	-0.515123	-0.42549	-1.29461	-0.473268	-0.886864	-0.807088	-1.73162	4.03036	-0.950143	0.0754089	-0.985566	-1.325	-1.25122	-0.272213	-1.53714	-0.51528	1.34314	1.46708	-0.0770647	-1.15942	1.07024	-1.78071
-6.55936	-1.06449	1.13671	-0.667862	-2.36313	0.632089	2.10297	1.5036	0.258902	-0.0218174	0.332584	-0.534229	-0.96898	0.571003	-2.05943	0.197529	0.115758	-1.36336	-0.332124	1.02737	3.04661	-0.149303	-2.2482	-0.509571	-2.7361	-0.781046	-0.045669	-1.69824	-0.497746	-0.487404	-1.29556	-0.646418	-1.10513	-0.696353	-1.73494	4.1362	-1.02367	0.172349	-0.949163	-1.3026	-1.12797	-0.473107	-1.48184	-0.634911	1.37386	1.40113	-0.144333	-1.31602	1.04333	-1.79449
-6.54953	-1.27949	1.19388	-0.786171	-2.25727	0.536153	2.13544	1.74391	0.123251	-0.0746606	0.566056	-0.528961	-0.958118	0.520003	-2.06676	0.171013	0.0945456	-1.52337	-0.511915	1.03238	2.9114	-0.407023	-2.37255	-0.427848	-2.59119	-0.822003	-0.0201702	-1.7546	-0.491742	-0.534512	-1.25784	-0.864122	-1.36158	-0.600298	-1.74554	4.19934	-1.04689	0.300533	-0.900885	-1.20558	-0.930126	-0.653883	-1.51108	-0.721897	1.36938	1.29932	-0.197293	-1.44905	1.01851	-1.79607
-6.5397	-1.53484	1.14418	-0.867725	-2.1041	0.49908	2.10985	1.99145	-0.0680246	-0.138675	0.740002	-0.613413	-0.901769	0.449819	-2.03721	0.128922	0.11846	-1.67104	-0.680042	0.992298	2.72418	-0.703614	-2.47292	-0.328315	-2.41201	-0.860544	-0.0442709	-1.7873	-0.504954	-0.540153	-1.18814	-1.11019	-1.64754	-0.51756	-1.75488	4.2334	-1.01708	0.455899	-0.85291	-1.04084	-0.693205	-0.809489	-1.61017	-0.774477	1.3428	1.16691	-0.234183	-1.55615	0.997094	-1.7918
-6.52987	-1.80943	1.03194	-0.905263	-1.91932	0.499633	2.03779	2.22406	-0.306133	-0.208218	0.81368	-0.764809	-0.809758	0.368095	-1.9759	0.0799127	0.187801	-1.80066	-0.833221	0.862073	2.50609	-0.95745	-2.54315	-0.235909	-2.22172	-0.895715	-0.112846	-1.79748	-0.539381	-0.494817	-1.09436	-1.36538	-1.95354	-0.443514	-1.76945	4.24509	-0.951459	0.628797	-0.843892	-0.816825	-0.447425	-0.930514	-1.76144	-0.796063	1.31122	1.00841	-0.254414	-1.61494	0.98003	-1.78709
-6.52004	-2.09657	0.881725	-0.917852	-1.71398	0.52131	1.93082	2.36677	-0.574817	-0.280171	0.805863	-0.950197	-0.689974	0.279798	-1.88598	0.0273019	0.276082	-1.90809	-0.9706	0.64816	2.28638	-1.09675	-2.58353	-0.161686	-2.031	-0.927628	-0.222651	-1.79292	-0.583759	-0.400107	-0.990428	-1.6116	-2.2606	-0.372613	-1.79393	4.23191	-0.864565	0.79163	-0.867998	-0.544585	-0.217349	-1.01627	-1.94887	-0.789123	1.28709	0.828802	-0.253736	-1.61763	0.968742	-1.78736
-6.51021	-2.38906	0.710462	-0.920522	-1.49661	0.552866	1.79641	2.41597	-0.841826	-0.352599	0.739847	-1.13251	-0.547553	0.18801	-1.76683	-0.00875652	0.365263	-1.98874	-1.10501	0.361678	2.08014	-1.12097	-2.59669	-0.114515	-1.84595	-0.956893	-0.369838	-1.78014	-0.61041	-0.279743	-0.884717	-1.82904	-2.51038	-0.330262	-1.82717	4.19422	-0.767695	0.887517	-0.909967	-0.236437	-0.0208354	-1.07034	-2.15502	-0.755401	1.27496	0.644605	-0.219871	-1.59316	0.960528	-1.79384
-6.50038	-2.66688	0.534203	-0.920939	-1.27351	0.588344	1.64015	2.39743	-1.05425	-0.425345	0.638082	-1.28794	-0.391259	0.0960394	-1.61703	-0.0169311	0.449311	-2.00125	-1.27101	0.0201834	1.85746	-1.06373	-2.5816	-0.0991987	-1.66649	-0.984126	-0.540212	-1.75856	-0.614437	-0.154471	-0.779778	-1.96523	-2.66834	-0.319869	-1.85781	4.13391	-0.669356	0.909121	-0.951136	0.0923247	0.133006	-1.09046	-2.36647	-0.693872	1.28047	0.471425	-0.160369	-1.56589	0.949847	-1.80246
-6.49055	-2.83595	0.370936	-0.915912	-1.05439	0.624728	1.47283	2.33443	-1.18233	-0.494013	0.515742	-1.40902	-0.233276	0.016715	-1.43638	-0.0107215	0.530814	-1.94178	-1.45932	-0.352333	1.63723	-0.953959	-2.50431	-0.108816	-1.48996	-1.00471	-0.72153	-1.72076	-0.595313	-0.0570857	-0.678112	-1.98402	-2.74242	-0.331657	-1.87189	4.0552	-0.574104	0.869613	-0.981213	0.418585	0.201475	-1.08398	-2.57693	-0.606461	1.32761	0.317613	-0.0862887	-1.54617	0.933624	-1.81266
-6.48072	-2.86902	0.25594	-0.901867	-0.849148	0.660225	1.34707	2.24321	-1.22519	-0.5292	0.383779	-1.49566	-0.110226	-0.0238189	-1.22889	-0.000564274	0.609572	-1.83544	-1.65004	-0.727528	1.43992	-0.817203	-2.37704	-0.138745	-1.31568	-1.00167	-0.902429	-1.66013	-0.554281	0.00144926	-0.583977	-1.89878	-2.74631	-0.359532	-1.8598	3.97294	-0.479831	0.783542	-0.996225	0.727021	0.159474	-1.0662	-2.75025	-0.497013	1.41427	0.182881	-0.0195622	-1.53787	0.908914	-1.82653
-6.47089	-2.8111	0.209239	-0.869523	-0.70677	0.695585	1.28309	2.12862	-1.19232	-0.526902	0.247992	-1.54937	-0.0602143	-0.0360234	-1.00433	0.00700191	0.669524	-1.70207	-1.83014	-1.08943	1.27803	-0.684001	-2.23311	-0.183238	-1.15443	-0.981219	-1.07758	-1.5795	-0.498523	0.0160384	-0.527008	-1.73996	-2.68776	-0.399316	-1.81591	3.90407	-0.385542	0.662916	-0.996941	1.00842	0.0151852	-1.05344	-2.83624	-0.375968	1.52863	0.0663842	0.0122283	-1.54056	0.875597	-1.84538
-6.46106	-2.70238	0.206435	-0.809185	-0.694595	0.725823	1.26455	2.00065	-1.09356	-0.509401	0.118015	-1.55295	-0.0753062	-0.033434	-0.769803	0.00739404	0.67105	-1.55296	-2.00148	-1.43319	1.16014	-0.623572	-2.09648	-0.228887	-1.03039	-0.954128	-1.24384	-1.48617	-0.437556	-0.0150212	-0.522653	-1.53836	-2.57799	-0.448479	-1.73931	3.8407	-0.32567	0.51592	-0.981946	1.26312	-0.212073	-1.057	-2.83658	-0.254751	1.66047	-0.0324924	0.0121506	-1.54988	0.834297	-1.87005
-6.45123	-2.56748	0.228599	-0.714465	-0.796764	0.752907	1.28251	1.87064	-0.937849	-0.481581	0.043543	-1.4808	-0.131793	-0.0259911	-0.528052	-0.00377799	0.617438	-1.39714	-2.16243	-1.75658	1.08903	-0.64663	-1.98374	-0.266157	-0.930763	-0.924612	-1.39358	-1.38522	-0.38626	-0.095307	-0.559028	-1.31655	-2.42813	-0.506103	-1.62812	3.77565	-0.318033	0.344546	-0.931531	1.46645	-0.496657	-1.05092	-2.77755	-0.13901	1.79286	-0.114409	-0.0128513	-1.56287	0.785694	-1.89993
-6.4414	-2.41819	0.261313	-0.584606	-0.987982	0.792072	1.33321	1.7918	-0.740082	-0.444439	0.0281935	-1.35137	-0.207454	-0.0208367	-0.310206	-0.0290752	0.529162	-1.24907	-2.2761	-2.02445	1.04945	-0.743322	-1.90173	-0.293677	-0.844438	-0.894696	-1.52301	-1.28028	-0.370304	-0.224816	-0.624121	-1.09853	-2.24867	-0.572881	-1.48965	3.72053	-0.336779	0.145889	-0.829991	1.60073	-0.808333	-1.01007	-2.67792	-0.0312834	1.90906	-0.182259	-0.0557577	-1.57489	0.731681	-1.92947
-6.43156	-2.26259	0.281407	-0.420906	-1.24418	0.845881	1.41374	1.79906	-0.523334	-0.397561	0.0615351	-1.18556	-0.289948	-0.0404896	-0.166411	-0.0690781	0.425639	-1.16138	-2.31056	-2.14737	1.00899	-0.899271	-1.84661	-0.320813	-0.768072	-0.865019	-1.63085	-1.17404	-0.387686	-0.393577	-0.707293	-0.934795	-2.05772	-0.654596	-1.34044	3.67923	-0.360634	-0.068493	-0.695002	1.67871	-1.11361	-0.948474	-2.55214	0.0656075	1.99767	-0.241078	-0.112265	-1.58562	0.685002	-1.95238
-6.42173	-2.10582	0.229456	-0.226121	-1.54361	0.912885	1.519	1.86544	-0.345654	-0.336592	0.130249	-1.00232	-0.37117	-0.108516	-0.0926298	-0.121579	0.317023	-1.15527	-2.27948	-2.10689	0.936987	-1.09389	-1.81182	-0.363251	-0.70827	-0.837183	-1.71785	-1.07592	-0.428427	-0.590971	-0.798149	-0.84246	-1.87346	-0.748098	-1.20357	3.64929	-0.375632	-0.2512	-0.551375	1.71273	-1.38178	-0.881755	-2.40908	0.150888	2.05331	-0.263129	-0.185345	-1.59611	0.651488	-1.96402
-6.4119	-1.95053	0.0914304	-0.00445014	-1.86923	0.993484	1.64365	1.9676	-0.22704	-0.252062	0.224169	-0.827307	-0.447387	-0.215143	-0.0820655	-0.183459	0.206637	-1.2151	-2.19765	-1.91359	0.848465	-1.30866	-1.78546	-0.408877	-0.676655	-0.818231	-1.78658	-1.00182	-0.485016	-0.800457	-0.885884	-0.821604	-1.70476	-0.848934	-1.09511	3.63038	-0.371925	-0.397582	-0.41962	1.7126	-1.59169	-0.81862	-2.25597	0.229299	2.07135	-0.243715	-0.277199	-1.60417	0.626961	-1.96232
-6.40207	-1.79413	-0.105047	0.239511	-2.20869	1.08631	1.78375	2.08692	-0.15646	-0.145313	0.327356	-0.672711	-0.519274	-0.351397	-0.12629	-0.251494	0.0945002	-1.32917	-2.08221	-1.61574	0.795801	-1.52942	-1.74632	-0.446374	-0.676877	-0.813177	-1.83916	-0.964102	-0.558019	-1.00125	-0.963037	-0.859515	-1.55503	-0.954022	-1.02301	3.62223	-0.344003	-0.514526	-0.320601	1.68476	-1.7311	-0.757756	-2.11022	0.285273	2.03484	-0.196334	-0.383549	-1.6077	0.608328	-1.94629
-6.39224	-1.63495	-0.337389	0.502073	-2.54986	1.19106	1.93608	2.21223	-0.123266	-0.0206042	0.425567	-0.542847	-0.58656	-0.50528	-0.208963	-0.323186	0.0240875	-1.48773	-1.94958	-1.26685	0.764478	-1.74696	-1.68155	-0.462433	-0.709727	-0.831455	-1.87234	-0.980583	-0.653199	-1.16115	-1.02475	-0.93777	-1.42939	-1.0608	-1.00411	3.61873	-0.258552	-0.603908	-0.287968	1.63204	-1.77832	-0.689914	-1.99896	0.304937	1.94928	-0.128837	-0.463056	-1.60207	0.593142	-1.91727
-6.38241	-1.50532	-0.590271	0.764028	-2.86377	1.29058	2.09949	2.33668	-0.119023	0.118915	0.498059	-0.434136	-0.650273	-0.667331	-0.320554	-0.395942	0.037699	-1.68405	-1.81056	-0.89985	0.733991	-1.9569	-1.66638	-0.441744	-0.774472	-0.86499	-1.86882	-1.04541	-0.768088	-1.25712	-1.07288	-1.04079	-1.34618	-1.16301	-1.07644	3.62652	-0.0990211	-0.666489	-0.313716	1.55394	-1.74007	-0.613963	-1.91934	0.29944	1.82982	-0.0474865	-0.461379	-1.57421	0.577954	-1.87689
-6.37258	-1.41588	-0.853586	0.933553	-3.05956	1.32593	2.23403	2.44005	-0.139276	0.266543	0.505627	-0.33929	-0.708205	-0.820152	-0.454129	-0.467523	0.12051	-1.90008	-1.66547	-0.536295	0.690307	-2.11271	-1.74282	-0.39526	-0.868272	-0.904189	-1.83106	-1.14913	-0.893468	-1.28788	-1.10523	-1.15355	-1.3363	-1.24857	-1.22945	3.63238	0.109463	-0.706069	-0.383333	1.44878	-1.63649	-0.583034	-1.8652	0.280679	1.69138	0.044068	-0.387088	-1.51928	0.55744	-1.82662
-6.36275	-1.34481	-1.1164	0.990723	-3.11688	1.30171	2.27885	2.45152	-0.185178	0.417817	0.45571	-0.264211	-0.748571	-0.90766	-0.60672	-0.524501	0.257973	-2.07963	-1.50008	-0.189035	0.638971	-2.13874	-1.88613	-0.326278	-0.986352	-0.945207	-1.77272	-1.28159	-1.00621	-1.25425	-1.10982	-1.26872	-1.39511	-1.27937	-1.44416	3.62291	0.346338	-0.72642	-0.485005	1.32286	-1.49166	-0.631575	-1.83043	0.266581	1.55072	0.140531	-0.256266	-1.44016	0.537111	-1.77081
-6.35292	-1.27705	-1.35451	0.958297	-3.07157	1.23729	2.24324	2.37022	-0.266622	0.56691	0.365888	-0.234046	-0.786117	-0.916187	-0.776157	-0.554686	0.435273	-2.18569	-1.31392	0.131514	0.597714	-2.04943	-2.06926	-0.236318	-1.12122	-0.985806	-1.70652	-1.42434	-1.09253	-1.16908	-1.09524	-1.38293	-1.51311	-1.25436	-1.70109	3.59446	0.599399	-0.726634	-0.609845	1.18153	-1.33271	-0.742071	-1.80963	0.26161	1.42314	0.193489	-0.0847663	-1.33766	0.522046	-1.71622
-6.34309	-1.20708	-1.51023	0.852956	-2.96529	1.14745	2.14352	2.21604	-0.378249	0.678762	0.250567	-0.227575	-0.833869	-0.851905	-0.960455	-0.552894	0.624496	-2.22932	-1.16229	0.397182	0.584325	-1.88469	-2.27498	-0.127373	-1.26507	-1.02435	-1.63709	-1.55953	-1.15524	-1.06549	-1.07725	-1.49437	-1.67946	-1.18526	-1.96966	3.54623	0.861033	-0.699794	-0.750406	1.02448	-1.1929	-0.889389	-1.80354	0.267781	1.32072	0.178604	0.11363	-1.21444	0.513787	-1.67575
-6.33326	-1.13721	-1.5745	0.688807	-2.82693	1.04219	1.99328	2.00682	-0.484416	0.739769	0.121771	-0.227655	-0.893868	-0.726548	-1.15197	-0.5241	0.799229	-2.21947	-1.07252	0.515193	0.598466	-1.66698	-2.49477	-0.00609742	-1.41052	-1.05939	-1.56695	-1.6778	-1.19996	-0.954817	-1.07327	-1.58589	-1.87773	-1.08364	-2.22027	3.47869	1.12334	-0.646835	-0.88605	0.847321	-1.09383	-1.05498	-1.82082	0.283041	1.2479	0.120509	0.329915	-1.06914	0.512607	-1.66181
-6.32343	-1.07812	-1.57534	0.476017	-2.67012	0.925883	1.8054	1.7589	-0.578181	0.762257	-0.011913	-0.223751	-0.963305	-0.553605	-1.29322	-0.475665	0.944929	-2.16002	-1.0343	0.464054	0.583345	-1.41156	-2.73366	0.094055	-1.54514	-1.0882	-1.49783	-1.77635	-1.23208	-0.845295	-1.08505	-1.62966	-2.08773	-0.959701	-2.43786	3.39572	1.34906	-0.571175	-0.971953	0.649717	-1.04019	-1.22914	-1.86369	0.296336	1.20434	0.0403544	0.561977	-0.901788	0.509164	-1.67021
-6.3136	-1.04109	-1.53541	0.222212	-2.49642	0.800599	1.59193	1.48892	-0.667144	0.757148	-0.144438	-0.206857	-1.03114	-0.350511	-1.33909	-0.407782	1.0563	-2.05411	-1.03585	0.262511	0.536127	-1.12813	-2.99961	0.173513	-1.66064	-1.10568	-1.43686	-1.84556	-1.24779	-0.745844	-1.10678	-1.6331	-2.29331	-0.8208	-2.61476	3.31169	1.50199	-0.477021	-1.00967	0.434253	-1.03022	-1.4051	-1.93233	0.295544	1.17294	-0.0527878	0.802447	-0.715405	0.501576	-1.69397
-6.30377	-1.03673	-1.47089	-0.0609673	-2.31661	0.662962	1.36088	1.21166	-0.7578	0.731612	-0.272359	-0.172632	-1.10133	-0.13523	-1.28883	-0.335712	1.09392	-1.90559	-1.06271	-0.0275293	0.473497	-0.816562	-3.27822	0.239626	-1.72488	-1.11393	-1.39002	-1.87985	-1.24678	-0.658643	-1.13022	-1.60695	-2.48146	-0.673333	-2.74375	3.24069	1.59989	-0.374272	-1.01066	0.210604	-1.05895	-1.55555	-2.02308	0.270215	1.13034	-0.160444	1.00011	-0.523645	0.494417	-1.72787
-6.29394	-1.07488	-1.39197	-0.362984	-2.18316	0.536578	1.11645	0.93411	-0.85491	0.690418	-0.384657	-0.0959837	-1.19558	0.0747523	-1.15233	-0.277698	0.997445	-1.74254	-1.10521	-0.353033	0.408118	-0.481803	-3.47402	0.29361	-1.69206	-1.10961	-1.35849	-1.88058	-1.23347	-0.585221	-1.14173	-1.56048	-2.64949	-0.527868	-2.79188	3.17225	1.66242	-0.27329	-0.98508	-0.0136409	-1.11841	-1.63679	-2.12509	0.216699	1.07612	-0.278491	1.08967	-0.373127	0.487525	-1.76872
-6.28411	-1.15895	-1.30544	-0.661144	-2.11545	0.45445	0.86303	0.65718	-0.954316	0.636608	-0.471785	0.0394072	-1.29809	0.229574	-0.951962	-0.239085	0.778541	-1.61671	-1.15899	-0.679328	0.34717	-0.128373	-3.53542	0.335696	-1.58122	-1.09273	-1.33195	-1.8519	-1.21114	-0.520755	-1.12233	-1.50118	-2.80162	-0.388361	-2.76232	3.09372	1.70392	-0.177373	-0.942221	-0.226174	-1.19185	-1.65609	-2.22853	0.128498	1.00817	-0.384018	1.05653	-0.275451	0.480723	-1.81131
-6.27428	-1.28333	-1.21543	-0.865574	-2.09352	0.4034	0.611906	0.381877	-1.03782	0.573111	-0.534044	0.210271	-1.39079	0.279567	-0.699564	-0.223185	0.488692	-1.52667	-1.22967	-0.978652	0.288697	0.235623	-3.46319	0.36515	-1.41643	-1.0687	-1.30161	-1.80471	-1.18254	-0.478203	-1.06435	-1.44124	-2.93495	-0.257869	-2.66765	3.01584	1.73221	-0.0873375	-0.889994	-0.371028	-1.25241	-1.62681	-2.32614	0.00574676	0.923187	-0.446868	0.900482	-0.233463	0.473901	-1.84439
-6.26445	-1.43931	-1.13011	-0.959693	-2.10131	0.370694	0.425838	0.125579	-1.09255	0.502505	-0.573039	0.394244	-1.46914	0.243514	-0.407938	-0.237586	0.178585	-1.47674	-1.32341	-1.23624	0.2305	0.527881	-3.2629	0.361901	-1.22324	-1.04283	-1.26402	-1.74263	-1.14911	-0.455131	-0.968725	-1.39284	-3.01	-0.16694	-2.51825	2.9473	1.74581	-0.00304092	-0.834191	-0.432599	-1.28117	-1.56057	-2.41012	-0.146314	0.819046	-0.479584	0.659609	-0.243504	0.467099	-1.86721
-6.25462	-1.61986	-1.06251	-0.962658	-2.12683	0.349009	0.341005	-0.045945	-1.11093	0.426756	-0.601166	0.56509	-1.50324	0.138741	-0.0943168	-0.318843	-0.117216	-1.47549	-1.44025	-1.44844	0.219781	0.717782	-2.98642	0.300458	-1.02294	-1.02493	-1.21322	-1.67683	-1.11246	-0.439919	-0.840604	-1.36009	-2.98561	-0.140422	-2.32499	2.89124	1.73944	0.0718061	-0.778669	-0.432757	-1.27689	-1.46848	-2.4781	-0.311158	0.709037	-0.493753	0.385482	-0.299182	0.460201	-1.88155
-6.24479	-1.8186	-1.01238	-0.884143	-2.16269	0.338834	0.337578	-0.131929	-1.11534	0.346483	-0.624426	0.70357	-1.48354	-0.017859	0.224511	-0.46711	-0.379445	-1.53023	-1.57526	-1.59222	0.278664	0.819783	-2.70663	0.164295	-0.829702	-1.01903	-1.16812	-1.61414	-1.07654	-0.419916	-0.686107	-1.34504	-2.87449	-0.166157	-2.10542	2.84253	1.71079	0.127892	-0.725185	-0.380972	-1.24471	-1.35988	-2.52918	-0.471521	0.655506	-0.501215	0.0963728	-0.392318	0.452559	-1.88945
-6.23496	-2.03099	-0.976786	-0.739776	-2.20434	0.34402	0.397307	-0.147662	-1.1218	0.258006	-0.623744	0.789465	-1.43211	-0.21169	0.532525	-0.661494	-0.599747	-1.63981	-1.72441	-1.62643	0.386621	0.837652	-2.44943	-0.0531575	-0.652742	-1.02868	-1.14021	-1.5564	-1.04496	-0.391973	-0.512146	-1.36021	-2.70597	-0.225207	-1.88124	2.79982	1.66409	0.16899	-0.686295	-0.281395	-1.18897	-1.24204	-2.56229	-0.615119	0.66587	-0.5138	-0.199272	-0.514305	0.441349	-1.89284
-6.22513	-2.24837	-0.950988	-0.549506	-2.24971	0.358524	0.503574	-0.107204	-1.12222	0.155371	-0.603777	0.773763	-1.36576	-0.429372	0.802151	-0.874173	-0.774612	-1.74413	-1.87922	-1.56962	0.529583	0.770891	-2.28967	-0.345485	-0.532946	-1.05197	-1.12364	-1.5045	-1.01439	-0.35905	-0.330721	-1.44549	-2.50597	-0.304749	-1.66562	2.7629	1.63048	0.204922	-0.704448	-0.143194	-1.11502	-1.12436	-2.57624	-0.724015	0.723119	-0.53498	-0.497383	-0.658525	0.431593	-1.88993
-6.2153	-2.38991	-0.945882	-0.329806	-2.29718	0.380568	0.643868	-0.0252456	-1.10895	0.0366263	-0.575067	0.669529	-1.29618	-0.654925	0.960183	-1.0809	-0.897529	-1.76367	-2.01517	-1.44759	0.703295	0.629176	-2.24814	-0.694358	-0.51345	-1.08236	-1.11635	-1.45885	-0.983121	-0.322601	-0.158597	-1.59107	-2.29074	-0.396635	-1.4606	2.72934	1.61346	0.251549	-0.771986	0.0170134	-1.03209	-1.01543	-2.5712	-0.784022	0.809434	-0.565959	-0.79241	-0.820982	0.428523	-1.87727
-6.20547	-2.3989	-0.956005	-0.0933862	-2.32031	0.39732	0.807481	0.0845329	-1.07709	-0.0721155	-0.545472	0.500268	-1.22745	-0.853386	0.995839	-1.26896	-0.918164	-1.71231	-2.07837	-1.29357	0.899832	0.427201	-2.31746	-1.07536	-0.585993	-1.11654	-1.1208	-1.41964	-0.951737	-0.287406	-0.0221416	-1.76897	-2.07209	-0.500383	-1.26876	2.6986	1.60128	0.313789	-0.870928	0.185448	-0.956563	-0.926502	-2.53	-0.793557	0.910903	-0.595991	-1.05765	-0.995313	0.427482	-1.85419
-6.19564	-2.29316	-0.964102	0.144315	-2.2943	0.37512	0.986606	0.211678	-1.03932	-0.153688	-0.518838	0.289647	-1.15475	-0.970726	0.926942	-1.43506	-0.828213	-1.62346	-2.07057	-1.13782	1.10597	0.175472	-2.47188	-1.46544	-0.736547	-1.14904	-1.1458	-1.39038	-0.926726	-0.265397	0.0423719	-1.95563	-1.85849	-0.618118	-1.09302	2.67061	1.5846	0.392229	-0.98738	0.333599	-0.924374	-0.867982	-2.43703	-0.75483	1.02449	-0.618813	-1.26297	-1.17661	0.427725	-1.81779
-6.1858	-2.09796	-0.957388	0.378711	-2.24139	0.321582	1.17579	0.348649	-1.01541	-0.218613	-0.495893	0.0618602	-1.07412	-1.00895	0.775066	-1.58154	-0.664213	-1.51726	-2.00645	-0.994437	1.30952	-0.117931	-2.67874	-1.8491	-0.944694	-1.17792	-1.19248	-1.37809	-0.905051	-0.260512	0.0245776	-2.13894	-1.65889	-0.746993	-0.936398	2.66406	1.56028	0.48004	-1.11072	0.427213	-0.92848	-0.86372	-2.31182	-0.668752	1.16034	-0.629299	-1.41963	-1.33766	0.429104	-1.77514
-6.17597	-1.83764	-0.905465	0.584482	-2.17647	0.249607	1.37177	0.491255	-1.0123	-0.275794	-0.472096	-0.16793	-1.01758	-0.983128	0.562378	-1.67671	-0.461305	-1.39873	-1.89313	-0.872628	1.46617	-0.446071	-2.91179	-2.21024	-1.18803	-1.20606	-1.25908	-1.38201	-0.893754	-0.272666	-0.0635471	-2.31043	-1.49829	-0.868079	-0.831549	2.68814	1.5364	0.560266	-1.22632	0.466837	-0.959401	-0.899873	-2.17813	-0.539764	1.32216	-0.626166	-1.54018	-1.44821	0.433069	-1.73266
-6.16614	-1.53252	-0.812104	0.697646	-2.10526	0.1704	1.5666	0.634822	-1.03492	-0.327406	-0.437676	-0.390109	-1.0122	-0.904096	0.310341	-1.70772	-0.244452	-1.25684	-1.7397	-0.776433	1.5648	-0.784919	-3.14967	-2.47042	-1.44666	-1.2366	-1.34366	-1.3989	-0.89265	-0.301249	-0.2079	-2.45927	-1.43	-0.955427	-0.793327	2.72409	1.52347	0.608564	-1.32339	0.465773	-1.00859	-0.958082	-2.05582	-0.380472	1.46251	-0.619046	-1.63552	-1.5192	0.444311	-1.68931
-6.15631	-1.19778	-0.687586	0.727841	-2.03009	0.0969913	1.71845	0.746059	-1.08379	-0.368773	-0.380173	-0.600256	-1.04251	-0.779975	0.0398182	-1.68873	-0.0282802	-1.08655	-1.5586	-0.704717	1.61121	-1.05396	-3.38191	-2.56966	-1.66811	-1.26497	-1.44351	-1.42528	-0.896169	-0.345633	-0.384175	-2.57858	-1.45109	-1.01833	-0.810124	2.75949	1.52686	0.629008	-1.37248	0.431603	-1.06686	-1.02697	-1.96071	-0.210924	1.5248	-0.61151	-1.71599	-1.56296	0.464323	-1.64345
-6.14648	-0.844766	-0.542521	0.700215	-1.94756	0.0754754	1.81601	0.790639	-1.15675	-0.394733	-0.328433	-0.796574	-1.09425	-0.617099	-0.239141	-1.63245	0.176362	-0.959426	-1.35875	-0.649211	1.61216	-1.23234	-3.61342	-2.50791	-1.79011	-1.28708	-1.54311	-1.45799	-0.898622	-0.405772	-0.563065	-2.6471	-1.5434	-1.06571	-0.868104	2.78523	1.55192	0.630089	-1.3247	0.369305	-1.12903	-1.09668	-1.89435	-0.0491033	1.51671	-0.59211	-1.78645	-1.58917	0.497296	-1.59587
-6.13665	-0.485079	-0.385626	0.635547	-1.85413	0.110155	1.87321	0.792016	-1.24663	-0.403341	-0.292415	-0.975679	-1.15546	-0.425456	-0.524773	-1.54941	0.353259	-0.925677	-1.15426	-0.602303	1.57099	-1.32571	-3.84213	-2.30075	-1.82377	-1.29905	-1.61663	-1.49243	-0.898317	-0.487617	-0.724865	-2.62982	-1.69789	-1.09566	-0.947914	2.79899	1.60096	0.618186	-1.19543	0.287202	-1.18935	-1.15851	-1.84975	0.0968576	1.47189	-0.552833	-1.84213	-1.60354	0.547765	-1.55174
-6.12682	-0.19644	-0.221367	0.549778	-1.77209	0.18505	1.89871	0.768029	-1.34117	-0.396255	-0.267321	-1.13752	-1.21802	-0.226475	-0.77678	-1.44761	0.457934	-0.965105	-1.01763	-0.564808	1.49208	-1.35048	-3.99292	-2.00988	-1.7905	-1.29179	-1.66635	-1.51456	-0.899483	-0.594386	-0.860691	-2.53615	-1.90092	-1.10474	-1.0325	2.79335	1.67289	0.597315	-1.02475	0.192012	-1.23832	-1.20973	-1.85099	0.219639	1.4153	-0.49564	-1.87066	-1.6026	0.611125	-1.51645
-6.11699	-0.0632392	-0.0519425	0.45347	-1.7273	0.298795	1.89306	0.729524	-1.41181	-0.401293	-0.257652	-1.283	-1.27385	-0.0368343	-0.921442	-1.33301	0.496437	-1.03508	-1.00892	-0.558628	1.38017	-1.32281	-4.03591	-1.6864	-1.70829	-1.26869	-1.70046	-1.51737	-0.905661	-0.72368	-0.9635	-2.39325	-2.13108	-1.0899	-1.11232	2.73878	1.75736	0.56797	-0.845818	0.106894	-1.24444	-1.24876	-1.93334	0.265134	1.34836	-0.422765	-1.86436	-1.58328	0.677402	-1.49054
-6.10716	-0.0862608	0.105195	0.353885	-1.69477	0.443755	1.84886	0.682915	-1.44768	-0.440566	-0.268265	-1.39374	-1.31425	0.139841	-0.939909	-1.21343	0.48685	-1.10204	-1.09102	-0.579965	1.23779	-1.25515	-3.97183	-1.35512	-1.59928	-1.2322	-1.72445	-1.4974	-0.907933	-0.86688	-1.0338	-2.22751	-2.36852	-1.04963	-1.18236	2.63893	1.84143	0.520433	-0.683338	0.0448944	-1.1993	-1.27172	-2.07578	0.202734	1.26214	-0.33237	-1.82088	-1.53657	0.736192	-1.47138
-6.09733	-0.219704	0.189693	0.261697	-1.65681	0.606923	1.76074	0.631442	-1.45618	-0.497867	-0.300791	-1.44845	-1.33956	0.295153	-0.834627	-1.09853	0.446184	-1.15137	-1.2173	-0.615251	1.06928	-1.15681	-3.84128	-1.02649	-1.52185	-1.18344	-1.74132	-1.46699	-0.887426	-0.999886	-1.07397	-2.05757	-2.59598	-0.985238	-1.22201	2.50883	1.9166	0.450907	-0.568977	0.00402631	-1.11948	-1.28108	-2.24548	0.0548177	1.15268	-0.226375	-1.73477	-1.45728	0.787125	-1.44816
-6.0875	-0.419216	0.195253	0.178797	-1.60696	0.771773	1.62664	0.57581	-1.44081	-0.55926	-0.351201	-1.45614	-1.35404	0.395537	-0.640283	-0.996591	0.392596	-1.18881	-1.35384	-0.653816	0.88727	-1.03536	-3.70373	-0.703817	-1.50525	-1.1275	-1.75134	-1.42612	-0.847275	-1.10679	-1.07768	-1.89043	-2.78524	-0.898744	-1.19471	2.36001	1.97596	0.357014	-0.529977	-0.0237653	-1.02527	-1.28296	-2.41614	-0.152332	1.02494	-0.105073	-1.60345	-1.37074	0.830248	-1.42246
-6.07767	-0.659697	0.133707	0.125801	-1.5426	0.914621	1.45099	0.51066	-1.40441	-0.618965	-0.415874	-1.42504	-1.36053	0.445612	-0.390729	-0.912638	0.341225	-1.22985	-1.48707	-0.679353	0.724867	-0.900461	-3.59993	-0.387586	-1.52662	-1.07279	-1.74502	-1.37397	-0.798782	-1.18362	-1.03841	-1.72895	-2.89363	-0.805903	-1.10819	2.2005	2.01275	0.244815	-0.553205	-0.0456543	-0.939117	-1.2805	-2.57332	-0.389746	0.890305	0.0313795	-1.42608	-1.3076	0.864259	-1.40174
-6.06784	-0.928113	0.0249671	0.149675	-1.46419	0.989822	1.24206	0.438414	-1.34862	-0.677508	-0.490641	-1.36391	-1.36105	0.460394	-0.113033	-0.878725	0.30289	-1.295	-1.60889	-0.690534	0.593152	-0.789258	-3.54571	-0.0978829	-1.56907	-1.0302	-1.71398	-1.31396	-0.753016	-1.22123	-0.972788	-1.57411	-2.92033	-0.71918	-0.968935	2.03511	2.02439	0.138191	-0.623331	-0.0671545	-0.874567	-1.27464	-2.71164	-0.632452	0.782486	0.173183	-1.20982	-1.27205	0.883819	-1.38568
-6.05801	-1.21261	-0.113821	0.233957	-1.37697	1.00651	1.01188	0.362771	-1.2731	-0.739643	-0.572577	-1.28054	-1.35813	0.45827	0.174597	-0.89718	0.282974	-1.3943	-1.67042	-0.701728	0.483247	-0.750389	-3.57655	0.082944	-1.62788	-1.01528	-1.65533	-1.2591	-0.714155	-1.21336	-0.893706	-1.42661	-2.87742	-0.632046	-0.790695	1.86685	2.00119	0.051278	-0.722714	-0.0905778	-0.833101	-1.26546	-2.83026	-0.862686	0.711539	0.257117	-0.97279	-1.26515	0.881156	-1.37338
-6.04818	-1.5052	-0.270573	0.357246	-1.28452	0.983751	0.771773	0.310304	-1.17931	-0.810969	-0.664288	-1.17701	-1.35456	0.448934	0.470395	-0.943653	0.284619	-1.51243	-1.63172	-0.723525	0.389455	-0.770827	-3.66824	0.160554	-1.69408	-1.02613	-1.57652	-1.22304	-0.684565	-1.16315	-0.810318	-1.29283	-2.7755	-0.543672	-0.5919	1.69911	1.90222	-0.0186643	-0.833924	-0.115244	-0.812214	-1.25401	-2.92882	-1.06758	0.67338	0.25696	-0.726945	-1.2946	0.84796	-1.36464
-6.03835	-1.79519	-0.437293	0.504125	-1.16205	0.933198	0.531047	0.292407	-1.06688	-0.895626	-0.767583	-1.05299	-1.35254	0.435447	0.734108	-0.994073	0.328874	-1.60076	-1.51637	-0.762533	0.288097	-0.841361	-3.78129	0.165039	-1.76202	-1.05076	-1.48098	-1.21151	-0.653585	-1.078	-0.729586	-1.2067	-2.61839	-0.468518	-0.401429	1.54005	1.72728	-0.0718568	-0.940005	-0.139076	-0.835165	-1.24395	-2.99297	-1.23792	0.662586	0.18115	-0.471843	-1.36035	0.791699	-1.35762
-6.02852	-2.02681	-0.606759	0.665069	-1.01585	0.858198	0.294979	0.301265	-0.934984	-0.968772	-0.883943	-0.908563	-1.35411	0.419701	0.892439	-1.02882	0.419597	-1.66205	-1.3547	-0.816892	0.157306	-0.955392	-3.88629	0.115626	-1.82296	-1.08151	-1.36969	-1.23282	-0.6103	-0.964041	-0.657033	-1.17098	-2.41305	-0.426019	-0.266279	1.4123	1.49947	-0.100338	-1.03036	-0.159446	-0.941721	-1.24596	-2.97805	-1.35318	0.67296	0.0311467	-0.206932	-1.46075	0.721575	-1.34815
-6.01869	-2.11548	-0.774949	0.835935	-0.863078	0.77216	0.0687496	0.340543	-0.794288	-0.988239	-0.986685	-0.74361	-1.36121	0.397935	0.934781	-1.03362	0.53651	-1.70642	-1.17472	-0.879455	0.0105676	-1.09929	-3.9703	0.0321523	-1.79962	-1.1145	-1.24048	-1.29388	-0.558084	-0.830322	-0.597468	-1.17301	-2.17877	-0.424996	-0.194266	1.3297	1.24548	-0.100283	-1.10711	-0.173133	-1.11239	-1.24554	-2.8798	-1.37015	0.696671	-0.186995	0.057395	-1.59627	0.648648	-1.33934
-6.00886	-2.07889	-0.917531	0.982002	-0.712407	0.7024	-0.122072	0.404381	-0.678847	-0.963405	-1.0512	-0.56788	-1.38438	0.376665	0.861604	-0.99769	0.650875	-1.74108	-0.997253	-0.944703	-0.14419	-1.25539	-4.02125	-0.0733931	-1.68549	-1.14834	-1.09922	-1.39143	-0.50159	-0.710132	-0.551041	-1.20156	-1.93871	-0.469422	-0.185896	1.28277	0.985211	-0.0676734	-1.17288	-0.176455	-1.31406	-1.21348	-2.70076	-1.29874	0.726285	-0.456212	0.256646	-1.76931	0.580264	-1.34181
-5.99903	-1.95104	-0.979082	1.01583	-0.573861	0.707449	-0.227858	0.4852	-0.582687	-0.908024	-1.08336	-0.388201	-1.43498	0.359792	0.712077	-0.893204	0.736128	-1.77219	-0.829028	-1.00925	-0.301894	-1.41174	-4.03231	-0.192618	-1.52176	-1.18259	-0.96608	-1.51063	-0.45246	-0.631201	-0.515795	-1.24632	-1.71119	-0.55634	-0.231565	1.26228	0.735207	-0.00680942	-1.22055	-0.160617	-1.5196	-1.15378	-2.46186	-1.15985	0.756876	-0.762451	0.344757	-1.97518	0.519772	-1.35509
-5.9892	-1.76069	-0.970728	0.951166	-0.457034	0.788181	-0.255166	0.577907	-0.494023	-0.831867	-1.07902	-0.210504	-1.51595	0.344264	0.536535	-0.704885	0.755906	-1.79456	-0.679827	-1.07162	-0.459924	-1.5525	-4.00377	-0.329069	-1.34292	-1.21688	-0.852775	-1.63181	-0.435192	-0.609936	-0.490395	-1.30318	-1.50705	-0.664783	-0.322909	1.2666	0.514075	0.073438	-1.22131	-0.126737	-1.71311	-1.07244	-2.1949	-0.977928	0.786212	-1.09459	0.31302	-2.18496	0.461094	-1.37656
-5.97937	-1.53042	-0.910138	0.821321	-0.366121	0.924401	-0.21842	0.678671	-0.410283	-0.737678	-1.03982	-0.0401625	-1.62496	0.326854	0.365363	-0.451541	0.700142	-1.79983	-0.607599	-1.11918	-0.61715	-1.66391	-3.93952	-0.491539	-1.17013	-1.24463	-0.770157	-1.75448	-0.448834	-0.640618	-0.489003	-1.3706	-1.37831	-0.755548	-0.454052	1.29349	0.33605	0.167232	-1.18794	-0.0850199	-1.8854	-0.974913	-1.91795	-0.783053	0.814204	-1.4446	0.17476	-2.34087	0.405911	-1.40372
-5.96954	-1.27716	-0.807319	0.648304	-0.328727	1.09883	-0.12711	0.784683	-0.329103	-0.623413	-0.967054	0.117276	-1.73595	0.307028	0.239378	-0.1526	0.585756	-1.78287	-0.642299	-1.10679	-0.771477	-1.72113	-3.84694	-0.652221	-1.01585	-1.24953	-0.725074	-1.87292	-0.482043	-0.706388	-0.523489	-1.44585	-1.3551	-0.820038	-0.617944	1.34046	0.20656	0.249407	-1.13785	-0.0337179	-2.03488	-0.863905	-1.64464	-0.591898	0.832824	-1.80587	-0.0142689	-2.4276	0.360751	-1.43491
-5.95971	-1.01827	-0.679336	0.444184	-0.336478	1.29961	0.0119669	0.893518	-0.248209	-0.484336	-0.861576	0.260504	-1.83343	0.285853	0.19625	0.169523	0.434112	-1.74393	-0.756802	-1.04244	-0.914012	-1.73416	-3.7387	-0.722584	-0.889887	-1.23281	-0.723521	-1.97488	-0.528266	-0.798455	-0.578459	-1.52669	-1.43495	-0.849482	-0.802436	1.40437	0.159884	0.294952	-1.08658	0.0241538	-2.15485	-0.737479	-1.41215	-0.415606	0.78843	-2.16704	-0.214394	-2.44707	0.336568	-1.4673
-5.94988	-0.772561	-0.537007	0.219181	-0.37232	1.51723	0.192373	1.00446	-0.164871	-0.319007	-0.728594	0.371352	-1.92103	0.266951	0.233939	0.492417	0.26326	-1.68234	-0.925454	-0.951791	-1.01437	-1.71785	-3.63408	-0.70309	-0.840957	-1.20061	-0.765965	-2.05103	-0.582289	-0.909435	-0.632827	-1.61048	-1.60459	-0.834136	-0.991675	1.47806	0.218744	0.298523	-1.05022	0.0826213	-2.20043	-0.59921	-1.25853	-0.256733	0.677333	-2.4958	-0.413303	-2.4097	0.328167	-1.49095
-5.94004	-0.560997	-0.384048	-0.0133552	-0.422361	1.74037	0.402609	1.11148	-0.0661106	-0.132711	-0.574451	0.394999	-2.00346	0.258892	0.346018	0.798288	0.0897548	-1.59821	-1.13379	-0.85614	-1.08383	-1.68157	-3.54949	-0.626192	-0.910914	-1.15595	-0.851724	-2.0966	-0.640533	-1.0148	-0.673625	-1.69495	-1.8361	-0.77019	-1.17302	1.55079	0.355009	0.258882	-1.03271	0.140384	-2.1625	-0.467859	-1.17841	-0.118107	0.532986	-2.71664	-0.604954	-2.32566	0.325188	-1.50507
-5.93021	-0.452083	-0.2229	-0.167441	-0.47674	1.95932	0.630751	1.20993	0.0467734	0.0537417	-0.403417	0.332419	-2.08365	0.270035	0.521978	1.04834	-0.0731589	-1.49177	-1.36439	-0.769481	-1.13786	-1.63271	-3.52731	-0.524907	-1.06849	-1.0969	-0.977658	-2.10663	-0.700692	-1.09208	-0.691361	-1.7804	-2.09895	-0.65607	-1.34263	1.61871	0.541309	0.178136	-1.03202	0.187027	-2.05983	-0.379638	-1.15308	-0.0193225	0.378733	-2.81177	-0.791043	-2.20378	0.323268	-1.51757
-5.92038	-0.452001	-0.0662454	-0.16648	-0.53018	2.1709	0.867344	1.30595	0.156954	0.203221	-0.218139	0.198968	-2.16385	0.305296	0.7443	1.22134	-0.219817	-1.36509	-1.59766	-0.692287	-1.18087	-1.58175	-3.58068	-0.424959	-1.28745	-1.01671	-1.12815	-2.08269	-0.760308	-1.13163	-0.685028	-1.85938	-2.37096	-0.496956	-1.49418	1.67876	0.755153	0.0632863	-1.05504	0.211745	-1.91789	-0.328635	-1.1612	0.0283347	0.222761	-2.79148	-0.979812	-2.051	0.331299	-1.52702
-5.91055	-0.535052	0.0194569	-0.0326163	-0.549535	2.3568	1.10548	1.40462	0.25507	0.298595	-0.0218522	0.019943	-2.24447	0.36419	0.990166	1.31549	-0.347998	-1.22374	-1.78801	-0.624148	-1.21157	-1.54118	-3.70022	-0.342334	-1.54673	-0.915194	-1.28324	-2.03071	-0.808655	-1.12557	-0.669298	-1.92296	-2.64111	-0.33963	-1.62443	1.72569	0.96796	-0.0781821	-1.13509	0.22732	-1.74867	-0.306987	-1.19261	0.0403292	0.0694434	-2.67088	-1.14803	-1.87337	0.34957	-1.52498
-5.90072	-0.678397	0.0233488	0.179282	-0.508774	2.44673	1.34239	1.50912	0.33158	0.323694	0.180366	-0.177564	-2.32562	0.44513	1.23968	1.33507	-0.455803	-1.0802	-1.87872	-0.606279	-1.2278	-1.52507	-3.87154	-0.302363	-1.82433	-0.795925	-1.42441	-1.9604	-0.838371	-1.08284	-0.661349	-1.96726	-2.90475	-0.21675	-1.73442	1.75068	1.15862	-0.236689	-1.26833	0.252888	-1.56131	-0.313259	-1.24108	0.0294967	-0.0754004	-2.46588	-1.24125	-1.6763	0.374136	-1.51209
-5.89089	-0.865844	-0.032464	0.428512	-0.427865	2.43651	1.57853	1.62071	0.377645	0.2723	0.357164	-0.378435	-2.40292	0.546239	1.48018	1.28501	-0.517032	-0.95494	-1.8825	-0.677275	-1.22966	-1.52879	-4.08221	-0.310452	-2.09465	-0.666759	-1.5392	-1.87648	-0.851504	-1.01587	-0.65818	-1.9918	-3.15745	-0.120821	-1.82516	1.75434	1.31496	-0.40973	-1.43627	0.283557	-1.36301	-0.341948	-1.30767	0.00575647	-0.205634	-2.19406	-1.25998	-1.47744	0.400463	-1.4893
-5.88106	-1.08345	-0.127372	0.694435	-0.324437	2.34484	1.80694	1.73724	0.385298	0.152094	0.489527	-0.573288	-2.47282	0.663944	1.70451	1.17407	-0.531869	-0.857065	-1.81978	-0.799966	-1.22462	-1.54706	-4.31881	-0.339378	-2.35184	-0.536406	-1.62487	-1.78419	-0.85779	-0.933436	-0.649804	-2.0022	-3.36287	-0.0450584	-1.89799	1.73461	1.43263	-0.589489	-1.61901	0.314038	-1.15599	-0.390332	-1.39975	-0.0198135	-0.317245	-1.87371	-1.22449	-1.29703	0.416082	-1.45389
-5.87123	-1.31326	-0.246802	0.96612	-0.211162	2.19215	1.96463	1.83109	0.332618	-0.0219999	0.579777	-0.7583	-2.53664	0.788362	1.88776	1.01391	-0.514752	-0.788702	-1.70727	-0.943826	-1.21178	-1.57648	-4.568	-0.372666	-2.59489	-0.418513	-1.68191	-1.7059	-0.865533	-0.83856	-0.646693	-2.01435	-3.46101	0.01427	-1.95458	1.67971	1.47986	-0.761412	-1.80451	0.338575	-0.93658	-0.45256	-1.52608	-0.0397586	-0.383336	-1.52102	-1.15146	-1.14972	0.41145	-1.40495
-5.8614	-1.53491	-0.384036	1.22488	-0.0950704	1.99958	2.02897	1.89392	0.225478	-0.237624	0.634562	-0.932403	-2.60539	0.899795	1.96578	0.814772	-0.475888	-0.755801	-1.56596	-1.09204	-1.19029	-1.61356	-4.78831	-0.400449	-2.81675	-0.335297	-1.70792	-1.65252	-0.875543	-0.724501	-0.65611	-2.03858	-3.45149	0.0471159	-1.99689	1.56442	1.44233	-0.904614	-1.98425	0.326234	-0.713938	-0.489847	-1.68637	-0.053564	-0.386282	-1.14782	-1.05138	-1.05094	0.394222	-1.34082
-5.85157	-1.73949	-0.531156	1.38843	0.0205631	1.78393	2.02707	1.93749	0.076679	-0.480213	0.654595	-1.09437	-2.66116	0.98322	1.93822	0.592724	-0.423498	-0.822214	-1.41401	-1.23432	-1.16042	-1.65711	-4.89697	-0.416442	-2.95142	-0.289197	-1.6983	-1.62097	-0.88617	-0.593586	-0.681397	-2.08128	-3.36972	0.0390653	-2.02701	1.40692	1.3401	-0.991593	-2.15479	0.257067	-0.543154	-0.486157	-1.83421	-0.0513496	-0.34628	-0.764937	-0.92693	-0.996541	0.373627	-1.26282
-5.84174	-1.92472	-0.686833	1.44115	0.129898	1.55721	1.98247	1.96688	-0.0921347	-0.722237	0.635959	-1.21622	-2.69088	1.0262	1.82633	0.364304	-0.36388	-0.975472	-1.26143	-1.37069	-1.10846	-1.70603	-4.90066	-0.416026	-2.97433	-0.274069	-1.65418	-1.61195	-0.889096	-0.452413	-0.723671	-2.12745	-3.24936	-0.0119303	-2.0468	1.22767	1.18996	-1.03278	-2.31376	0.147686	-0.438715	-0.458848	-1.9213	-0.027307	-0.276675	-0.395495	-0.783643	-0.978702	0.354581	-1.17266
-5.83191	-2.09313	-0.852554	1.40278	0.229391	1.32731	1.9132	1.98246	-0.258317	-0.935944	0.580056	-1.27704	-2.68383	1.03342	1.66118	0.132962	-0.296217	-1.17507	-1.1143	-1.50387	-1.01602	-1.75734	-4.82402	-0.389847	-2.91048	-0.285315	-1.57435	-1.63218	-0.869719	-0.330162	-0.779277	-2.14742	-3.1127	-0.100444	-2.05595	1.04675	1.00883	-1.04314	-2.44248	0.0204496	-0.394102	-0.417284	-1.95549	0.0255248	-0.189095	-0.0851277	-0.628043	-0.992687	0.336949	-1.07536
-5.82208	-2.24977	-1.01985	1.29161	0.310741	1.10014	1.83289	1.98501	-0.407887	-1.1034	0.488169	-1.29866	-2.62251	1.0156	1.47513	-0.098833	-0.213088	-1.3879	-0.981277	-1.63419	-0.899664	-1.80269	-4.68781	-0.299891	-2.77753	-0.319777	-1.453	-1.67868	-0.838353	-0.242435	-0.829618	-2.14288	-2.97558	-0.205077	-2.03282	0.884303	0.822278	-1.03248	-2.50944	-0.104325	-0.406144	-0.365624	-1.95779	0.121032	-0.0935154	0.123691	-0.488761	-1.02942	0.311189	-0.979646
-5.81225	-2.35553	-1.13114	1.12718	0.323535	0.900143	1.74683	1.96608	-0.535294	-1.22169	0.370514	-1.29835	-2.49753	0.995566	1.29205	-0.328926	-0.107485	-1.58771	-0.922925	-1.74281	-0.776345	-1.83405	-4.50527	-0.158872	-2.5971	-0.372844	-1.30973	-1.74293	-0.800842	-0.188433	-0.853297	-2.11492	-2.84586	-0.298262	-1.96847	0.749151	0.651551	-1.00694	-2.52092	-0.218201	-0.47065	-0.302109	-1.93607	0.248073	0.00293577	0.24725	-0.435767	-1.07556	0.273439	-0.897274
-5.80242	-2.32117	-1.16483	0.928261	0.272169	0.798429	1.65321	1.92607	-0.645579	-1.29499	0.246663	-1.28818	-2.32574	0.984779	1.12622	-0.543566	0.0114925	-1.76014	-0.960804	-1.79619	-0.655453	-1.84857	-4.28095	-0.00384598	-2.39389	-0.437036	-1.16348	-1.81692	-0.75802	-0.160057	-0.837217	-2.05888	-2.72816	-0.387968	-1.87933	0.648746	0.502329	-0.970179	-2.49363	-0.315464	-0.580711	-0.232458	-1.88602	0.380985	0.0969246	0.310713	-0.466757	-1.11943	0.231739	-0.839013
-5.79259	-2.14809	-1.14018	0.709925	0.176368	0.7851	1.55024	1.87001	-0.740539	-1.30916	0.140911	-1.27628	-2.11787	0.995054	0.990286	-0.739596	0.088333	-1.90201	-1.07086	-1.81657	-0.541492	-1.84578	-4.02981	0.149154	-2.18835	-0.507037	-1.02614	-1.89611	-0.709314	-0.148165	-0.781071	-1.97123	-2.62483	-0.477228	-1.78058	0.586035	0.375218	-0.924001	-2.43585	-0.379612	-0.728228	-0.208585	-1.80659	0.489668	0.187818	0.332537	-0.552442	-1.15375	0.203465	-0.805487
-5.78276	-1.86853	-1.07622	0.489648	0.0539486	0.831205	1.44743	1.80425	-0.784189	-1.25453	0.0521505	-1.27019	-1.88763	1.02724	0.888631	-0.916224	0.11387	-2.00473	-1.23041	-1.8202	-0.444982	-1.8416	-3.76789	0.295932	-1.99101	-0.579759	-0.909091	-1.98234	-0.65478	-0.155289	-0.705034	-1.85099	-2.53576	-0.564073	-1.67861	0.564039	0.269481	-0.869709	-2.35599	-0.37787	-0.906293	-0.264984	-1.70057	0.541929	0.275177	0.32927	-0.666772	-1.17803	0.195	-0.791917
-5.77293	-1.5198	-0.987703	0.272267	-0.084789	0.9158	1.35641	1.73159	-0.771546	-1.14645	-0.0217487	-1.26867	-1.65857	1.082	0.817577	-1.04107	0.0947477	-2.03922	-1.41892	-1.81419	-0.394976	-1.87946	-3.50604	0.434248	-1.8135	-0.648583	-0.816096	-2.06519	-0.595531	-0.184192	-0.614836	-1.70498	-2.45004	-0.641745	-1.5754	0.603024	0.200488	-0.813196	-2.26209	-0.327766	-1.10559	-0.383888	-1.56863	0.545882	0.354396	0.307595	-0.79547	-1.19449	0.207933	-0.793118
-5.7631	-1.13457	-0.884344	0.0586842	-0.240088	1.02508	1.27604	1.65424	-0.717871	-1.01196	-0.0823601	-1.26836	-1.45149	1.15681	0.772999	-1.10783	0.0406102	-2.03136	-1.61933	-1.80171	-0.431591	-1.94897	-3.2563	0.545277	-1.66039	-0.704797	-0.747381	-2.10708	-0.532905	-0.233052	-0.50929	-1.54032	-2.36517	-0.708261	-1.47194	0.684174	0.178581	-0.758682	-2.15874	-0.248744	-1.31781	-0.536922	-1.41425	0.513181	0.395246	0.269112	-0.932051	-1.20529	0.241119	-0.805745
-5.75327	-0.729933	-0.771999	-0.149754	-0.408919	1.15238	1.18788	1.57375	-0.635243	-0.880329	-0.121591	-1.26328	-1.27287	1.21637	0.744728	-1.12428	-0.040346	-2.0168	-1.82129	-1.78554	-0.536954	-2.03785	-3.05272	0.602944	-1.53194	-0.736596	-0.703253	-2.10186	-0.468649	-0.297497	-0.390385	-1.36442	-2.29336	-0.765216	-1.36991	0.774713	0.192772	-0.704143	-2.05486	-0.156274	-1.52975	-0.704849	-1.24237	0.453571	0.402692	0.218857	-1.075	-1.21425	0.278425	-0.827542
-5.74344	-0.315549	-0.655161	-0.3219	-0.585049	1.29178	1.07619	1.49123	-0.533405	-0.767207	-0.130937	-1.24955	-1.1425	1.22942	0.728274	-1.09649	-0.145818	-2.01589	-2.01879	-1.76821	-0.682426	-2.13935	-2.92248	0.635056	-1.42293	-0.741893	-0.699753	-2.05691	-0.415217	-0.373858	-0.265371	-1.22102	-2.22298	-0.80616	-1.2714	0.857097	0.23484	-0.644527	-1.95152	-0.0647824	-1.67673	-0.879508	-1.0876	0.375371	0.402573	0.163888	-1.19001	-1.22843	0.30962	-0.857358
-5.73361	0.106924	-0.535947	-0.41238	-0.764813	1.43726	0.93858	1.40756	-0.419765	-0.67906	-0.112839	-1.22416	-1.07706	1.20915	0.728853	-1.03051	-0.270997	-2.04103	-2.19833	-1.75142	-0.844286	-2.24798	-2.84775	0.662011	-1.32184	-0.718364	-0.734612	-1.98131	-0.39346	-0.462019	-0.150184	-1.15669	-2.15068	-0.826146	-1.19612	0.925259	0.299496	-0.57396	-1.84586	-0.00615204	-1.73246	-1.05648	-0.983016	0.284702	0.408739	0.107438	-1.25182	-1.25404	0.332448	-0.894
-5.72378	0.535697	-0.420394	-0.437001	-0.947752	1.58727	0.779677	1.3369	-0.301089	-0.618083	-0.0894104	-1.18839	-1.06327	1.16808	0.733508	-0.933801	-0.383335	-2.09808	-2.30557	-1.73527	-1.00354	-2.34789	-2.8111	0.688599	-1.26733	-0.668535	-0.797073	-1.8842	-0.391626	-0.544802	-0.0623119	-1.16458	-2.07811	-0.832899	-1.16562	0.97347	0.38246	-0.494723	-1.7362	0.00896234	-1.71279	-1.22698	-0.931705	0.186558	0.429009	0.0544704	-1.27398	-1.2934	0.344228	-0.936367
-5.71395	0.910186	-0.317808	-0.413275	-1.13566	1.74504	0.609449	1.32089	-0.180017	-0.578743	-0.0773309	-1.14947	-1.08696	1.10846	0.734856	-0.812959	-0.416772	-2.18763	-2.33288	-1.71845	-1.1066	-2.3787	-2.79846	0.718789	-1.27099	-0.598557	-0.874668	-1.77312	-0.406497	-0.619441	-0.00920483	-1.23088	-2.00869	-0.845612	-1.16692	0.976668	0.480907	-0.407846	-1.62677	-0.00496265	-1.63445	-1.36551	-0.925916	0.0847101	0.463916	0.00369313	-1.26608	-1.35155	0.347236	-0.976553
-5.70412	1.13264	-0.224502	-0.355966	-1.278	1.91876	0.437383	1.35223	-0.0642887	-0.552591	-0.075204	-1.12122	-1.13747	1.03254	0.724556	-0.673923	-0.377302	-2.30679	-2.29626	-1.69126	-1.13516	-2.33806	-2.79509	0.75399	-1.30946	-0.520157	-0.95952	-1.65326	-0.433027	-0.688915	0.0102771	-1.3398	-1.94574	-0.85525	-1.18734	0.919514	0.593318	-0.315355	-1.51903	-0.0333779	-1.51111	-1.48183	-0.960275	-0.0151082	0.509155	-0.0598064	-1.23602	-1.42381	0.342031	-1.00092
-5.69428	1.20346	-0.137872	-0.275169	-1.35861	2.08885	0.266249	1.41718	-0.00197467	-0.543146	-0.0846285	-1.0951	-1.20666	0.945277	0.684908	-0.520036	-0.291277	-2.4553	-2.21304	-1.66496	-1.10683	-2.25038	-2.78652	0.795481	-1.35913	-0.438599	-1.04012	-1.52468	-0.465854	-0.742708	-0.00338047	-1.47613	-1.89295	-0.855172	-1.21873	0.825873	0.696352	-0.236058	-1.4116	-0.0633927	-1.35281	-1.58972	-1.02959	-0.112513	0.55397	-0.147343	-1.19184	-1.50169	0.332827	-1.01302
-5.68445	1.16344	-0.0569682	-0.176538	-1.39903	2.19377	0.104379	1.51428	0.000587588	-0.550199	-0.10477	-1.05841	-1.2861	0.854011	0.590962	-0.347161	-0.178913	-2.64465	-2.09887	-1.67954	-1.03531	-2.13972	-2.75668	0.87087	-1.40424	-0.35844	-1.10466	-1.39674	-0.50223	-0.772109	-0.0495216	-1.6293	-1.85898	-0.841521	-1.25627	0.711698	0.755771	-0.185564	-1.30405	-0.0904035	-1.17073	-1.7002	-1.12603	-0.202375	0.595985	-0.24445	-1.13856	-1.55706	0.322257	-1.01769
-5.67462	1.04221	0.0176636	-0.065876	-1.41184	2.23449	0.0244263	1.63684	-0.0405161	-0.565899	-0.134515	-1.00826	-1.36864	0.799256	0.445338	-0.156847	-0.049692	-2.86391	-1.9677	-1.71948	-0.934617	-2.01713	-2.69417	0.982798	-1.44125	-0.288564	-1.15103	-1.30762	-0.540719	-0.782643	-0.109612	-1.79187	-1.84812	-0.812506	-1.29662	0.586264	0.777748	-0.154021	-1.19562	-0.113161	-0.982447	-1.81852	-1.24107	-0.260424	0.627354	-0.295424	-1.07512	-1.5818	0.312388	-1.01784
-5.66479	0.863166	0.0831704	0.0477356	-1.39463	2.22714	0.033974	1.75272	-0.111216	-0.605424	-0.172042	-0.940348	-1.44883	0.784711	0.266087	0.0171342	0.0873206	-3.08486	-1.8277	-1.76467	-0.816721	-1.88646	-2.60152	1.10094	-1.4774	-0.222448	-1.17796	-1.26713	-0.579622	-0.781563	-0.172674	-1.95928	-1.86157	-0.769565	-1.33562	0.455809	0.765693	-0.132965	-1.10257	-0.131109	-0.801112	-1.9366	-1.36768	-0.288298	0.640025	-0.307693	-1.00237	-1.58165	0.304708	-1.01296
-5.65496	0.645777	0.14109	0.16232	-1.34755	2.18602	0.111686	1.80233	-0.200544	-0.658524	-0.21649	-0.848493	-1.51108	0.794754	0.0717134	0.127777	0.18634	-3.29446	-1.6825	-1.80873	-0.705795	-1.74952	-2.49162	1.21583	-1.52061	-0.158588	-1.19013	-1.26604	-0.612234	-0.77261	-0.243355	-2.12933	-1.89567	-0.724017	-1.37309	0.344619	0.719912	-0.117076	-1.0688	-0.143739	-0.632357	-2.03653	-1.49998	-0.300479	0.633019	-0.305282	-0.923989	-1.5604	0.296448	-1.00909
-5.64513	0.405264	0.193307	0.277909	-1.27693	2.12243	0.235121	1.7908	-0.305124	-0.705262	-0.260285	-0.747484	-1.5429	0.819149	-0.117827	0.175243	0.234074	-3.48335	-1.53654	-1.85387	-0.649112	-1.6085	-2.37801	1.32382	-1.57515	-0.111876	-1.20218	-1.2912	-0.612791	-0.758798	-0.324182	-2.30082	-1.94859	-0.688007	-1.41587	0.294253	0.64306	-0.103836	-1.09801	-0.142562	-0.497127	-2.1012	-1.63026	-0.310096	0.6072	-0.300932	-0.861609	-1.523	0.280746	-1.00912
-5.6353	0.159558	0.241953	0.393027	-1.18209	2.04149	0.38759	1.73716	-0.428002	-0.738785	-0.295814	-0.650525	-1.51546	0.851196	-0.276127	0.164165	0.243786	-3.64052	-1.40592	-1.89655	-0.639638	-1.46644	-2.27576	1.38939	-1.64582	-0.0864128	-1.21912	-1.33295	-0.579606	-0.742533	-0.405374	-2.46281	-2.01955	-0.666312	-1.46966	0.302504	0.539309	-0.0909839	-1.18178	-0.10925	-0.417983	-2.11757	-1.74191	-0.332772	0.568935	-0.287487	-0.833549	-1.47389	0.259233	-1.01008
-5.62547	-0.0866296	0.288453	0.485085	-1.05563	1.94556	0.561482	1.65684	-0.572301	-0.7658	-0.32295	-0.565567	-1.43884	0.886204	-0.362835	0.100802	0.227983	-3.74878	-1.3012	-1.93503	-0.668804	-1.35872	-2.19717	1.31498	-1.72244	-0.0782696	-1.23039	-1.38563	-0.52168	-0.72389	-0.469842	-2.58155	-2.10684	-0.659219	-1.53236	0.354699	0.414113	-0.0764385	-1.30411	-0.0520095	-0.381312	-2.08028	-1.8204	-0.375462	0.516021	-0.253603	-0.833147	-1.41757	0.234089	-1.01019
-5.61564	-0.334799	0.307817	0.531934	-0.90197	1.83794	0.757591	1.56056	-0.738908	-0.791628	-0.344315	-0.506706	-1.32902	0.920839	-0.37769	-0.0113924	0.196379	-3.80209	-1.22412	-1.97069	-0.727438	-1.31531	-2.15115	1.08518	-1.73586	-0.0865082	-1.24038	-1.43076	-0.447834	-0.703852	-0.506389	-2.65742	-2.18355	-0.647252	-1.58923	0.440288	0.268852	-0.0590436	-1.44364	0.0199051	-0.374011	-2.00836	-1.8607	-0.43795	0.452285	-0.196871	-0.851517	-1.36788	0.206378	-1.01017
-5.60581	-0.581855	0.253421	0.544726	-0.728929	1.72011	0.970813	1.45304	-0.903562	-0.816859	-0.335361	-0.490207	-1.19672	0.936964	-0.330502	-0.163389	0.153014	-3.79571	-1.17027	-2.02111	-0.801748	-1.3226	-2.15063	0.727191	-1.67857	-0.103125	-1.25479	-1.45909	-0.369816	-0.683721	-0.515149	-2.69744	-2.20963	-0.616525	-1.63924	0.551959	0.118891	-0.0400076	-1.58572	0.10306	-0.386539	-1.92414	-1.86738	-0.517243	0.384257	-0.122317	-0.881999	-1.35823	0.175192	-1.01196
-5.59598	-0.806532	0.149458	0.533928	-0.561943	1.59337	1.19386	1.34002	-0.99773	-0.846397	-0.291357	-0.504399	-1.05223	0.915431	-0.229909	-0.34661	0.0950554	-3.71351	-1.13084	-2.09444	-0.874073	-1.36587	-2.20279	0.307686	-1.57059	-0.127821	-1.2728	-1.47591	-0.29566	-0.664032	-0.502747	-2.70732	-2.19404	-0.581487	-1.68505	0.678102	0.00129332	-0.0246637	-1.72004	0.195891	-0.412845	-1.82706	-1.84866	-0.608587	0.321297	-0.0883207	-0.919861	-1.38445	0.139875	-1.01468
-5.58615	-0.958367	0.0212259	0.50958	-0.487556	1.46169	1.41855	1.28915	-1.0126	-0.862513	-0.216507	-0.534198	-0.908849	0.867871	-0.0818678	-0.544715	0.0382181	-3.50728	-1.09724	-2.18881	-0.917772	-1.43235	-2.305	-0.123414	-1.4276	-0.162011	-1.2952	-1.48686	-0.227264	-0.654335	-0.488736	-2.69429	-2.15488	-0.55074	-1.73144	0.798297	-0.0902102	-0.00992877	-1.84558	0.29614	-0.446706	-1.72451	-1.81159	-0.707305	0.265016	-0.111927	-0.962695	-1.43494	0.0963837	-1.0173
-5.57632	-1.04688	-0.115787	0.481623	-0.511908	1.33203	1.60697	1.36458	-0.969523	-0.85844	-0.112101	-0.574014	-0.770552	0.804891	0.107097	-0.709666	0.0286077	-3.19878	-1.06301	-2.29749	-0.887496	-1.51092	-2.4496	-0.529293	-1.26317	-0.197636	-1.31968	-1.49589	-0.164478	-0.670122	-0.477324	-2.66622	-2.10942	-0.528736	-1.77835	0.879222	-0.160044	0.00774207	-1.9705	0.401164	-0.483507	-1.63	-1.76805	-0.81258	0.223638	-0.171232	-1.00878	-1.49958	0.0426057	-1.01208
-5.56649	-1.08874	-0.254284	0.456314	-0.608392	1.20701	1.7148	1.53456	-0.888254	-0.849088	0.0181492	-0.629419	-0.638346	0.732754	0.328916	-0.816379	0.05802	-2.82564	-1.02576	-2.38598	-0.793982	-1.59201	-2.63122	-0.843974	-1.08817	-0.229214	-1.33797	-1.50875	-0.106334	-0.708605	-0.470218	-2.62474	-2.06596	-0.516373	-1.82156	0.905655	-0.2088	0.0309464	-2.08164	0.506151	-0.518399	-1.56045	-1.72235	-0.945738	0.203906	-0.248645	-1.05617	-1.5725	-0.0271172	-0.996152
-5.55666	-1.09571	-0.393302	0.43486	-0.752865	1.08881	1.74191	1.75829	-0.778748	-0.84181	0.164354	-0.69739	-0.511737	0.655772	0.565567	-0.870889	0.106555	-2.42102	-1.01285	-2.44963	-0.660378	-1.66636	-2.84614	-1.01917	-0.905443	-0.252058	-1.34453	-1.53316	-0.0518048	-0.765314	-0.471384	-2.57156	-2.02351	-0.507059	-1.86086	0.893282	-0.235444	0.0666395	-2.13129	0.601122	-0.548022	-1.52902	-1.65788	-1.09766	0.204347	-0.33273	-1.10481	-1.64945	-0.114352	-0.973779
-5.54683	-1.08391	-0.532512	0.430625	-0.926408	0.976778	1.69608	2.00912	-0.645087	-0.83954	0.314095	-0.765092	-0.393211	0.577031	0.802093	-0.88127	0.161866	-2.01263	-1.0594	-2.50069	-0.502505	-1.72949	-3.09765	-1.06827	-0.711144	-0.265304	-1.33552	-1.56482	-0.00500442	-0.832658	-0.4824	-2.50927	-1.97494	-0.50265	-1.89673	0.854912	-0.233035	0.122213	-2.11646	0.68135	-0.575036	-1.54234	-1.57397	-1.23707	0.221917	-0.425472	-1.15287	-1.72795	-0.208409	-0.949849
-5.537	-1.0654	-0.633539	0.465878	-1.1166	0.87138	1.57986	2.27226	-0.48951	-0.842598	0.456203	-0.808316	-0.284307	0.503407	1.02344	-0.852123	0.216555	-1.62491	-1.14066	-2.546	-0.330782	-1.78233	-3.38982	-1.02686	-0.493524	-0.26935	-1.31611	-1.59364	0.0189337	-0.906209	-0.503356	-2.43853	-1.92074	-0.542091	-1.92482	0.796436	-0.192909	0.19657	-2.05445	0.743671	-0.602227	-1.58854	-1.47821	-1.34706	0.24646	-0.532277	-1.19912	-1.80721	-0.301294	-0.92792
-5.52717	-1.03671	-0.668063	0.527838	-1.3168	0.774308	1.39604	2.53103	-0.313718	-0.848396	0.585507	-0.824028	-0.188481	0.445487	1.22395	-0.789818	0.26576	-1.2702	-1.23947	-2.5853	-0.153094	-1.82818	-3.66013	-0.935184	-0.251866	-0.263156	-1.30451	-1.6103	0.0197525	-0.981624	-0.533819	-2.34873	-1.91228	-0.636826	-1.93956	0.722408	-0.109311	0.288395	-1.96168	0.778884	-0.633041	-1.64953	-1.37846	-1.42493	0.250598	-0.649083	-1.24371	-1.88652	-0.38655	-0.90971
-5.51734	-0.991682	-0.670264	0.601122	-1.526	0.736207	1.15245	2.7099	-0.141663	-0.852146	0.706966	-0.811729	-0.1067	0.427344	1.39651	-0.701945	0.265628	-0.951529	-1.34326	-2.61639	0.0086641	-1.84758	-3.87528	-0.824619	-0.0715143	-0.245766	-1.29969	-1.60772	0.00442765	-1.05486	-0.570139	-2.22831	-1.96634	-0.760341	-1.93783	0.64494	0.0091269	0.420303	-1.85261	0.754443	-0.670602	-1.72961	-1.2825	-1.46972	0.242467	-0.730789	-1.28578	-1.95856	-0.460692	-0.895658
-5.50751	-0.928812	-0.669589	0.664544	-1.6755	0.784901	0.861685	2.7476	-0.0328777	-0.848957	0.82382	-0.776491	-0.0351342	0.463196	1.50282	-0.594451	0.188918	-0.668914	-1.43971	-2.63945	0.0940453	-1.8052	-4.04195	-0.711171	0.00371324	-0.21567	-1.29929	-1.59481	-0.0189788	-1.12216	-0.594457	-2.07796	-2.06112	-0.894562	-1.91662	0.579617	0.0947698	0.588335	-1.73822	0.680182	-0.701599	-1.83135	-1.19186	-1.48606	0.23602	-0.742201	-1.31855	-1.98976	-0.508848	-0.885035
-5.49768	-0.849586	-0.679874	0.672454	-1.72078	0.899781	0.535983	2.65867	0.0157279	-0.828567	0.932166	-0.721983	0.0283334	0.541302	1.53901	-0.47861	0.0668263	-0.421361	-1.5228	-2.65432	0.103161	-1.72143	-4.15756	-0.603969	-0.0140729	-0.162532	-1.30204	-1.57143	-0.0487963	-1.17952	-0.600076	-1.91245	-2.17673	-1.02806	-1.8782	0.535371	0.120655	0.775402	-1.62554	0.572962	-0.728897	-1.9478	-1.10396	-1.48454	0.240956	-0.701925	-1.30735	-1.98171	-0.520504	-0.882674
-5.48785	-0.759813	-0.706063	0.63452	-1.68698	1.05595	0.182955	2.47712	0.0171958	-0.783006	1.00619	-0.65449	0.0837114	0.639777	1.52421	-0.37174	-0.0757461	-0.217729	-1.59346	-2.65218	0.0595524	-1.62878	-4.21618	-0.505755	-0.109634	-0.0722021	-1.31206	-1.53564	-0.0852609	-1.22182	-0.589049	-1.78443	-2.30004	-1.15508	-1.83602	0.515497	0.0984908	0.961353	-1.51785	0.445648	-0.760936	-2.06517	-1.01688	-1.42565	0.262839	-0.625798	-1.25954	-1.94827	-0.4918	-0.896937
-5.47802	-0.665768	-0.743936	0.567779	-1.59598	1.22755	-0.189161	2.23616	-0.0147958	-0.736553	1.00385	-0.595092	0.130228	0.741279	1.4748	-0.284373	-0.224512	-0.133596	-1.662	-2.62111	-0.0175373	-1.55098	-4.21296	-0.411476	-0.271254	0.0531062	-1.33471	-1.48893	-0.127889	-1.24445	-0.562807	-1.70409	-2.42396	-1.27006	-1.79133	0.522896	0.0429952	1.11991	-1.41604	0.313424	-0.803142	-2.16282	-0.930622	-1.30614	0.30098	-0.52688	-1.19466	-1.895	-0.423138	-0.926152
-5.46819	-0.568704	-0.781118	0.484377	-1.46244	1.38964	-0.57021	1.96011	-0.0678911	-0.695165	0.942251	-0.575478	0.167788	0.835625	1.40292	-0.236452	-0.369844	-0.186597	-1.7317	-2.58738	-0.113758	-1.49974	-4.14498	-0.331442	-0.493314	0.209559	-1.36781	-1.43413	-0.167535	-1.23031	-0.522165	-1.66762	-2.54497	-1.36795	-1.7445	0.554731	-0.0352459	1.23491	-1.32657	0.188929	-0.856818	-2.22715	-0.845988	-1.15338	0.351939	-0.417029	-1.12152	-1.8205	-0.320156	-0.967152
-5.45836	-0.46149	-0.809247	0.391464	-1.28774	1.53326	-0.904373	1.66279	-0.130058	-0.646683	0.842502	-0.578502	0.201534	0.90905	1.31795	-0.218721	-0.505692	-0.362313	-1.78775	-2.55683	-0.221361	-1.47689	-4.01502	-0.333084	-0.773233	0.392152	-1.40605	-1.37393	-0.193679	-1.18208	-0.466001	-1.6762	-2.66084	-1.42142	-1.69519	0.603818	-0.137159	1.30423	-1.28399	0.0882715	-0.921041	-2.25694	-0.786187	-0.989027	0.409439	-0.309163	-1.04551	-1.72802	-0.20052	-1.01378
-5.44852	-0.333159	-0.821274	0.293254	-1.07986	1.65612	-1.10383	1.36266	-0.19976	-0.582102	0.721264	-0.591845	0.214435	0.95835	1.22982	-0.217086	-0.629478	-0.619116	-1.75106	-2.51089	-0.337582	-1.48116	-3.82753	-0.39685	-1.10135	0.592626	-1.44477	-1.31077	-0.209945	-1.10857	-0.386492	-1.73062	-2.76413	-1.42056	-1.65224	0.66219	-0.263619	1.3317	-1.28669	0.0456399	-0.99025	-2.2686	-0.787817	-0.827066	0.464311	-0.217558	-0.970454	-1.62074	-0.0759034	-1.05941
-5.43869	-0.182459	-0.810026	0.19314	-0.851909	1.70224	-1.15537	1.07815	-0.276585	-0.498871	0.594194	-0.61018	0.149876	0.986785	1.15527	-0.223307	-0.731153	-0.922449	-1.61935	-2.43629	-0.460907	-1.50987	-3.58767	-0.487177	-1.46895	0.796808	-1.47856	-1.24916	-0.219132	-1.01926	-0.281095	-1.83097	-2.85221	-1.38428	-1.62775	0.737423	-0.413951	1.32302	-1.30959	0.101296	-1.06369	-2.26356	-0.849363	-0.676911	0.502607	-0.170826	-0.916064	-1.50117	0.0514445	-1.10092
-5.42886	-0.0146428	-0.793694	0.0987578	-0.611502	1.63714	-1.08427	0.815201	-0.354485	-0.401205	0.470617	-0.630489	0.0105095	0.999495	1.10129	-0.230406	-0.753896	-1.24697	-1.42974	-2.32755	-0.59163	-1.56326	-3.3066	-0.580677	-1.83348	0.995942	-1.50118	-1.20293	-0.223903	-0.929002	-0.153454	-1.97161	-2.924	-1.32578	-1.62866	0.814523	-0.582267	1.28832	-1.33366	0.242895	-1.15038	-2.24852	-0.955616	-0.543814	0.513568	-0.159643	-0.910784	-1.37114	0.176537	-1.13389
-5.41903	0.169088	-0.785429	0.0615089	-0.368709	1.49742	-0.930094	0.594003	-0.397168	-0.295352	0.354671	-0.652566	-0.185456	1.00146	1.06929	-0.220228	-0.686911	-1.57665	-1.21057	-2.19837	-0.713316	-1.6701	-3.02111	-0.665037	-2.10084	1.18333	-1.50352	-1.18375	-0.228375	-0.852404	-0.0113986	-2.14214	-2.96361	-1.25375	-1.65195	0.872425	-0.761402	1.20725	-1.34099	0.445157	-1.27461	-2.23101	-1.09237	-0.429929	0.504675	-0.17001	-0.943197	-1.23415	0.288472	-1.15259
-5.4092	0.369627	-0.762301	0.095695	-0.178107	1.31861	-0.723594	0.449774	-0.389431	-0.185992	0.247558	-0.677513	-0.412359	1.00259	1.0594	-0.186071	-0.54678	-1.91189	-0.980838	-2.05543	-0.808368	-1.81023	-2.80179	-0.740889	-2.27315	1.34292	-1.46631	-1.1985	-0.24844	-0.802164	0.125619	-2.291	-2.96235	-1.17383	-1.68186	0.902835	-0.915711	1.09006	-1.31987	0.685198	-1.43012	-2.20987	-1.24799	-0.354608	0.498376	-0.192849	-1.00017	-1.098	0.387076	-1.15743
-5.39937	0.581175	-0.678152	0.18062	-0.0641847	1.13628	-0.483579	0.360534	-0.343359	-0.06511	0.149641	-0.697383	-0.642242	1.00957	1.06896	-0.12615	-0.375641	-2.26619	-0.751235	-1.85917	-0.892685	-1.95218	-2.65432	-0.815521	-2.37349	1.44435	-1.3885	-1.24622	-0.27814	-0.776544	0.235606	-2.3909	-2.92901	-1.0934	-1.71529	0.903625	-1.01024	0.953099	-1.26998	0.9427	-1.60517	-2.15418	-1.41368	-0.362607	0.485275	-0.222553	-1.07264	-0.974855	0.475528	-1.14157
-5.38954	0.762553	-0.508379	0.298293	-0.00869688	0.971522	-0.221826	0.302607	-0.275536	0.082296	0.0632048	-0.685726	-0.861122	1.01575	1.0922	-0.0385449	-0.202181	-2.61477	-0.525527	-1.62688	-0.979723	-2.082	-2.56043	-0.879141	-2.41628	1.46248	-1.27535	-1.3221	-0.302417	-0.773034	0.307557	-2.45707	-2.8737	-1.02163	-1.74852	0.875046	-1.05552	0.811916	-1.20254	1.1999	-1.78659	-2.07142	-1.58456	-0.457594	0.464027	-0.25013	-1.15746	-0.867808	0.555799	-1.10395
-5.37971	0.894608	-0.285799	0.435485	0.00345029	0.834123	0.0519665	0.256983	-0.200887	0.235263	0.0032461	-0.651803	-1.06322	1.00103	1.11308	0.0711733	-0.0388139	-2.86796	-0.300864	-1.39242	-1.07499	-2.19242	-2.5046	-0.857367	-2.41114	1.40664	-1.13455	-1.41962	-0.315516	-0.78806	0.337672	-2.49577	-2.80387	-0.958548	-1.77789	0.826957	-1.06491	0.677179	-1.12639	1.44907	-1.96304	-1.97716	-1.75711	-0.630643	0.444443	-0.240371	-1.24997	-0.777569	0.629659	-1.05504
-5.36988	0.981194	-0.0333246	0.583387	-0.0262401	0.728221	0.308612	0.205899	-0.131754	0.368516	-0.0138502	-0.610732	-1.24844	0.985675	1.1215	0.189369	0.110398	-2.99293	-0.0865446	-1.17759	-1.17834	-2.28019	-2.47966	-0.747297	-2.36675	1.29156	-0.974031	-1.5327	-0.315224	-0.826995	0.319128	-2.49773	-2.73259	-0.901212	-1.80394	0.769654	-1.04754	0.553824	-1.05572	1.6786	-2.12988	-1.88062	-1.90642	-0.850864	0.443177	-0.134844	-1.3097	-0.708803	0.694399	-1.00317
-5.36005	1.00888	0.234076	0.739449	-0.0888455	0.671195	0.491077	0.146772	-0.0760178	0.468879	-0.00203084	-0.582834	-1.4094	0.989041	1.11541	0.31153	0.251206	-2.98268	0.0296837	-0.998599	-1.28726	-2.34884	-2.4774	-0.58737	-2.28491	1.13096	-0.800746	-1.65967	-0.309115	-0.885093	0.251308	-2.45736	-2.66705	-0.848809	-1.82001	0.701913	-0.999208	0.444577	-1.00738	1.88349	-2.28422	-1.78433	-1.99526	-1.05933	0.472131	0.0515765	-1.33158	-0.670781	0.743393	-0.953757
-5.35022	0.97186	0.5083	0.901999	-0.174405	0.726788	0.598284	0.0874255	-0.043616	0.531353	0.02643	-0.578174	-1.48694	1.0182	1.0923	0.445865	0.355756	-2.87355	0.0257341	-0.865725	-1.39361	-2.4082	-2.48487	-0.407156	-2.16004	0.946477	-0.620378	-1.79943	-0.304148	-0.947341	0.140633	-2.379	-2.60871	-0.800039	-1.81951	0.613647	-0.921807	0.348074	-0.990273	2.04183	-2.41876	-1.68074	-2.03711	-1.23006	0.529605	0.295278	-1.32103	-0.658974	0.77899	-0.912553
-5.34039	0.878555	0.783468	1.06897	-0.274861	0.873089	0.643261	0.0418477	-0.0453569	0.556671	0.0606493	-0.591876	-1.46448	1.07649	1.04518	0.606697	0.387734	-2.72706	-0.0625857	-0.773236	-1.48105	-2.47703	-2.49174	-0.225887	-1.9934	0.76298	-0.440222	-1.93914	-0.283451	-1.00276	0.000548243	-2.29722	-2.56461	-0.755823	-1.80172	0.522849	-0.824685	0.25437	-1.01103	2.13122	-2.51804	-1.56051	-2.05511	-1.32562	0.621639	0.579548	-1.28438	-0.667447	0.803196	-0.884166
-5.33056	0.740318	1.02998	1.23819	-0.38065	1.06466	0.640634	0.0281687	-0.0779593	0.540405	0.0863535	-0.611907	-1.36347	1.15863	0.977533	0.786546	0.360306	-2.56968	-0.190554	-0.707601	-1.5386	-2.55791	-2.4931	-0.0560367	-1.78831	0.60076	-0.271541	-2.059	-0.240939	-1.04615	-0.161345	-2.23814	-2.54076	-0.737934	-1.76797	0.443468	-0.716853	0.175631	-1.07251	2.16432	-2.54601	-1.4184	-2.06469	-1.32132	0.754665	0.88973	-1.23206	-0.688473	0.812722	-0.867348
-5.32073	0.569151	1.15348	1.40688	-0.487386	1.26384	0.598924	0.0606747	-0.140327	0.464424	0.0936888	-0.628746	-1.20991	1.25751	0.898021	0.97963	0.288223	-2.40287	-0.329279	-0.67075	-1.56098	-2.60191	-2.48749	0.0950075	-1.55109	0.473016	-0.124751	-2.14272	-0.184967	-1.07395	-0.327997	-2.19951	-2.53974	-0.745871	-1.71965	0.396942	-0.617723	0.144237	-1.17476	2.15893	-2.50452	-1.28871	-2.06879	-1.23034	0.926514	1.20397	-1.16624	-0.711313	0.804029	-0.862706
-5.3109	0.376969	1.14954	1.55134	-0.591145	1.44448	0.534778	0.145431	-0.232379	0.340591	0.0871303	-0.654833	-1.02774	1.35959	0.813198	1.18198	0.18212	-2.2216	-0.472037	-0.734661	-1.54461	-2.61634	-2.47782	0.196699	-1.29331	0.393855	-0.00975414	-2.18724	-0.128763	-1.0842	-0.474022	-2.17641	-2.56206	-0.767993	-1.66085	0.396482	-0.567113	0.15547	-1.31292	2.12776	-2.41238	-1.1974	-2.07035	-1.0751	1.13438	1.49114	-1.08427	-0.732196	0.773695	-0.877407
-5.30107	0.177144	1.04072	1.65871	-0.689331	1.59727	0.463047	0.281515	-0.350132	0.19546	0.0756005	-0.689041	-0.834103	1.43499	0.731777	1.38964	0.0539268	-2.03007	-0.618311	-0.903208	-1.49015	-2.61938	-2.46145	0.185445	-1.06097	0.359504	0.0698043	-2.19573	-0.0761419	-1.07694	-0.59684	-2.16058	-2.63093	-0.794411	-1.59987	0.421041	-0.564736	0.199141	-1.47113	2.08028	-2.28304	-1.1382	-2.06939	-0.882707	1.37631	1.67251	-0.984988	-0.749878	0.720525	-0.911356
-5.29124	-0.0210992	0.853795	1.74269	-0.760278	1.707	0.393438	0.460251	-0.485108	0.0494998	0.0672363	-0.713813	-0.637807	1.46333	0.6939	1.58909	-0.0875816	-1.87442	-0.76065	-1.13896	-1.39094	-2.61698	-2.41747	0.0823724	-0.865265	0.362331	0.114183	-2.18153	-0.0280764	-1.05836	-0.700765	-2.14602	-2.7516	-0.818158	-1.53689	0.454453	-0.601623	0.266207	-1.63686	2.0234	-2.12695	-1.10253	-2.05969	-0.678725	1.64403	1.70982	-0.887623	-0.76524	0.646415	-0.964434
-5.28141	-0.216274	0.614013	1.80619	-0.791155	1.70452	0.330802	0.671138	-0.605662	-0.0884229	0.0674198	-0.7226	-0.444346	1.44361	0.715174	1.75969	-0.246064	-1.77732	-0.842386	-1.40326	-1.24852	-2.6052	-2.35645	-0.0818993	-0.693485	0.396694	0.130418	-2.14809	0.016955	-1.03608	-0.784938	-2.13046	-2.90368	-0.837366	-1.48227	0.489615	-0.668723	0.349678	-1.80133	1.96168	-1.95212	-1.08056	-2.03792	-0.488515	1.90774	1.60127	-0.841923	-0.779225	0.554264	-1.03507
-5.27158	-0.395901	0.342311	1.84472	-0.796644	1.55718	0.277261	0.905441	-0.701872	-0.217596	0.0782739	-0.71484	-0.260099	1.38016	0.775828	1.90852	-0.433548	-1.72171	-0.861239	-1.67274	-1.07235	-2.58008	-2.29708	-0.284546	-0.537329	0.457627	0.133121	-2.09181	0.0650906	-1.00313	-0.842019	-2.12043	-3.06458	-0.850443	-1.43931	0.528634	-0.759212	0.444438	-1.95392	1.89736	-1.76481	-1.06588	-2.00144	-0.322625	2.10485	1.37496	-0.849569	-0.792359	0.44741	-1.1127
-5.26175	-0.49976	0.056228	1.86316	-0.787433	1.30211	0.253496	1.15758	-0.767329	-0.34064	0.0997791	-0.691644	-0.135693	1.27939	0.856635	2.0403	-0.645236	-1.69457	-0.842957	-1.93764	-0.875734	-2.53689	-2.25263	-0.506955	-0.393476	0.534481	0.13484	-2.01791	0.116944	-0.963948	-0.872904	-2.12427	-3.22061	-0.861863	-1.40808	0.576163	-0.873576	0.547332	-2.08415	1.83241	-1.57501	-1.06027	-1.94224	-0.186004	2.21814	1.07735	-0.900333	-0.804951	0.329339	-1.18736
-5.25192	-0.529838	-0.232313	1.86594	-0.765688	0.977462	0.308374	1.37904	-0.796668	-0.446441	0.13028	-0.659442	-0.103536	1.14956	0.941187	2.14627	-0.824595	-1.68766	-0.805856	-2.19085	-0.671426	-2.47594	-2.23012	-0.725716	-0.260758	0.608447	0.140088	-1.9369	0.171876	-0.92569	-0.876212	-2.1478	-3.36548	-0.878591	-1.39014	0.632105	-1.00874	0.658158	-2.17591	1.76675	-1.38984	-1.06936	-1.85218	-0.0821658	2.24269	0.739437	-0.983438	-0.816102	0.207066	-1.25481
-5.24209	-0.508017	-0.520964	1.85381	-0.736354	0.628679	0.432087	1.47049	-0.804623	-0.516774	0.16714	-0.63599	-0.147448	0.998685	1.01647	2.21519	-0.912059	-1.69861	-0.755626	-2.42968	-0.469352	-2.39693	-2.23	-0.922252	-0.140975	0.666068	0.157049	-1.84901	0.22425	-0.895227	-0.851595	-2.19456	-3.4932	-0.906765	-1.39018	0.672471	-1.16092	0.774946	-2.1965	1.70122	-1.21457	-1.10121	-1.72611	-0.014722	2.17907	0.387332	-1.08808	-0.828742	0.0885924	-1.30384
-5.23226	-0.448875	-0.807247	1.82376	-0.747492	0.33384	0.60261	1.40755	-0.794487	-0.560263	0.208308	-0.630315	-0.243179	0.834711	1.07494	2.24291	-0.911084	-1.72468	-0.68913	-2.64841	-0.278448	-2.328	-2.2489	-1.08519	-0.0335846	0.70279	0.185029	-1.75028	0.257806	-0.877434	-0.813403	-2.26308	-3.57775	-0.952229	-1.40041	0.69378	-1.32461	0.889771	-2.14789	1.63938	-1.08103	-1.15385	-1.56092	-0.0111225	2.02571	0.0538245	-1.20379	-0.844569	-0.0181419	-1.33107
-5.22243	-0.366423	-1.04663	1.7761	-0.802958	0.164137	0.800064	1.19549	-0.760911	-0.580634	0.253451	-0.631622	-0.369366	0.661653	1.11423	2.23152	-0.854006	-1.76256	-0.607139	-2.77126	-0.144165	-2.30399	-2.30601	-1.16651	0.073259	0.715065	0.220565	-1.64809	0.27248	-0.875942	-0.765031	-2.35171	-3.6036	-1.01616	-1.41758	0.710131	-1.45702	0.97046	-2.05547	1.58415	-1.00084	-1.22291	-1.36326	-0.0718722	1.7875	-0.207279	-1.32263	-0.863991	-0.0982104	-1.3382
-5.2126	-0.280565	-1.19089	1.71519	-0.892064	0.116384	1.01066	0.902055	-0.715012	-0.575046	0.307507	-0.649011	-0.510347	0.484301	1.1416	2.20293	-0.764552	-1.80654	-0.568717	-2.76499	-0.123703	-2.31431	-2.4126	-1.15145	0.194958	0.701938	0.252311	-1.54658	0.271329	-0.888894	-0.700966	-2.44466	-3.58084	-1.07455	-1.43723	0.736757	-1.51649	0.986795	-1.93791	1.53631	-0.958137	-1.30205	-1.1446	-0.172018	1.47886	-0.386514	-1.44005	-0.884364	-0.147985	-1.33266
-5.20276	-0.194408	-1.24839	1.64488	-1.00551	0.176359	1.22581	0.598208	-0.672192	-0.541259	0.374606	-0.70535	-0.653351	0.314554	1.16625	2.17134	-0.646566	-1.84815	-0.621466	-2.66429	-0.200207	-2.34851	-2.54727	-1.07926	0.335981	0.658826	0.265696	-1.45385	0.256168	-0.905358	-0.617831	-2.51895	-3.52408	-1.12987	-1.45054	0.77799	-1.51349	0.950703	-1.81325	1.51031	-0.940785	-1.38829	-0.925436	-0.294363	1.11476	-0.490679	-1.55393	-0.896483	-0.174671	-1.31866
-5.19293	-0.106408	-1.22651	1.56735	-1.13637	0.329444	1.43892	0.324157	-0.639225	-0.479317	0.454948	-0.809327	-0.760948	0.187759	1.17046	2.13495	-0.504284	-1.88218	-0.742392	-2.51015	-0.344781	-2.39752	-2.69204	-0.979634	0.489737	0.586245	0.252791	-1.38522	0.228387	-0.915682	-0.516218	-2.58115	-3.44513	-1.19204	-1.45439	0.832524	-1.47265	0.876127	-1.69484	1.49957	-0.939332	-1.47959	-0.722136	-0.426068	0.708046	-0.531169	-1.66199	-0.90106	-0.18465	-1.29822
-5.1831	-0.0178002	-1.1336	1.47674	-1.28138	0.564556	1.645	0.140927	-0.617756	-0.391855	0.546617	-0.938261	-0.79446	0.10048	1.11158	2.09169	-0.344084	-1.91403	-0.907056	-2.32586	-0.531191	-2.4622	-2.83646	-0.877972	0.64727	0.49506	0.211552	-1.35059	0.185343	-0.913032	-0.40287	-2.63207	-3.35065	-1.26641	-1.44653	0.891355	-1.41462	0.774348	-1.59239	1.4938	-0.948749	-1.57006	-0.545847	-0.554655	0.272961	-0.520576	-1.73736	-0.901378	-0.179089	-1.27291
-5.17327	0.0459329	-0.981565	1.36215	-1.43816	0.870804	1.84121	0.0485731	-0.615449	-0.281251	0.63983	-1.07797	-0.770538	0.0405314	1.00209	2.03685	-0.171102	-1.95424	-1.09736	-2.12324	-0.736875	-2.55131	-2.96901	-0.790959	0.798547	0.404466	0.136638	-1.35433	0.123737	-0.897602	-0.286548	-2.66274	-3.24966	-1.35189	-1.42618	0.944873	-1.33906	0.654863	-1.5083	1.4825	-0.9751	-1.65389	-0.444563	-0.673745	-0.168225	-0.47721	-1.72592	-0.899672	-0.154499	-1.24392
-5.16344	0.0293391	-0.783641	1.23436	-1.60436	1.23649	2.02536	0.0348172	-0.635973	-0.15184	0.704206	-1.2202	-0.709366	0.00586852	0.866917	1.97172	-0.0100872	-2.00444	-1.29924	-1.90517	-0.948117	-2.66794	-3.083	-0.733305	0.931504	0.32854	0.0272261	-1.4072	0.0490969	-0.886069	-0.175067	-2.66536	-3.14774	-1.44221	-1.39341	0.982777	-1.23915	0.528686	-1.44044	1.46103	-1.0218	-1.73427	-0.443704	-0.778852	-0.592921	-0.416452	-1.64463	-0.894203	-0.115099	-1.21366
-5.15361	-0.055262	-0.548028	1.13245	-1.77734	1.65144	2.19295	0.0759163	-0.651643	-0.00894477	0.73645	-1.35879	-0.620898	-0.00723982	0.730173	1.91059	0.102864	-2.05967	-1.5085	-1.67214	-1.15804	-2.80817	-3.18165	-0.703593	1.02658	0.272143	-0.108491	-1.50197	-0.0347649	-0.903818	-0.0744597	-2.64242	-3.04698	-1.53137	-1.34903	0.991953	-1.11467	0.41103	-1.3877	1.43226	-1.082	-1.81639	-0.52565	-0.86773	-0.940695	-0.348029	-1.51948	-0.875555	-0.0673216	-1.19467
-5.14378	-0.187005	-0.274989	1.05501	-1.94965	2.07329	2.28669	0.145252	-0.657108	0.135532	0.744495	-1.45326	-0.506112	-0.00343113	0.60934	1.86607	0.179874	-2.11822	-1.72236	-1.42539	-1.36225	-2.95107	-3.26588	-0.692659	1.06762	0.239573	-0.259597	-1.61624	-0.126351	-0.939321	0.0177662	-2.59927	-2.96649	-1.61064	-1.3133	0.963604	-0.966428	0.307676	-1.3472	1.39815	-1.15004	-1.90264	-0.664367	-0.940268	-1.17664	-0.275439	-1.36451	-0.849154	-0.0162844	-1.19052
-5.13395	-0.349459	0.0398279	0.992567	-2.08177	2.40114	2.26862	0.223322	-0.65792	0.261814	0.730699	-1.45174	-0.378896	0.0163786	0.513338	1.83998	0.231545	-2.17733	-1.89892	-1.21144	-1.54574	-3.00618	-3.31428	-0.696158	1.05893	0.226872	-0.417544	-1.73058	-0.225816	-0.979445	0.102994	-2.53953	-2.92775	-1.67098	-1.30919	0.894271	-0.795099	0.219333	-1.30438	1.35395	-1.21682	-1.99504	-0.840065	-0.997855	-1.31137	-0.196399	-1.18932	-0.828312	0.0360825	-1.19808
-5.12412	-0.530908	0.386908	0.939436	-2.13396	2.61401	2.15545	0.303157	-0.649197	0.359876	0.693613	-1.36254	-0.284969	0.0545928	0.443418	1.82736	0.261891	-2.19096	-1.95822	-1.09776	-1.64422	-2.95164	-3.30328	-0.706744	1.04154	0.224143	-0.572018	-1.83048	-0.329175	-1.01827	0.176225	-2.47877	-2.91899	-1.70211	-1.3238	0.787212	-0.629557	0.161777	-1.25022	1.28177	-1.25958	-2.09259	-1.03821	-1.04387	-1.35534	-0.109044	-1.00042	-0.818581	0.0889213	-1.21142
-5.11429	-0.723675	0.685207	0.894228	-2.1209	2.72023	1.96801	0.393958	-0.628752	0.417355	0.627878	-1.20314	-0.231441	0.116801	0.399123	1.82603	0.269418	-2.15352	-1.9189	-1.07233	-1.65195	-2.82129	-3.25474	-0.733077	1.02184	0.2248	-0.707258	-1.90883	-0.419464	-1.05214	0.229302	-2.4347	-2.9285	-1.69842	-1.34757	0.646555	-0.515225	0.183049	-1.20201	1.19265	-1.27351	-2.18951	-1.24707	-1.07001	-1.31866	-0.00941512	-0.802737	-0.820165	0.141738	-1.22068
-5.10446	-0.926552	0.833126	0.863591	-2.05168	2.73092	1.72655	0.504308	-0.588543	0.429557	0.540362	-0.990546	-0.208252	0.206619	0.379053	1.83418	0.244594	-2.08722	-1.81333	-1.1137	-1.58981	-2.64437	-3.18875	-0.760831	0.987633	0.230162	-0.796909	-1.96036	-0.478616	-1.07915	0.240716	-2.39922	-2.95005	-1.65845	-1.37414	0.484277	-0.451068	0.279495	-1.16542	1.10301	-1.26971	-2.2537	-1.46133	-1.05177	-1.21536	0.0977109	-0.5993	-0.830897	0.194438	-1.21973
-5.09463	-1.13937	0.8387	0.85051	-1.93687	2.66243	1.45204	0.641036	-0.528603	0.401043	0.44134	-0.741894	-0.205359	0.318633	0.394457	1.84927	0.188566	-2.00831	-1.67413	-1.2038	-1.47683	-2.43983	-3.11792	-0.779987	0.936048	0.238146	-0.824691	-1.97743	-0.506515	-1.09892	0.193966	-2.3725	-2.9801	-1.58471	-1.40045	0.32229	-0.428117	0.434459	-1.14106	1.01957	-1.25508	-2.27242	-1.67622	-0.996852	-1.06712	0.17251	-0.402763	-0.851016	0.246833	-1.19988
-5.0848	-1.35343	0.730235	0.8512	-1.7881	2.52785	1.16183	0.764136	-0.451789	0.34718	0.342865	-0.478613	-0.216428	0.40233	0.460843	1.87244	0.105854	-1.92814	-1.52448	-1.33	-1.32977	-2.2193	-3.04794	-0.789798	0.887025	0.240076	-0.800845	-1.95002	-0.50324	-1.1121	0.100868	-2.35687	-3.0151	-1.4817	-1.42663	0.179828	-0.439759	0.632904	-1.12448	0.946712	-1.23433	-2.24377	-1.88913	-0.923822	-0.896349	0.197426	-0.259235	-0.882437	0.291599	-1.16103
-5.07497	-1.5585	0.530163	0.858566	-1.60998	2.33774	0.86648	0.83737	-0.361311	0.275257	0.258708	-0.210416	-0.239619	0.428427	0.556123	1.90683	0.00241891	-1.85349	-1.37921	-1.48327	-1.16267	-1.99586	-2.98503	-0.800658	0.866463	0.231167	-0.742085	-1.8903	-0.475562	-1.11944	-0.0112016	-2.35349	-3.03203	-1.35307	-1.45911	0.0610526	-0.477654	0.855068	-1.11567	0.886969	-1.20886	-2.16984	-2.09256	-0.84493	-0.719145	0.188535	-0.190351	-0.927543	0.313258	-1.10484
-5.06514	-1.752	0.258748	0.853269	-1.39868	2.10116	0.572197	0.876785	-0.259235	0.180621	0.191775	0.0622145	-0.276943	0.40231	0.664657	1.95118	-0.116432	-1.78784	-1.24648	-1.65096	-0.991851	-1.78165	-2.93391	-0.821656	0.893146	0.210816	-0.662443	-1.81508	-0.430911	-1.12173	-0.120143	-2.36095	-2.99737	-1.20877	-1.49652	-0.0300857	-0.534496	1.08043	-1.11973	0.836286	-1.17005	-2.05666	-2.23788	-0.769925	-0.547678	0.160544	-0.186823	-0.98903	0.314898	-1.03535
-5.05531	-1.93537	-0.0606812	0.84839	-1.16428	1.83565	0.285734	0.897242	-0.149301	0.0668903	0.139229	0.332843	-0.327103	0.332913	0.782771	1.96749	-0.247283	-1.73084	-1.1296	-1.82219	-0.821212	-1.62347	-2.89548	-0.859195	0.975606	0.178901	-0.570873	-1.73941	-0.374683	-1.12588	-0.213656	-2.37775	-2.91877	-1.0637	-1.51194	-0.0925791	-0.603602	1.29353	-1.13482	0.79205	-1.11304	-1.90848	-2.31021	-0.706242	-0.385324	0.127528	-0.235106	-1.06895	0.305039	-0.960707
-5.04548	-2.11022	-0.410291	0.865614	-0.922569	1.57094	0.0153627	0.905056	-0.0449769	-0.0713525	0.0984499	0.550847	-0.364455	0.227594	0.9056	1.93344	-0.38429	-1.69012	-1.02998	-1.99634	-0.651526	-1.59722	-2.8716	-0.91853	1.0932	0.137581	-0.472737	-1.66952	-0.310215	-1.1393	-0.286529	-2.38208	-2.80736	-0.926967	-1.5135	-0.12614	-0.680653	1.46506	-1.15535	0.751587	-1.04009	-1.734	-2.32006	-0.65331	-0.226727	0.0964654	-0.316585	-1.17005	0.287502	-0.885823
-5.03565	-2.22263	-0.775149	0.939683	-0.707259	1.33574	-0.236845	0.902827	0.0225782	-0.217701	0.0678748	0.698346	-0.377071	0.0922646	1.02929	1.85264	-0.504899	-1.71373	-0.944759	-2.17112	-0.484164	-1.6832	-2.86427	-1.00127	1.17436	0.0901857	-0.373404	-1.60816	-0.239516	-1.16453	-0.34238	-2.34822	-2.67319	-0.798996	-1.52233	-0.127549	-0.764068	1.53888	-1.17644	0.711637	-0.9724	-1.55071	-2.28104	-0.610469	-0.0875358	0.0697543	-0.417132	-1.29225	0.26509	-0.812406
-5.02582	-2.24518	-1.1269	1.05117	-0.585155	1.16395	-0.458124	0.893204	0.0548254	-0.35346	0.0441521	0.786327	-0.378232	-0.0757492	1.15614	1.73909	-0.550999	-1.80045	-0.86859	-2.32058	-0.326376	-1.8468	-2.86763	-1.10468	1.21722	0.0404175	-0.297158	-1.55834	-0.163844	-1.19885	-0.385808	-2.28099	-2.52447	-0.680871	-1.55132	-0.0706891	-0.854269	1.52343	-1.20131	0.659653	-0.919535	-1.40591	-2.20204	-0.571665	0.010997	0.0575458	-0.531179	-1.43321	0.240259	-0.746715
-5.01599	-2.18599	-1.35567	1.18014	-0.552861	1.07879	-0.610171	0.882325	0.0593714	-0.462427	0.0153886	0.824827	-0.374233	-0.280384	1.296	1.61027	-0.526206	-1.92663	-0.833637	-2.4108	-0.233593	-2.05679	-2.87134	-1.22101	1.23828	0.000198552	-0.261803	-1.5304	-0.0838158	-1.23973	-0.420975	-2.18259	-2.36704	-0.576638	-1.60474	0.0456185	-0.949435	1.44894	-1.23737	0.583237	-0.876267	-1.31065	-2.09225	-0.522178	0.0794524	0.110185	-0.65636	-1.59023	0.214916	-0.696874
-5.00616	-2.05359	-1.41081	1.30921	-0.600596	1.06393	-0.701429	0.880784	0.0433769	-0.517189	-0.0196524	0.823303	-0.366285	-0.466995	1.45132	1.47608	-0.452044	-2.07252	-0.843361	-2.4548	-0.221098	-2.2893	-2.86799	-1.34138	1.25453	-0.0261319	-0.258279	-1.52437	-0.00121556	-1.28457	-0.450722	-2.05481	-2.20443	-0.485698	-1.68043	0.192772	-1.05263	1.34566	-1.28652	0.482345	-0.838604	-1.25443	-1.9601	-0.45046	0.132304	0.231871	-0.784709	-1.75913	0.195296	-0.667854
-4.99633	-1.864	-1.31305	1.43343	-0.717696	1.10401	-0.754243	0.934269	0.0135333	-0.494244	-0.0529437	0.790633	-0.353558	-0.585922	1.61956	1.34175	-0.34493	-2.2202	-0.878395	-2.46207	-0.26943	-2.52882	-2.85374	-1.45911	1.27212	-0.0342353	-0.276029	-1.54072	0.075373	-1.31769	-0.46769	-1.90162	-2.03928	-0.428228	-1.76884	0.345882	-1.16927	1.2291	-1.33426	0.358968	-0.804274	-1.23109	-1.81038	-0.353758	0.181352	0.399071	-0.867632	-1.92931	0.184365	-0.669026
-4.9865	-1.64365	-1.10027	1.54869	-0.887389	1.18743	-0.782118	1.04337	-0.0248047	-0.409945	-0.0697896	0.731498	-0.336044	-0.6316	1.79991	1.21527	-0.216546	-2.35661	-0.916025	-2.43765	-0.360736	-2.76487	-2.82537	-1.57021	1.27608	-0.0126418	-0.307462	-1.58443	0.135142	-1.32618	-0.458874	-1.72588	-1.88247	-0.419918	-1.86182	0.489656	-1.30206	1.10868	-1.34612	0.234698	-0.760185	-1.23052	-1.64518	-0.231425	0.2345	0.595457	-0.873002	-2.09282	0.178957	-0.697653
-4.97667	-1.40389	-0.801115	1.63193	-1.09433	1.30334	-0.796061	1.1886	-0.0683743	-0.289211	-0.0571511	0.650147	-0.313545	-0.618254	1.96439	1.1409	-0.0749425	-2.4732	-0.944702	-2.38664	-0.481348	-2.99003	-2.77128	-1.6705	1.24674	0.0407096	-0.348178	-1.64694	0.172411	-1.30821	-0.4385	-1.53132	-1.78839	-0.45135	-1.94979	0.614023	-1.43006	0.99844	-1.31251	0.120907	-0.691516	-1.24496	-1.47174	-0.0847286	0.293588	0.808837	-0.822848	-2.2504	0.176633	-0.74569
-4.96684	-1.14924	-0.446956	1.63673	-1.32615	1.40172	-0.802467	1.35471	-0.11505	-0.16028	-0.00453877	0.549939	-0.285735	-0.560368	2.05999	1.14332	0.0735021	-2.5671	-0.961537	-2.31208	-0.626016	-3.17299	-2.688	-1.76054	1.16898	0.112827	-0.397969	-1.72053	0.18871	-1.26709	-0.418638	-1.33131	-1.76812	-0.514174	-2.04475	0.717142	-1.53325	0.927922	-1.24777	0.0112785	-0.618578	-1.27041	-1.34379	0.0565933	0.352762	1.03046	-0.735793	-2.39352	0.18085	-0.806416
-4.957	-0.883131	-0.0597584	1.5772	-1.57003	1.43616	-0.804894	1.52288	-0.171429	-0.0352395	0.084015	0.434878	-0.265042	-0.462722	2.0851	1.20312	0.19228	-2.64002	-0.975986	-2.21824	-0.790269	-3.2575	-2.57498	-1.8392	1.03772	0.195954	-0.454164	-1.79862	0.190654	-1.20852	-0.398391	-1.1451	-1.80295	-0.602414	-2.15056	0.799134	-1.61334	0.886798	-1.17339	-0.0937957	-0.556615	-1.30464	-1.29689	0.129596	0.405792	1.246	-0.622094	-2.47727	0.187559	-0.87513
-4.94717	-0.609863	0.344028	1.47163	-1.81854	1.40783	-0.803705	1.62536	-0.237617	0.0810223	0.19404	0.308071	-0.28361	-0.326807	2.04417	1.30063	0.224296	-2.69588	-1.00263	-2.10811	-0.965084	-3.26169	-2.43247	-1.88114	0.866745	0.285345	-0.505448	-1.87071	0.182863	-1.14866	-0.373479	-0.987963	-1.88069	-0.711784	-2.24874	0.858391	-1.66593	0.86112	-1.1004	-0.183133	-0.511931	-1.34693	-1.31637	0.123263	0.443149	1.43874	-0.493873	-2.48664	0.193493	-0.946982
-4.93734	-0.353906	0.746566	1.33388	-2.04308	1.33124	-0.798255	1.63414	-0.280526	0.177953	0.314108	0.173119	-0.332435	-0.155304	1.94807	1.42106	0.180895	-2.74108	-1.05805	-1.98291	-1.14822	-3.2054	-2.26434	-1.87484	0.718128	0.369131	-0.53055	-1.93339	0.166809	-1.09912	-0.342732	-0.864825	-1.99061	-0.839169	-2.3319	0.893997	-1.69129	0.840243	-1.03447	-0.246333	-0.484921	-1.39943	-1.37659	0.0565666	0.461629	1.55063	-0.36824	-2.42746	0.196828	-1.01797
-4.92751	-0.196165	1.06596	1.17383	-2.19085	1.22003	-0.774757	1.57347	-0.300033	0.206283	0.431576	0.0592827	-0.396494	0.0480013	1.80806	1.55609	0.0819549	-2.77474	-1.14387	-1.83898	-1.34118	-3.10057	-2.10239	-1.84865	0.600718	0.434022	-0.530449	-1.98421	0.148281	-1.06574	-0.307325	-0.804111	-2.12497	-0.981624	-2.39528	0.910945	-1.6902	0.816517	-0.974786	-0.283649	-0.469469	-1.42498	-1.46156	-0.0489765	0.46046	1.53418	-0.267757	-2.30658	0.197133	-1.07664
-4.91768	-0.146405	1.21074	0.996209	-2.26434	1.08275	-0.713404	1.46511	-0.299959	0.135635	0.539952	0.00937623	-0.470235	0.279642	1.63511	1.7015	-0.0602154	-2.77171	-1.25812	-1.67555	-1.54496	-2.96006	-1.95599	-1.82143	0.503064	0.467956	-0.505294	-2.01682	0.134097	-1.0467	-0.269118	-0.810688	-2.28144	-1.12742	-2.44275	0.910749	-1.66277	0.787434	-0.923581	-0.297316	-0.463458	-1.41145	-1.55899	-0.178519	0.44078	1.41063	-0.246163	-2.13833	0.19793	-1.12038
-4.90785	-0.187602	1.19765	0.803423	-2.26939	0.925994	-0.605472	1.31448	-0.281762	-0.0359144	0.626928	0.0235258	-0.54945	0.518905	1.43648	1.85403	-0.236345	-2.75065	-1.40719	-1.49484	-1.75679	-2.79512	-1.82434	-1.80908	0.41665	0.464238	-0.458241	-2.03278	0.119919	-1.03954	-0.229575	-0.870126	-2.45727	-1.22644	-2.4845	0.882645	-1.61077	0.754458	-0.883167	-0.289807	-0.487257	-1.36579	-1.66192	-0.321794	0.403504	1.22329	-0.317065	-1.94473	0.205865	-1.14412
-4.89802	-0.300549	1.07991	0.59908	-2.20613	0.757335	-0.452369	1.12652	-0.248673	-0.277859	0.673093	0.0873604	-0.631789	0.709023	1.21359	2.0007	-0.439685	-2.73453	-1.5919	-1.31064	-1.97058	-2.61655	-1.7196	-1.86166	0.347469	0.432351	-0.396737	-2.03431	0.0982734	-1.043	-0.186452	-0.969493	-2.65235	-1.26852	-2.53797	0.843314	-1.53224	0.721335	-0.857871	-0.264139	-0.541596	-1.29616	-1.77061	-0.472822	0.378253	1.0011	-0.47577	-1.73985	0.224528	-1.13881
-4.88819	-0.46676	0.902391	0.383821	-2.08205	0.608271	-0.261284	0.910939	-0.205809	-0.535429	0.662824	0.186746	-0.715977	0.840662	0.966282	2.08868	-0.665724	-2.73004	-1.80835	-1.13291	-2.18175	-2.42489	-1.65552	-2.00946	0.308736	0.38293	-0.327359	-2.01966	0.0647895	-1.05654	-0.129706	-1.09914	-2.86191	-1.26369	-2.61035	0.802148	-1.4252	0.691856	-0.868876	-0.224921	-0.607211	-1.21024	-1.88484	-0.631119	0.400642	0.762397	-0.714128	-1.53096	0.260007	-1.10506
-4.87836	-0.669901	0.692985	0.160342	-1.90707	0.506897	-0.0443354	0.686439	-0.158957	-0.771896	0.592196	0.309794	-0.802552	0.919151	0.696068	2.09245	-0.907856	-2.74215	-2.05434	-0.967377	-2.38849	-2.21456	-1.64089	-2.23016	0.305897	0.321477	-0.256057	-1.98401	0.0178579	-1.07574	-0.0758147	-1.2522	-3.05785	-1.21668	-2.70371	0.764609	-1.2914	0.668553	-0.918648	-0.182608	-0.663187	-1.11041	-1.97684	-0.800222	0.467245	0.523751	-1.01295	-1.32448	0.315129	-1.04499
-4.86853	-0.893037	0.467501	-0.0662652	-1.69182	0.442081	0.184401	0.520136	-0.104578	-0.963813	0.475877	0.444746	-0.892912	0.946429	0.407426	2.03193	-1.11654	-2.77543	-2.30875	-0.817233	-2.588	-2.02565	-1.67731	-2.50053	0.335693	0.252589	-0.186697	-1.92862	-0.0425694	-1.09385	-0.0487666	-1.41608	-3.20792	-1.13657	-2.82007	0.730631	-1.13233	0.657536	-0.991637	-0.146287	-0.697817	-0.993692	-1.99068	-0.942601	0.567492	0.297053	-1.34532	-1.12809	0.386533	-0.961358
-4.8587	-1.12462	0.234198	-0.27449	-1.44714	0.403311	0.406311	0.433621	-0.0343067	-1.0654	0.333882	0.580391	-0.994319	0.92048	0.128434	1.92619	-1.23457	-2.82358	-2.49979	-0.686309	-2.7633	-1.90158	-1.76116	-2.79946	0.392143	0.18786	-0.125726	-1.8549	-0.114134	-1.10085	-0.046468	-1.57486	-3.3155	-1.03367	-2.95119	0.695948	-0.959619	0.677534	-1.07552	-0.118922	-0.709694	-0.861571	-1.92485	-1.03017	0.693	0.133154	-1.6884	-0.942093	0.467396	-0.854877
-4.84887	-1.35603	-0.000353798	-0.402109	-1.18214	0.381407	0.611688	0.405732	0.0497961	-1.06383	0.181285	0.709293	-1.11321	0.849145	-0.0792172	1.78924	-1.27157	-2.87178	-2.61489	-0.606985	-2.83847	-1.82817	-1.88767	-3.10066	0.433975	0.137435	-0.0931264	-1.76514	-0.189619	-1.09484	-0.0503876	-1.71797	-3.38349	-0.915437	-3.04631	0.658883	-0.788386	0.735803	-1.15738	-0.1104	-0.693213	-0.721144	-1.81199	-1.0711	0.834711	0.0497738	-2.03006	-0.766006	0.551755	-0.728222
-4.83904	-1.58221	-0.224131	-0.438488	-0.904376	0.370457	0.74331	0.418877	0.139095	-0.966527	0.0284245	0.818423	-1.20811	0.744401	-0.209174	1.6339	-1.24312	-2.9069	-2.66915	-0.659863	-2.80583	-1.79065	-2.05318	-3.39017	0.404416	0.1025	-0.113653	-1.66163	-0.266063	-1.07539	-0.0493157	-1.84616	-3.41564	-0.788105	-3.06919	0.618162	-0.629842	0.828228	-1.23118	-0.123451	-0.632631	-0.581875	-1.68838	-1.07685	0.983047	0.0279489	-2.36268	-0.628851	0.635594	-0.584876
-4.82921	-1.76213	-0.392711	-0.40011	-0.623808	0.371688	0.73915	0.457224	0.226632	-0.786564	-0.103903	0.898047	-1.25236	0.621395	-0.268639	1.47429	-1.16092	-2.91741	-2.67723	-0.833859	-2.68782	-1.781	-2.25075	-3.62246	0.320868	0.0766443	-0.187389	-1.55297	-0.342066	-1.0416	-0.0476395	-1.96675	-3.40882	-0.67005	-3.02462	0.558604	-0.489417	0.946432	-1.29754	-0.146886	-0.541461	-0.449717	-1.57181	-1.05343	1.10698	0.0521551	-2.68171	-0.559627	0.707311	-0.427691
-4.81938	-1.82637	-0.494956	-0.303388	-0.352512	0.38252	0.628224	0.509867	0.309988	-0.555403	-0.154611	0.902426	-1.25129	0.496148	-0.266046	1.31828	-1.03272	-2.89323	-2.64338	-1.07699	-2.50501	-1.79503	-2.47272	-3.6985	0.205384	0.0624228	-0.307157	-1.43923	-0.418105	-1.00893	-0.0505435	-2.08133	-3.36533	-0.62258	-2.93708	0.46318	-0.369451	1.07976	-1.35794	-0.174749	-0.43916	-0.342377	-1.47847	-1.00766	1.15142	0.108807	-2.95816	-0.545263	0.75968	-0.25958
-4.80955	-1.78635	-0.552661	-0.162704	-0.131392	0.395298	0.445923	0.573175	0.39059	-0.311693	-0.11847	0.822442	-1.21288	0.38219	-0.216017	1.16781	-0.866746	-2.81913	-2.57601	-1.34392	-2.2767	-1.82944	-2.70953	-3.59469	0.0720777	0.0526478	-0.45841	-1.32596	-0.494632	-0.981395	-0.0648441	-2.17246	-3.28787	-0.654	-2.81101	0.323031	-0.265006	1.21091	-1.41303	-0.204118	-0.338295	-0.270026	-1.45037	-0.932892	1.12058	0.186735	-3.11836	-0.56923	0.793885	-0.0869684
-4.79972	-1.66367	-0.585898	0.0127973	-0.00819725	0.405274	0.219925	0.643026	0.472975	-0.080528	-0.014401	0.686244	-1.14401	0.318791	-0.132392	1.02044	-0.671242	-2.691	-2.49001	-1.59978	-2.02176	-1.88186	-2.94156	-3.32466	-0.0734797	0.0387493	-0.627372	-1.22767	-0.566303	-0.954422	-0.0822564	-2.22831	-3.17874	-0.736198	-2.64279	0.142699	-0.17552	1.32112	-1.46385	-0.233369	-0.249286	-0.226607	-1.49844	-0.816091	1.02831	0.277687	-3.14086	-0.614017	0.811799	0.0829419
-4.78989	-1.4777	-0.608705	0.21585	0.0326487	0.398237	-0.0323955	0.713868	0.54039	0.126877	0.134361	0.519137	-1.05111	0.361109	-0.024779	0.875828	-0.455025	-2.51337	-2.39821	-1.83167	-1.7522	-1.95372	-3.13049	-2.9424	-0.228092	0.00637474	-0.806699	-1.15278	-0.623279	-0.925334	-0.0824456	-2.26293	-3.03987	-0.844103	-2.438	-0.0396939	-0.100435	1.40318	-1.51289	-0.262988	-0.205018	-0.209193	-1.60416	-0.647792	0.889368	0.376326	-3.02116	-0.664147	0.811299	0.242634
-4.78006	-1.24643	-0.629703	0.440296	0.00773748	0.373283	-0.297519	0.748641	0.56559	0.301479	0.30384	0.339449	-0.940875	0.483167	0.0940365	0.735032	-0.268709	-2.31079	-2.30853	-2.03466	-1.47443	-2.05452	-3.25426	-2.49779	-0.385407	-0.0526175	-0.990959	-1.10973	-0.653306	-0.896152	-0.0691108	-2.28466	-2.87117	-0.962488	-2.22311	-0.164915	-0.0423443	1.44909	-1.56841	-0.291437	-0.218778	-0.209938	-1.74522	-0.438271	0.717588	0.479571	-2.78936	-0.713184	0.788549	0.371535
-4.77023	-0.986328	-0.65455	0.678677	-0.0638444	0.338978	-0.54578	0.694808	0.553431	0.442081	0.478194	0.156944	-0.809558	0.659505	0.225011	0.628156	-0.176141	-2.13146	-2.22279	-2.19948	-1.18933	-2.17604	-3.32002	-2.0217	-0.504866	-0.135852	-1.16976	-1.0927	-0.635056	-0.870195	-0.0491603	-2.28977	-2.67764	-1.08226	-2.04616	-0.220458	-0.0262801	1.43295	-1.63723	-0.312789	-0.279008	-0.199378	-1.90377	-0.255573	0.523921	0.58508	-2.48546	-0.766989	0.748726	0.46057
-4.7604	-0.710264	-0.68584	0.895818	-0.155171	0.317499	-0.718514	0.564941	0.513217	0.536963	0.648503	-0.0218997	-0.650837	0.871019	0.363177	0.574996	-0.176375	-1.97734	-2.15033	-2.24821	-0.93689	-2.3058	-3.32992	-1.53232	-0.53174	-0.237531	-1.29925	-1.0986	-0.578466	-0.852386	-0.0275737	-2.27137	-2.47155	-1.20283	-1.91419	-0.221094	-0.0561294	1.3636	-1.71884	-0.331226	-0.382873	-0.166685	-2.06558	-0.136595	0.316305	0.672504	-2.1333	-0.83382	0.697138	0.510657
-4.75057	-0.425039	-0.745386	1.03956	-0.248991	0.323776	-0.824934	0.384444	0.453565	0.564239	0.776804	-0.176171	-0.465564	1.09569	0.462125	0.570027	-0.246029	-1.85408	-2.09561	-2.15245	-0.773557	-2.40794	-3.28208	-1.04771	-0.476003	-0.34433	-1.36532	-1.12516	-0.501249	-0.841778	-0.0129409	-2.22707	-2.26157	-1.30973	-1.8184	-0.189535	-0.117965	1.26293	-1.81016	-0.355813	-0.522214	-0.111471	-2.22145	-0.0705965	0.102017	0.700542	-1.75709	-0.91837	0.637835	0.525312
-4.74074	-0.133818	-0.896391	1.1233	-0.336788	0.344246	-0.882423	0.176897	0.373033	0.534047	0.819603	-0.232344	-0.25855	1.31347	0.508549	0.60945	-0.371313	-1.76832	-2.07013	-1.93603	-0.688802	-2.46263	-3.17931	-0.597825	-0.353569	-0.43979	-1.37479	-1.16999	-0.414675	-0.839783	-0.0122747	-2.16028	-2.06372	-1.35095	-1.75546	-0.133136	-0.193077	1.14908	-1.90792	-0.385506	-0.685131	-0.0305275	-2.36719	-0.0412605	-0.111746	0.674678	-1.4016	-1.01948	0.574109	0.508781
-4.73091	0.150614	-1.12159	1.16349	-0.417781	0.371232	-0.891869	-0.0404532	0.274056	0.470829	0.798075	-0.190677	-0.063686	1.51057	0.516893	0.68933	-0.540547	-1.72548	-2.07884	-1.65215	-0.667244	-2.47529	-3.03295	-0.281094	-0.180594	-0.507363	-1.3362	-1.23131	-0.332168	-0.853598	-0.0292788	-2.07438	-1.90323	-1.32228	-1.72725	-0.0547404	-0.27038	1.04035	-2.00933	-0.417355	-0.861384	0.0873702	-2.48985	-0.0475958	-0.313822	0.606606	-1.13535	-1.1368	0.512413	0.465824
-4.72108	0.352186	-1.38068	1.16423	-0.496933	0.403325	-0.857023	-0.256366	0.163499	0.393081	0.738554	-0.087925	0.0564095	1.68048	0.502999	0.803576	-0.745715	-1.73509	-2.09047	-1.35375	-0.693966	-2.44986	-2.86243	-0.152614	0.0281963	-0.543929	-1.26432	-1.30639	-0.257925	-0.885416	-0.0805698	-1.97438	-1.78577	-1.2395	-1.74224	0.0422994	-0.338958	0.945255	-2.11206	-0.449678	-1.03714	0.246862	-2.53062	-0.0920965	-0.45914	0.507597	-0.964018	-1.26725	0.464852	0.401814
-4.71124	0.45062	-1.64363	1.12342	-0.573613	0.416281	-0.780952	-0.473053	0.0469993	0.317516	0.663905	0.0471745	0.100889	1.81984	0.486826	0.941912	-0.983234	-1.79458	-2.05582	-1.07276	-0.751484	-2.38801	-2.67774	-0.220022	0.259124	-0.548624	-1.18169	-1.39631	-0.18971	-0.92688	-0.16367	-1.87805	-1.71257	-1.11778	-1.80497	0.151016	-0.395202	0.874195	-2.21477	-0.481904	-1.20389	0.428657	-2.47314	-0.174479	-0.534215	0.387876	-0.872449	-1.38659	0.434962	0.323566
-4.70141	0.462112	-1.89571	1.04479	-0.646423	0.384689	-0.668867	-0.68675	-0.0646909	0.251167	0.591616	0.197258	0.0839254	1.91123	0.478882	1.09593	-1.24871	-1.89626	-1.95991	-0.825196	-0.82798	-2.29131	-2.48876	-0.457024	0.492198	-0.522925	-1.09937	-1.50928	-0.123113	-0.972668	-0.268972	-1.82221	-1.67715	-0.971568	-1.90919	0.230412	-0.440057	0.838882	-2.30414	-0.513816	-1.35771	0.574111	-2.3324	-0.294007	-0.550732	0.256085	-0.848933	-1.47313	0.419724	0.239074
-4.69158	0.406594	-2.12479	0.935246	-0.716578	0.330134	-0.527677	-0.823011	-0.131416	0.196381	0.531409	0.350135	0.0180975	1.92433	0.482999	1.25572	-1.53499	-2.03211	-1.81994	-0.608239	-0.916925	-2.16262	-2.3027	-0.781546	0.70832	-0.472514	-1.02943	-1.6285	-0.0527459	-1.01416	-0.388581	-1.82093	-1.65253	-0.813361	-2.04603	0.273694	-0.479591	0.844805	-2.33494	-0.545677	-1.46722	0.678543	-2.13174	-0.430529	-0.518122	0.122506	-0.883276	-1.53308	0.413398	0.154012
-4.68175	0.30906	-2.25661	0.840748	-0.789996	0.267836	-0.366319	-0.838769	-0.148371	0.153629	0.487419	0.499756	-0.0819644	1.87673	0.496172	1.4105	-1.79353	-2.18697	-1.63858	-0.449848	-1.01544	-2.0086	-2.12758	-1.14317	0.895957	-0.400098	-0.989259	-1.74333	0.00633427	-1.0506	-0.516886	-1.8673	-1.62155	-0.658048	-2.19832	0.294893	-0.522799	0.918667	-2.30524	-0.576478	-1.50839	0.748312	-1.92521	-0.533419	-0.44963	-0.00250983	-0.959116	-1.57393	0.409159	0.0743721
-4.67192	0.18673	-2.21819	0.819125	-0.876032	0.206288	-0.199523	-0.757661	-0.131882	0.120499	0.455868	0.641201	-0.204547	1.80251	0.514293	1.55506	-1.97552	-2.3489	-1.4129	-0.419757	-1.13456	-1.84176	-1.97671	-1.50748	1.04517	-0.307067	-0.981704	-1.84762	0.0406165	-1.07877	-0.649052	-1.95572	-1.59009	-0.5251	-2.32868	0.303834	-0.577552	1.0813	-2.22724	-0.588924	-1.48907	0.778234	-1.73528	-0.603332	-0.364556	-0.118629	-1.05714	-1.59848	0.405795	0.00238676
-4.66209	0.0516342	-2.02333	0.856983	-0.976697	0.150799	-0.032098	-0.606537	-0.0973926	0.0958758	0.45856	0.762417	-0.341617	1.72287	0.539874	1.64012	-2.09838	-2.46149	-1.14942	-0.516589	-1.28415	-1.67488	-1.85214	-1.85789	1.15673	-0.204918	-1.00063	-1.93814	0.0544895	-1.09028	-0.772736	-2.07115	-1.55627	-0.429501	-2.42454	0.306191	-0.649281	1.30719	-2.11218	-0.574129	-1.42384	0.76046	-1.56613	-0.652129	-0.27434	-0.218724	-1.13772	-1.60467	0.404038	-0.0583184
-4.65226	-0.0873008	-1.72513	0.936639	-1.0902	0.114136	0.107522	-0.413679	-0.0599764	0.0935503	0.500157	0.862483	-0.490458	1.6449	0.608891	1.6273	-2.17212	-2.469	-0.931584	-0.698021	-1.45932	-1.51675	-1.74898	-2.14358	1.23063	-0.125403	-1.04021	-2.01407	0.0539553	-1.08622	-0.85783	-2.1738	-1.51088	-0.402671	-2.48274	0.305199	-0.747447	1.57276	-1.97024	-0.538835	-1.33075	0.683718	-1.42669	-0.681691	-0.187949	-0.254685	-1.17907	-1.59241	0.402207	-0.0989201
-4.64243	-0.227171	-1.36743	1.0447	-1.20823	0.154483	0.187619	-0.20242	-0.019554	0.119267	0.561703	0.937043	-0.646875	1.5641	0.729747	1.53434	-2.20698	-2.39749	-0.836032	-0.917591	-1.61395	-1.37773	-1.68144	-2.32073	1.27128	-0.0864076	-1.10029	-2.07107	0.041643	-1.06929	-0.903761	-2.24219	-1.44813	-0.454588	-2.50478	0.30273	-0.885739	1.85745	-1.81037	-0.487216	-1.22017	0.546191	-1.34557	-0.68483	-0.117909	-0.220468	-1.19249	-1.55992	0.399345	-0.117
-4.6326	-0.370013	-0.983455	1.17835	-1.28189	0.275611	0.218068	0.0119191	0.030982	0.160553	0.630944	0.966323	-0.776595	1.47521	0.879897	1.37954	-2.21196	-2.27471	-0.865733	-1.13502	-1.7383	-1.25853	-1.66888	-2.40791	1.29215	-0.0915425	-1.18014	-2.08287	0.0195415	-1.04147	-0.911556	-2.26896	-1.38303	-0.560037	-2.49182	0.299377	-1.0716	2.14693	-1.63936	-0.42291	-1.09831	0.352605	-1.31982	-0.658612	-0.0745962	-0.134751	-1.18341	-1.49987	0.394313	-0.116722
-4.62277	-0.519556	-0.598689	1.33548	-1.29935	0.448168	0.21279	0.221697	0.0909501	0.202821	0.698659	0.96459	-0.85753	1.37007	1.03769	1.17876	-2.18421	-2.1203	-0.990497	-1.32666	-1.83681	-1.15835	-1.68378	-2.42499	1.28177	-0.135647	-1.27628	-2.03956	-0.012763	-1.00434	-0.885359	-2.25404	-1.35014	-0.690308	-2.44378	0.295722	-1.30097	2.42678	-1.46165	-0.348857	-0.968831	0.12033	-1.33462	-0.605274	-0.0535704	-0.0157096	-1.14963	-1.41068	0.387734	-0.105859
-4.61294	-0.678566	-0.223492	1.47332	-1.2762	0.645519	0.180722	0.423134	0.163651	0.225487	0.761542	0.945485	-0.903789	1.24381	1.19192	0.94599	-2.12275	-1.94508	-1.18851	-1.48552	-1.91551	-1.07727	-1.70499	-2.38976	1.21118	-0.20622	-1.38066	-1.95474	-0.0715952	-0.958762	-0.833387	-2.20082	-1.32936	-0.818828	-2.36024	0.286903	-1.55011	2.68009	-1.28134	-0.265936	-0.836792	-0.0963271	-1.36929	-0.526999	-0.0467699	0.118055	-1.0922	-1.29993	0.380019	-0.0954114
-4.60311	-0.845765	0.0874032	1.52252	-1.22441	0.843764	0.128433	0.614354	0.250496	0.21793	0.818116	0.917387	-0.927599	1.0995	1.33916	0.695968	-2.02264	-1.75267	-1.44607	-1.61273	-1.97696	-1.0508	-1.72509	-2.32448	1.09821	-0.293701	-1.48093	-1.84412	-0.167983	-0.906155	-0.765003	-2.11502	-1.30209	-0.926204	-2.24133	0.264033	-1.7544	2.84817	-1.10566	-0.185086	-0.742823	-0.246845	-1.40653	-0.427878	-0.0522052	0.253761	-1.01316	-1.18099	0.373998	-0.0940708
-4.59328	-1.01989	0.278497	1.50065	-1.15498	1.03458	0.0627455	0.777535	0.330553	0.159168	0.866215	0.892823	-0.937264	0.93807	1.47443	0.447387	-1.88212	-1.56901	-1.74182	-1.71006	-2.02086	-1.10498	-1.7435	-2.24964	0.963768	-0.390956	-1.57361	-1.72697	-0.303685	-0.852777	-0.687126	-2.00512	-1.25828	-1.00304	-2.09846	0.238153	-1.8899	2.89923	-0.950616	-0.132535	-0.702061	-0.318032	-1.43953	-0.311512	-0.0687285	0.383403	-0.92035	-1.06599	0.374226	-0.105579
-4.58345	-1.19556	0.364384	1.43219	-1.07732	1.21516	0.0252908	0.861767	0.393796	0.0621881	0.886749	0.888364	-0.937893	0.757758	1.59053	0.219293	-1.70887	-1.46927	-2.06179	-1.71425	-2.0419	-1.20943	-1.7619	-2.18348	0.824308	-0.486651	-1.65541	-1.61439	-0.474735	-0.813836	-0.605367	-1.91187	-1.2042	-1.04311	-1.95017	0.213405	-1.94519	2.84161	-0.853201	-0.103097	-0.689476	-0.317797	-1.46176	-0.179921	-0.0900551	0.50586	-0.847257	-0.960197	0.383958	-0.129947
-4.57362	-1.37203	0.366036	1.33533	-0.998974	1.3854	0.0642134	0.871815	0.437594	-0.0520855	0.852529	0.908335	-0.931223	0.5587	1.67738	0.0181686	-1.51513	-1.45219	-2.39296	-1.58683	-2.03333	-1.34589	-1.78261	-2.13545	0.700844	-0.567045	-1.72267	-1.50831	-0.659544	-0.79513	-0.534968	-1.86679	-1.15847	-1.05073	-1.81054	0.164871	-1.92454	2.70807	-0.808606	-0.0877363	-0.688291	-0.25972	-1.46593	-0.0463589	-0.103774	0.622341	-0.809986	-0.865387	0.403087	-0.166946
-4.56379	-1.51721	0.306834	1.2224	-0.919805	1.54785	0.163305	0.829634	0.464906	-0.162429	0.782539	0.950575	-0.909957	0.348827	1.73816	-0.114391	-1.31271	-1.50069	-2.72339	-1.36018	-1.99277	-1.5048	-1.80982	-2.1012	0.603725	-0.624172	-1.77716	-1.42598	-0.825598	-0.798792	-0.492144	-1.86929	-1.13679	-1.03245	-1.68353	0.0682711	-1.84429	2.52379	-0.804149	-0.0820939	-0.690148	-0.157215	-1.45151	0.075463	-0.113606	0.702409	-0.793422	-0.787425	0.430833	-0.222536
-4.55396	-1.60195	0.21067	1.10025	-0.836249	1.70426	0.306118	0.755321	0.479449	-0.258461	0.694045	1.01102	-0.872096	0.175701	1.7905	-0.124962	-1.12426	-1.6016	-3.00542	-1.09488	-1.92623	-1.6774	-1.84968	-2.07457	0.543265	-0.658499	-1.82622	-1.36941	-0.958729	-0.822023	-0.470353	-1.91005	-1.14472	-0.99298	-1.58027	-0.0521483	-1.72705	2.29928	-0.829497	-0.089713	-0.689101	-0.0267967	-1.42019	0.159947	-0.13471	0.731335	-0.790648	-0.764732	0.465657	-0.299638
-4.54413	-1.63724	0.0945326	0.973381	-0.745727	1.81389	0.481401	0.671177	0.486914	-0.336805	0.599562	1.08813	-0.855554	0.0500217	1.84853	-0.0281102	-0.981074	-1.73904	-3.14309	-0.828993	-1.83731	-1.85805	-1.89517	-2.09462	0.518687	-0.671413	-1.86669	-1.33595	-1.04722	-0.849895	-0.462088	-1.97725	-1.17324	-0.944892	-1.53752	-0.180082	-1.59944	2.04097	-0.874725	-0.117541	-0.682053	0.118266	-1.37562	0.167495	-0.163073	0.719089	-0.809658	-0.80628	0.498635	-0.391761
-4.5343	-1.63355	-0.032582	0.857267	-0.64646	1.85093	0.680264	0.59261	0.509156	-0.397206	0.50488	1.16469	-0.862866	-0.0413277	1.92037	0.139825	-0.878726	-1.89262	-3.12573	-0.57983	-1.73073	-2.03781	-1.92373	-2.16382	0.522044	-0.664118	-1.88726	-1.32088	-1.08511	-0.870932	-0.461384	-2.05915	-1.19332	-0.90626	-1.55222	-0.307763	-1.50043	1.75829	-0.93123	-0.164716	-0.680227	0.238968	-1.33102	0.103395	-0.202696	0.670012	-0.859359	-0.89404	0.523211	-0.487249
-4.52447	-1.59919	-0.165566	0.82468	-0.543127	1.83289	0.894121	0.524445	0.547759	-0.441532	0.411807	1.21919	-0.885943	-0.0962253	2.0121	0.348327	-0.81572	-2.05347	-2.95516	-0.354065	-1.61318	-2.20463	-1.94771	-2.25859	0.543067	-0.642482	-1.87102	-1.31868	-1.07168	-0.889642	-0.463822	-2.14931	-1.20779	-0.9114	-1.60287	-0.431198	-1.43552	1.50256	-0.987168	-0.228684	-0.699697	0.303497	-1.31016	-0.0120484	-0.252926	0.575251	-0.943143	-1.01161	0.541459	-0.574981
-4.51464	-1.54212	-0.300813	0.882356	-0.480312	1.77173	1.0862	0.471736	0.591793	-0.469076	0.320863	1.23415	-0.925655	-0.116465	2.09697	0.574815	-0.799461	-2.218	-2.63189	-0.152883	-1.49061	-2.3469	-1.97627	-2.36741	0.571783	-0.626272	-1.82112	-1.32466	-1.00662	-0.909531	-0.464679	-2.24376	-1.2249	-0.963488	-1.66469	-0.537855	-1.40828	1.33539	-1.03629	-0.305468	-0.74454	0.308152	-1.33564	-0.157563	-0.308043	0.428707	-1.05449	-1.14631	0.556868	-0.648399
-4.50481	-1.47187	-0.421238	1.00401	-0.472998	1.67572	1.1551	0.439389	0.63605	-0.453563	0.232814	1.2036	-0.976864	-0.105117	2.1421	0.80758	-0.829654	-2.3766	-2.19867	0.00409449	-1.36224	-2.45853	-2.01062	-2.48476	0.597407	-0.625053	-1.75696	-1.33586	-0.898579	-0.926001	-0.45467	-2.33914	-1.24523	-1.04798	-1.71949	-0.575885	-1.42083	1.26998	-1.08001	-0.38999	-0.794306	0.25426	-1.41432	-0.31627	-0.366601	0.228767	-1.17484	-1.2889	0.570992	-0.706493
-4.49498	-1.4067	-0.471981	1.15837	-0.496292	1.55198	1.09144	0.433894	0.680646	-0.401497	0.149085	1.12683	-1.03532	-0.0680534	2.15598	1.03275	-0.901451	-2.5096	-1.74323	0.0741182	-1.21697	-2.53735	-2.04578	-2.60887	0.609625	-0.640134	-1.68918	-1.35532	-0.756753	-0.935655	-0.41956	-2.41871	-1.26156	-1.14358	-1.76755	-0.542688	-1.47475	1.31374	-1.11952	-0.474927	-0.818367	0.151897	-1.54348	-0.477345	-0.431657	-0.0129748	-1.27159	-1.42945	0.584266	-0.747205
-4.48515	-1.3526	-0.458887	1.32754	-0.530717	1.40759	0.934443	0.458238	0.727969	-0.328651	0.0739344	1.00768	-1.10292	-0.00790565	2.13807	1.22735	-1.00357	-2.59061	-1.29081	0.0728772	-1.05373	-2.58406	-2.10896	-2.74641	0.589834	-0.669182	-1.62852	-1.38669	-0.588233	-0.937596	-0.35419	-2.45028	-1.26038	-1.19964	-1.81555	-0.457738	-1.56475	1.45654	-1.14016	-0.557942	-0.821173	0.0119125	-1.71647	-0.639058	-0.512627	-0.28117	-1.35011	-1.55971	0.596886	-0.763794
-4.47532	-1.30768	-0.405331	1.5007	-0.566544	1.24817	0.720174	0.510567	0.780562	-0.245899	0.000628836	0.855583	-1.18412	0.0686733	2.08452	1.33609	-1.11386	-2.63672	-0.850349	0.0166095	-0.908019	-2.60362	-2.22878	-2.89524	0.520142	-0.705194	-1.58618	-1.4159	-0.398557	-0.937255	-0.264176	-2.4412	-1.23305	-1.20711	-1.85742	-0.345612	-1.68429	1.641	-1.11416	-0.636121	-0.811003	-0.156478	-1.92639	-0.797464	-0.623664	-0.559383	-1.42326	-1.67689	0.60743	-0.758792
-4.46548	-1.26751	-0.327998	1.67176	-0.598573	1.07544	0.471979	0.572864	0.800504	-0.158073	-0.0813325	0.678144	-1.28567	0.156738	1.99993	1.3454	-1.20873	-2.66501	-0.427963	-0.0811122	-0.818405	-2.60671	-2.38348	-3.02304	0.39146	-0.745307	-1.56792	-1.42648	-0.199204	-0.936419	-0.162997	-2.40556	-1.17187	-1.17269	-1.86791	-0.225248	-1.82728	1.8462	-1.05421	-0.700126	-0.795563	-0.340783	-2.15879	-0.935656	-0.764001	-0.83188	-1.48965	-1.78204	0.611749	-0.741114
-4.45565	-1.23104	-0.239607	1.83614	-0.627824	0.889971	0.208006	0.621309	0.788008	-0.059771	-0.159352	0.486322	-1.36626	0.254216	1.89348	1.27473	-1.27493	-2.68397	-0.0302496	-0.215575	-0.770647	-2.5919	-2.54976	-3.07587	0.20425	-0.79136	-1.56953	-1.42127	-0.0290782	-0.933501	-0.0636543	-2.35548	-1.07477	-1.10695	-1.85081	-0.107604	-1.99892	2.06156	-0.984644	-0.752199	-0.780484	-0.51401	-2.36645	-1.01422	-0.931457	-1.09002	-1.53867	-1.87593	0.610421	-0.718769
-4.44582	-1.19573	-0.147457	1.98727	-0.657793	0.698173	-0.0663663	0.674535	0.753429	0.0529463	-0.202071	0.316911	-1.40629	0.360028	1.77224	1.15112	-1.30914	-2.69635	0.283765	-0.38159	-0.751124	-2.5036	-2.71475	-3.06055	0.0204353	-0.837913	-1.5879	-1.40513	0.0902406	-0.927189	0.0254067	-2.29766	-0.94502	-1.01968	-1.81596	0.00687269	-2.19431	2.2399	-0.919695	-0.796122	-0.763444	-0.621765	-2.51901	-1.022	-1.12937	-1.3291	-1.56558	-1.96025	0.604107	-0.697798
-4.43599	-1.17328	-0.0524103	2.07361	-0.691048	0.510211	-0.319927	0.752105	0.701952	0.181259	-0.212033	0.187236	-1.40779	0.469411	1.64028	0.992909	-1.31014	-2.70313	0.483513	-0.572089	-0.747578	-2.36691	-2.87428	-2.98632	-0.0940989	-0.882035	-1.62411	-1.38174	0.152909	-0.906787	0.0997517	-2.23688	-0.787159	-0.910756	-1.77422	0.119003	-2.35968	2.35491	-0.864421	-0.824969	-0.732824	-0.658634	-2.60992	-0.974957	-1.35894	-1.53134	-1.57118	-2.03028	0.59329	-0.680865
-4.42616	-1.1847	0.0469746	2.08156	-0.729087	0.339553	-0.482679	0.833232	0.628127	0.320437	-0.193722	0.102355	-1.3771	0.5717	1.49955	0.813015	-1.28035	-2.70239	0.615014	-0.775299	-0.756333	-2.2184	-3.03098	-2.86042	-0.146587	-0.922511	-1.67685	-1.35388	0.166199	-0.869501	0.150071	-2.17567	-0.605027	-0.783674	-1.73436	0.22227	-2.46439	2.39821	-0.810556	-0.834731	-0.678544	-0.639004	-2.64083	-0.891326	-1.61238	-1.63036	-1.56355	-2.068	0.578087	-0.668645
-4.41633	-1.21113	0.158099	2.03838	-0.769263	0.22339	-0.560897	0.902407	0.528988	0.457857	-0.151721	0.0581535	-1.3224	0.663152	1.34893	0.629915	-1.22084	-2.68646	0.714379	-0.97881	-0.773368	-2.07837	-3.19594	-2.68962	-0.148866	-0.951679	-1.73927	-1.32469	0.142199	-0.820916	0.170494	-2.11527	-0.401835	-0.664129	-1.69948	0.269208	-2.49623	2.37191	-0.748328	-0.828441	-0.593665	-0.576703	-2.61762	-0.797449	-1.86843	-1.59898	-1.57871	-2.07596	0.555921	-0.66017
-4.4065	-1.23873	0.284121	1.96567	-0.808534	0.150674	-0.569779	0.944803	0.406845	0.547596	-0.0904465	0.0493915	-1.24943	0.731672	1.20927	0.454547	-1.13329	-2.65447	0.799455	-1.17319	-0.798796	-1.95653	-3.36668	-2.48252	-0.109605	-0.963817	-1.80521	-1.29841	0.0899352	-0.763197	0.164247	-2.0721	-0.182838	-0.610452	-1.67331	0.251244	-2.45342	2.28874	-0.698399	-0.816956	-0.480629	-0.485993	-2.54959	-0.713125	-2.07277	-1.4355	-1.61326	-2.05518	0.52409	-0.654768
-4.39667	-1.26347	0.420996	1.88018	-0.843597	0.105152	-0.523587	0.937642	0.267315	0.578381	-0.0134326	0.0625725	-1.16375	0.7854	1.1079	0.294578	-1.027	-2.6165	0.879976	-1.35348	-0.834063	-1.85327	-3.48995	-2.24922	-0.0336235	-0.96493	-1.85933	-1.27588	0.0151029	-0.709324	0.143807	-2.05638	0.0159666	-0.630551	-1.68103	0.18917	-2.36019	2.16238	-0.667839	-0.805241	-0.346061	-0.377041	-2.44433	-0.649233	-2.21914	-1.17079	-1.65564	-2.00359	0.48635	-0.649573
-4.38684	-1.2835	0.553367	1.80266	-0.871575	0.0784568	-0.434015	0.834089	0.116059	0.56094	0.0738726	0.0864096	-1.07021	0.840592	1.034	0.190773	-0.925566	-2.57542	0.967793	-1.51823	-0.879165	-1.76191	-3.53231	-2.00001	0.0861271	-0.959651	-1.88453	-1.26143	-0.0724986	-0.666428	0.114737	-2.05919	0.167949	-0.715944	-1.72131	0.0998633	-2.23606	2.00484	-0.644274	-0.795424	-0.195231	-0.259113	-2.32371	-0.60865	-2.31346	-0.859648	-1.70823	-1.91901	0.447845	-0.638548
-4.37701	-1.28746	0.626968	1.74595	-0.8904	0.0705554	-0.312866	0.622057	-0.0175021	0.504176	0.166365	0.110003	-0.971844	0.917422	0.976981	0.155417	-0.85017	-2.53359	1.0694	-1.66973	-0.933008	-1.69691	-3.5126	-1.74463	0.261451	-0.950663	-1.87679	-1.25706	-0.157023	-0.63739	0.0818511	-2.07376	0.277403	-0.8544	-1.78183	-0.00502293	-2.08866	1.82718	-0.619084	-0.794728	-0.055477	-0.135817	-2.19874	-0.589802	-2.35201	-0.534889	-1.76993	-1.80308	0.409625	-0.617534
-4.36718	-1.20734	0.641545	1.71371	-0.899557	0.0827435	-0.1661	0.338243	-0.0809469	0.415902	0.262302	0.134021	-0.876006	1.02264	0.931136	0.173447	-0.806786	-2.48511	1.18564	-1.80856	-0.99749	-1.72226	-3.44791	-1.48817	0.496058	-0.939645	-1.83399	-1.26048	-0.208024	-0.628453	0.0520926	-2.09282	0.350112	-1.03122	-1.85913	-0.117837	-1.90782	1.64045	-0.590453	-0.805505	0.0420741	-0.0359449	-2.07594	-0.590654	-2.33127	-0.209758	-1.84134	-1.66826	0.371905	-0.595115
-4.35735	-1.03097	0.614998	1.71715	-0.900347	0.112821	0.00179272	0.0272957	-0.0746571	0.302457	0.362242	0.156491	-0.821098	1.14485	0.903532	0.23255	-0.783903	-2.41126	1.31498	-1.93607	-1.07626	-1.81425	-3.35224	-1.22798	0.761399	-0.927636	-1.76111	-1.28079	-0.218519	-0.631713	0.030129	-2.11358	0.392436	-1.2322	-1.95897	-0.233889	-1.68817	1.45219	-0.553566	-0.829341	0.100071	0.0164099	-1.96759	-0.599965	-2.25388	0.104555	-1.92007	-1.52694	0.339145	-0.580237
-4.34752	-0.786113	0.560601	1.79847	-0.889289	0.158912	0.162751	-0.279189	-0.0142348	0.167675	0.468467	0.177245	-0.812985	1.27662	0.899663	0.326583	-0.763795	-2.29402	1.45291	-2.02018	-1.17043	-1.92523	-3.23646	-0.98221	0.954681	-0.915043	-1.67121	-1.3177	-0.196339	-0.63655	0.00990034	-2.13763	0.409765	-1.4469	-2.08152	-0.34559	-1.44287	1.26695	-0.494023	-0.86596	0.115693	0.0362391	-1.87286	-0.602218	-2.12794	0.396514	-1.97372	-1.38504	0.312029	-0.573086
-4.33769	-0.499324	0.485554	1.94071	-0.850602	0.209666	0.224745	-0.567333	0.0885718	0.00997492	0.563008	0.181568	-0.832774	1.41106	0.915941	0.456332	-0.750231	-2.129	1.58428	-2.02762	-1.2734	-2.0315	-3.10808	-0.838659	1.04838	-0.902202	-1.57492	-1.36319	-0.148382	-0.645815	-0.0224229	-2.16632	0.396537	-1.66762	-2.21666	-0.416696	-1.23403	1.12082	-0.389202	-0.912284	0.0900251	0.032829	-1.79256	-0.58265	-1.96602	0.628597	-1.96919	-1.25088	0.291945	-0.572803
-4.32786	-0.19549	0.396386	2.11944	-0.78096	0.235651	0.182283	-0.830966	0.227481	-0.170568	0.613764	0.172018	-0.863309	1.5399	0.944774	0.623732	-0.747907	-1.98486	1.67073	-1.98267	-1.3836	-2.11885	-2.96951	-0.811986	1.06008	-0.885094	-1.48148	-1.40376	-0.0847141	-0.664848	-0.064201	-2.20055	0.34099	-1.88191	-2.35608	-0.401998	-1.10382	1.06063	-0.254963	-0.965806	0.0270034	0.00616531	-1.72388	-0.555481	-1.77688	0.738455	-1.91629	-1.12883	0.291585	-0.578069
-4.31803	0.11199	0.301729	2.31021	-0.686091	0.242872	0.0663341	-1.04227	0.395749	-0.354893	0.640077	0.161293	-0.892656	1.65717	0.982762	0.82605	-0.758125	-1.88461	1.67676	-1.91036	-1.50123	-2.18295	-2.80973	-0.87451	1.02756	-0.871324	-1.39901	-1.43437	-0.0188503	-0.69792	-0.110843	-2.23745	0.240671	-2.04834	-2.49133	-0.317334	-1.06139	1.08029	-0.113531	-1.02292	-0.0662308	-0.0414556	-1.66241	-0.539599	-1.57265	0.734001	-1.82782	-1.02064	0.314439	-0.587233
-4.3082	0.39091	0.202015	2.49487	-0.580469	0.239295	-0.0987672	-1.14212	0.588268	-0.49833	0.656029	0.156672	-0.91589	1.75805	1.02831	1.05904	-0.780151	-1.81206	1.60242	-1.82742	-1.62573	-2.2338	-2.61915	-0.999419	0.970073	-0.869958	-1.33914	-1.45413	0.0403128	-0.744892	-0.159209	-2.26865	0.0990648	-2.14374	-2.58674	-0.187997	-1.09071	1.16661	0.0215563	-1.0811	-0.183968	-0.103121	-1.58497	-0.533146	-1.35981	0.640062	-1.7139	-0.92494	0.354479	-0.599233
-4.29837	0.520533	0.0958922	2.66815	-0.485	0.230375	-0.296374	-1.14637	0.800844	-0.587365	0.663209	0.160165	-0.930576	1.80476	1.07395	1.31745	-0.800929	-1.75242	1.46289	-1.74698	-1.74423	-2.2791	-2.3938	-1.15988	0.896102	-0.872158	-1.30161	-1.46405	0.0829463	-0.803686	-0.211952	-2.2903	-0.0793444	-2.17634	-2.6366	-0.0371839	-1.16486	1.29823	0.14451	-1.13216	-0.315187	-0.181849	-1.47709	-0.531519	-1.1494	0.485037	-1.58366	-0.854179	0.398496	-0.618945
-4.28854	0.446108	-0.0170452	2.82884	-0.410105	0.216389	-0.512308	-1.08164	1.01698	-0.627573	0.657748	0.166981	-0.938792	1.77395	1.11145	1.59186	-0.811529	-1.69748	1.27632	-1.67409	-1.8149	-2.31178	-2.13988	-1.33392	0.797045	-0.878166	-1.28147	-1.46758	0.093657	-0.859876	-0.275347	-2.30722	-0.286569	-2.15938	-2.6519	0.123957	-1.26749	1.45437	0.252235	-1.18418	-0.39624	-0.275351	-1.34623	-0.53097	-0.950176	0.287286	-1.44659	-0.864389	0.4396	-0.652255
-4.27871	0.170782	-0.131668	2.95243	-0.361709	0.195958	-0.728142	-0.9709	1.17773	-0.629152	0.636762	0.171623	-0.944186	1.67901	1.13345	1.84839	-0.806167	-1.65679	1.05666	-1.60006	-1.84422	-2.29555	-1.87446	-1.50596	0.653644	-0.886706	-1.28352	-1.46418	0.0514858	-0.908996	-0.35446	-2.32678	-0.512928	-2.10433	-2.64324	0.291545	-1.39083	1.61646	0.341924	-1.23361	-0.394356	-0.381584	-1.19195	-0.535415	-0.786653	0.0592347	-1.30859	-0.956368	0.477264	-0.698638
-4.26888	-0.295313	-0.232593	2.9656	-0.370951	0.166583	-0.867039	-0.835561	1.27588	-0.603464	0.59906	0.174855	-0.948932	1.53747	1.11958	2.06628	-0.786032	-1.64914	0.812718	-1.51614	-1.84464	-2.24019	-1.65224	-1.66849	0.452871	-0.896927	-1.30853	-1.43117	-0.0369075	-0.957177	-0.447891	-2.35204	-0.744792	-2.02302	-2.62031	0.462969	-1.53173	1.77356	0.401758	-1.27077	-0.324219	-0.498067	-1.01557	-0.549427	-0.679565	-0.183211	-1.17257	-1.10478	0.50214	-0.747792
-4.25905	-0.869679	-0.315465	2.87698	-0.483967	0.129701	-0.890835	-0.69387	1.32786	-0.556626	0.546907	0.174805	-0.92778	1.37407	1.06848	2.23133	-0.753229	-1.69086	0.549107	-1.42034	-1.82456	-2.17092	-1.50312	-1.82144	0.213683	-0.91715	-1.35484	-1.3708	-0.163222	-1.00627	-0.538414	-2.38494	-0.961577	-1.93495	-2.59133	0.632511	-1.69348	1.91809	0.402826	-1.29186	-0.204111	-0.605451	-0.821818	-0.573879	-0.618142	-0.428301	-1.03948	-1.28431	0.509312	-0.791663
-4.24922	-1.45104	-0.381411	2.71713	-0.676993	0.0850612	-0.822198	-0.557443	1.34689	-0.498295	0.483351	0.174156	-0.87249	1.20162	0.989728	2.33095	-0.709948	-1.78873	0.266103	-1.36677	-1.79468	-2.10621	-1.41769	-1.97648	0.0302846	-0.950229	-1.42019	-1.29786	-0.322386	-1.05155	-0.619921	-2.42503	-1.12694	-1.85798	-2.55605	0.753924	-1.86992	2.05216	0.351808	-1.2953	-0.0459805	-0.695884	-0.614006	-0.606667	-0.593297	-0.66983	-0.907032	-1.4781	0.50121	-0.83077
-4.23939	-1.97092	-0.438597	2.51025	-0.923211	0.0438932	-0.691145	-0.434802	1.34049	-0.444047	0.411791	0.193056	-0.80006	1.0287	0.894468	2.36138	-0.658343	-1.90223	-0.0407042	-1.37279	-1.76141	-2.05043	-1.38401	-2.14269	-0.0879801	-0.997852	-1.50378	-1.2294	-0.504982	-1.08367	-0.686594	-2.45537	-1.22892	-1.79827	-2.51007	0.794116	-2.0219	2.14566	0.259776	-1.28057	0.143456	-0.778482	-0.394961	-0.644764	-0.599293	-0.90487	-0.786783	-1.6746	0.480397	-0.866341
-4.22956	-2.36803	-0.490521	2.27237	-1.20116	0.0156489	-0.515474	-0.325081	1.31525	-0.396839	0.345712	0.213507	-0.72801	0.864075	0.819927	2.32827	-0.601135	-1.99985	-0.375906	-1.42347	-1.72431	-2.00404	-1.38981	-2.30508	-0.1724	-1.061	-1.61646	-1.17009	-0.692887	-1.09839	-0.737904	-2.44476	-1.26089	-1.76098	-2.44974	0.765066	-2.13779	2.15374	0.135737	-1.24948	0.355342	-0.846135	-0.167356	-0.685779	-0.632578	-1.12698	-0.711226	-1.86746	0.449937	-0.899597
-4.21972	-2.64192	-0.536173	2.01493	-1.48796	-0.00527087	-0.309819	-0.223162	1.27521	-0.355789	0.281704	0.224677	-0.668693	0.707799	0.780141	2.23798	-0.54972	-2.09491	-0.739421	-1.50673	-1.68099	-1.9637	-1.42507	-2.42685	-0.245479	-1.12968	-1.74669	-1.11421	-0.869114	-1.09401	-0.7676	-2.4007	-1.22315	-1.75071	-2.37582	0.683015	-2.21228	2.09197	-0.0092519	-1.21559	0.565177	-0.891163	0.0663354	-0.726743	-0.687064	-1.32065	-0.675493	-2.05391	0.412812	-0.931439
-4.20989	-2.79806	-0.53808	1.74541	-1.7669	-0.021032	-0.0869756	-0.150681	1.22251	-0.315499	0.211741	0.224557	-0.627914	0.558886	0.771081	2.09833	-0.519434	-2.19844	-1.0998	-1.61498	-1.63139	-1.92206	-1.48124	-2.5248	-0.306956	-1.17082	-1.86177	-1.05091	-1.01828	-1.06546	-0.76819	-2.33666	-1.12629	-1.77272	-2.28779	0.560656	-2.24656	1.97997	-0.165479	-1.19178	0.712019	-0.913307	0.304624	-0.760724	-0.759101	-1.43238	-0.669339	-2.23107	0.373544	-0.961783
-4.20006	-2.84554	-0.502565	1.46616	-2.03027	-0.0247609	0.144156	-0.135801	1.15945	-0.270452	0.141483	0.214052	-0.601301	0.41942	0.790391	1.92621	-0.514724	-2.31338	-1.41466	-1.74324	-1.57507	-1.86638	-1.55342	-2.61699	-0.339629	-1.18072	-1.94749	-0.98164	-1.12132	-1.01247	-0.738894	-2.26313	-0.980185	-1.83713	-2.18621	0.407513	-2.23927	1.83583	-0.326692	-1.17483	0.777997	-0.914161	0.548316	-0.782963	-0.840418	-1.45289	-0.684909	-2.3647	0.340737	-0.983004
-4.19023	-2.79724	-0.449621	1.17971	-2.21874	-0.0100621	0.380027	-0.150687	1.09951	-0.216864	0.065156	0.194299	-0.575462	0.319475	0.836548	1.74095	-0.538535	-2.4303	-1.69203	-1.8974	-1.51046	-1.78442	-1.63789	-2.71082	-0.327693	-1.17266	-2.00248	-0.922869	-1.15668	-0.944633	-0.684133	-2.18747	-0.795785	-1.92094	-2.06864	0.229923	-2.19149	1.67415	-0.489737	-1.14878	0.767074	-0.894531	0.791968	-0.776774	-0.927821	-1.40563	-0.716454	-2.4159	0.313844	-0.991115
-4.1804	-2.66966	-0.391317	0.888136	-2.27176	0.0251348	0.614221	-0.17823	1.05009	-0.155308	-0.00881699	0.168089	-0.546644	0.290758	0.916075	1.56264	-0.600092	-2.52766	-1.93594	-2.08396	-1.42813	-1.66784	-1.72019	-2.81267	-0.269104	-1.15371	-2.02556	-0.871116	-1.13839	-0.874284	-0.606908	-2.11361	-0.591054	-2.00148	-1.93311	0.0314149	-2.11372	1.51131	-0.650736	-1.12106	0.690805	-0.852069	1.0177	-0.714494	-1.01586	-1.31021	-0.761952	-2.39194	0.290042	-0.987926
-4.17057	-2.47634	-0.336174	0.598999	-2.208	0.0761172	0.774453	-0.209048	1.00311	-0.0885619	-0.0651636	0.151166	-0.503894	0.320668	1.03477	1.40119	-0.696697	-2.5892	-2.13199	-2.29868	-1.3262	-1.51427	-1.74376	-2.92352	-0.176838	-1.12606	-2.01921	-0.825793	-1.07964	-0.820112	-0.513434	-2.03779	-0.382408	-2.06998	-1.78003	-0.177811	-2.01841	1.35717	-0.797517	-1.09634	0.563122	-0.772999	1.21391	-0.600633	-1.10085	-1.17686	-0.821162	-2.30099	0.278263	-0.971307
-4.16074	-2.23543	-0.290867	0.313766	-2.05303	0.134425	0.825027	-0.237508	0.952357	-0.0201863	-0.0841122	0.143543	-0.439201	0.395234	1.17044	1.26252	-0.808412	-2.61006	-2.26679	-2.52985	-1.24705	-1.32709	-1.70482	-3.04016	-0.109279	-1.09049	-1.98521	-0.788146	-0.988131	-0.805034	-0.41289	-1.95489	-0.181169	-2.11379	-1.61253	-0.339982	-1.91158	1.21389	-0.918005	-1.06976	0.398068	-0.64338	1.37795	-0.436293	-1.17954	-1.0142	-0.890055	-2.14925	0.281973	-0.944434
-4.15091	-1.96255	-0.260969	0.038667	-1.83267	0.191515	0.789841	-0.262049	0.897336	0.0453697	-0.0251558	0.114831	-0.351217	0.502044	1.2641	1.14707	-0.930216	-2.58484	-2.33907	-2.76763	-1.22837	-1.11377	-1.62113	-3.15575	-0.0782593	-1.04025	-1.90989	-0.75933	-0.870487	-0.826064	-0.313831	-1.8578	0.00875844	-2.12244	-1.43473	-0.410573	-1.79687	1.07969	-1.00648	-1.03726	0.207325	-0.465466	1.49442	-0.227841	-1.24804	-0.831654	-0.964522	-1.94687	0.299561	-0.913096
-4.14108	-1.66911	-0.257147	-0.152278	-1.56801	0.240954	0.697484	-0.285501	0.841566	0.100331	0.105184	0.0709939	-0.266862	0.630876	1.30878	1.05697	-1.0617	-2.51373	-2.35207	-2.99302	-1.25922	-0.880684	-1.50839	-3.25363	-0.0801329	-0.972938	-1.79505	-0.740381	-0.735061	-0.876713	-0.228474	-1.74028	0.187842	-2.07193	-1.25599	-0.401985	-1.67615	0.94868	-1.06498	-0.996081	0.000415452	-0.260171	1.5409	0.020395	-1.30334	-0.640721	-1.03941	-1.70981	0.323299	-0.876089
-4.13125	-1.36215	-0.316774	-0.234821	-1.27588	0.279615	0.577784	-0.316874	0.786288	0.133066	0.286507	0.0237522	-0.191369	0.772788	1.30653	1.00678	-1.19096	-2.41582	-2.31054	-3.15675	-1.33188	-0.632806	-1.37849	-3.32325	-0.11895	-0.893169	-1.64443	-0.736873	-0.603397	-0.951082	-0.173493	-1.64054	0.361788	-1.95135	-1.10756	-0.330517	-1.55106	0.832438	-1.087	-0.941076	-0.214483	-0.0701262	1.52146	0.30173	-1.34339	-0.452563	-1.10816	-1.44956	0.346318	-0.833909
-4.12142	-1.0614	-0.42784	-0.236642	-0.975318	0.307144	0.444147	-0.37193	0.729775	0.134756	0.491619	-0.0179516	-0.114837	0.923056	1.25803	0.989158	-1.29772	-2.31476	-2.22087	-3.26581	-1.44295	-0.378303	-1.23809	-3.35026	-0.192434	-0.822676	-1.48218	-0.757649	-0.492048	-1.04441	-0.156541	-1.57423	0.519377	-1.78635	-1.00012	-0.210682	-1.42171	0.773734	-1.07493	-0.861458	-0.413545	0.0878817	1.44504	0.610421	-1.36779	-0.272381	-1.16518	-1.17736	0.366487	-0.790477
-4.11159	-0.839717	-0.569044	-0.183953	-0.676267	0.325281	0.30314	-0.456862	0.670098	0.101854	0.704106	-0.0518148	-0.036026	1.06336	1.16496	0.988652	-1.37112	-2.21243	-2.0858	-3.33851	-1.58532	-0.132649	-1.09172	-3.30262	-0.295613	-0.788214	-1.32724	-0.807414	-0.409364	-1.15052	-0.172825	-1.53134	0.610701	-1.60256	-0.935065	-0.0548949	-1.30634	0.775058	-1.03587	-0.761039	-0.539992	0.213407	1.32078	0.940796	-1.37778	-0.10291	-1.20833	-0.901975	0.385711	-0.747196
-4.10176	-0.704777	-0.726795	-0.0979387	-0.383929	0.33107	0.157269	-0.545542	0.60797	0.0309484	0.911778	-0.0826312	0.0350647	1.13509	1.03302	0.992954	-1.40614	-2.11164	-1.90714	-3.38749	-1.75468	0.0610583	-0.942298	-3.16748	-0.426447	-0.787185	-1.18282	-0.882949	-0.351387	-1.25414	-0.211143	-1.50285	0.63777	-1.41282	-0.91253	0.128045	-1.22393	0.818545	-0.97835	-0.645391	-0.596099	0.307009	1.15966	1.26925	-1.34378	0.0621867	-1.20533	-0.629773	0.403362	-0.704688
-4.09193	-0.637107	-0.88508	0.00172238	-0.1598	0.324838	0.00795736	-0.636059	0.554462	-0.100171	1.10085	-0.108713	0.0875918	1.14044	0.870131	0.973673	-1.39933	-2.01403	-1.68737	-3.41936	-1.94834	0.130511	-0.791603	-2.94671	-0.594403	-0.808535	-1.05233	-0.978758	-0.308586	-1.33435	-0.251145	-1.48343	0.622062	-1.22677	-0.930196	0.331076	-1.16468	0.887719	-0.919344	-0.521373	-0.598022	0.367321	0.980503	1.55158	-1.26923	0.20398	-1.13634	-0.366052	0.414158	-0.669429
-4.0821	-0.618151	-0.964262	0.111311	-0.0397333	0.30983	-0.142652	-0.733184	0.520148	-0.291	1.26532	-0.127082	0.104354	1.1013	0.682694	0.92299	-1.35285	-1.9211	-1.44113	-3.43495	-2.13199	0.0982781	-0.642488	-2.65185	-0.797734	-0.844184	-0.956214	-1.09043	-0.289459	-1.36088	-0.279448	-1.47477	0.57643	-1.05149	-0.97867	0.541536	-1.11831	0.971528	-0.867774	-0.400119	-0.560524	0.395091	0.803374	1.78027	-1.18047	0.278069	-1.02056	-0.151025	0.421793	-0.646173
-4.07227	-0.631317	-0.918702	0.231328	0.00350829	0.297339	-0.292009	-0.833582	0.510049	-0.529002	1.38727	-0.140529	0.0746105	1.03142	0.481633	0.83551	-1.2719	-1.83994	-1.19014	-3.43007	-2.25348	-0.007428	-0.505813	-2.31056	-1.02794	-0.894074	-0.905844	-1.19918	-0.297963	-1.32927	-0.291036	-1.47776	0.500102	-0.897798	-1.04947	0.71212	-1.07576	1.0615	-0.82059	-0.290375	-0.500273	0.389936	0.64268	1.95757	-1.10151	0.29421	-0.875069	-0.0551756	0.428078	-0.628323
-4.06244	-0.664386	-0.775192	0.360177	-0.00879581	0.299819	-0.427595	-0.932662	0.524485	-0.799342	1.42232	-0.157738	-0.00371156	0.93564	0.308214	0.718416	-1.18033	-1.7757	-0.953993	-3.39936	-2.32597	-0.164956	-0.423662	-1.95889	-1.24776	-0.967996	-0.898825	-1.29038	-0.324641	-1.24092	-0.280357	-1.49782	0.39741	-0.774031	-1.13866	0.787968	-1.03218	1.15226	-0.771968	-0.194545	-0.426814	0.351476	0.504087	2.08284	-1.05237	0.268071	-0.714269	-0.0830561	0.431574	-0.606608
-4.05261	-0.709119	-0.558874	0.496336	-0.060263	0.303203	-0.491598	-1.02618	0.560317	-1.07957	1.38496	-0.188813	-0.127684	0.816603	0.214233	0.586644	-1.10579	-1.73302	-0.742099	-3.33802	-2.36345	-0.356148	-0.40263	-1.62393	-1.3812	-1.06343	-0.927632	-1.3591	-0.364234	-1.10617	-0.241015	-1.54407	0.277545	-0.674381	-1.24389	0.769621	-0.991445	1.24036	-0.71931	-0.135705	-0.345409	0.286304	0.389552	2.16014	-1.04265	0.21332	-0.554385	-0.206015	0.437251	-0.581636
-4.04278	-0.760746	-0.293899	0.623331	-0.134832	0.259145	-0.483593	-1.10941	0.612995	-1.34632	1.3074	-0.232656	-0.293281	0.68495	0.20033	0.492373	-1.04352	-1.71504	-0.562978	-3.24552	-2.37079	-0.566746	-0.424153	-1.32334	-1.42023	-1.17173	-0.983445	-1.40131	-0.41217	-0.934551	-0.177227	-1.60357	0.148393	-0.588736	-1.36456	0.683459	-0.963837	1.322	-0.662901	-0.135368	-0.264802	0.194626	0.299355	2.19902	-1.06785	0.140183	-0.411035	-0.396789	0.447427	-0.555717
-4.03295	-0.820274	-0.00240224	0.695726	-0.224311	0.16655	-0.433705	-1.18373	0.685093	-1.58105	1.21624	-0.251312	-0.496099	0.585479	0.256391	0.44002	-0.994302	-1.72066	-0.418843	-3.12366	-2.35119	-0.787634	-0.478581	-1.06768	-1.37831	-1.28218	-1.05884	-1.41362	-0.464493	-0.732724	-0.088514	-1.62556	0.014397	-0.523837	-1.4916	0.546281	-0.961248	1.36338	-0.601505	-0.186535	-0.215422	0.0751329	0.230933	2.20997	-1.13996	0.0568315	-0.300282	-0.626053	0.460694	-0.531011
-4.02312	-0.893552	0.297379	0.723611	-0.329776	0.0312021	-0.361114	-1.2327	0.780064	-1.77292	1.12749	-0.240629	-0.728685	0.52526	0.372357	0.426931	-0.960841	-1.7535	-0.310449	-2.96848	-2.31141	-1.00786	-0.562511	-0.917415	-1.27589	-1.36162	-1.15174	-1.3982	-0.518681	-0.512314	0.0256689	-1.60728	-0.121998	-0.520724	-1.59745	0.363686	-0.989666	1.33437	-0.533271	-0.277747	-0.196684	-0.0676516	0.181816	2.19661	-1.25831	-0.0305086	-0.275503	-0.866863	0.473775	-0.509315
-4.01329	-0.979715	0.576388	0.723512	-0.454755	-0.141212	-0.277234	-1.24193	0.900037	-1.90827	1.05157	-0.208211	-0.95477	0.499676	0.535992	0.444004	-0.943603	-1.81937	-0.239127	-2.78432	-2.24662	-1.21176	-0.665556	-0.930205	-1.13424	-1.39365	-1.25356	-1.35896	-0.573668	-0.286161	0.154646	-1.55456	-0.260369	-0.575509	-1.68071	0.143696	-1.04681	1.24515	-0.455346	-0.395589	-0.194403	-0.228416	0.150475	2.162	-1.40073	-0.118612	-0.346788	-1.10626	0.486352	-0.491184
-4.00346	-1.07412	0.750704	0.707446	-0.602113	-0.334731	-0.191097	-1.18342	1.048	-1.96141	0.990689	-0.158465	-1.14816	0.50174	0.724671	0.485733	-0.940021	-1.92321	-0.216001	-2.5779	-2.14546	-1.39189	-0.778606	-1.07776	-0.962283	-1.38476	-1.36231	-1.29929	-0.629754	-0.0659098	0.282458	-1.46583	-0.401173	-0.668244	-1.74415	-0.103991	-1.128	1.10705	-0.369173	-0.519567	-0.197406	-0.402157	0.131457	2.11141	-1.54732	-0.206568	-0.492041	-1.33831	0.496829	-0.477182
-3.99363	-1.17496	0.807889	0.680166	-0.771128	-0.537924	-0.110301	-1.06767	1.21658	-1.95118	0.942313	-0.0995922	-1.29928	0.518488	0.918349	0.550009	-0.954381	-2.01196	-0.26984	-2.35292	-2.00214	-1.51609	-0.897769	-1.32044	-0.76677	-1.34204	-1.47514	-1.22187	-0.686464	0.141692	0.394103	-1.34721	-0.541663	-0.781927	-1.79055	-0.367057	-1.22821	0.930697	-0.304034	-0.63186	-0.197114	-0.585715	0.113541	2.06574	-1.67453	-0.294494	-0.689559	-1.5613	0.499323	-0.468781
-3.9838	-1.28101	0.771463	0.643518	-0.960743	-0.742356	-0.0386887	-0.917138	1.36796	-1.89816	0.903669	-0.0312131	-1.40448	0.54472	1.10499	0.634051	-0.9756	-2.06139	-0.383757	-2.11375	-1.85557	-1.56307	-1.0173	-1.6073	-0.555494	-1.27214	-1.56759	-1.13296	-0.733573	0.316771	0.480609	-1.20621	-0.659776	-0.907146	-1.81849	-0.632685	-1.33967	0.735042	-0.299471	-0.731494	-0.187712	-0.778812	0.0890625	2.04029	-1.76144	-0.388861	-0.909513	-1.76981	0.491402	-0.476045
-3.97396	-1.39122	0.66582	0.603888	-1.16981	-0.945195	-0.00163892	-0.750568	1.4908	-1.81806	0.872184	0.0528883	-1.46355	0.576974	1.27593	0.734262	-1.01029	-2.08111	-0.533965	-1.91978	-1.76874	-1.55171	-1.12753	-1.89114	-0.337572	-1.17628	-1.63769	-1.05467	-0.749871	0.433744	0.539417	-1.0451	-0.745215	-1.03788	-1.82928	-0.849935	-1.45035	0.542203	-0.340349	-0.798227	-0.165597	-0.98562	0.0583894	2.03116	-1.79446	-0.485806	-1.12056	-1.96179	0.473484	-0.501522
-3.96413	-1.48229	0.512067	0.616074	-1.39258	-1.14074	-0.0490526	-0.582537	1.57886	-1.7225	0.837336	0.158062	-1.4779	0.609181	1.42554	0.855219	-1.06609	-2.07344	-0.701132	-1.8278	-1.7286	-1.49596	-1.22356	-2.13909	-0.177805	-1.05832	-1.68948	-1.00145	-0.746831	0.496316	0.565526	-0.859963	-0.803182	-1.1697	-1.82792	-0.985171	-1.54988	0.359081	-0.408563	-0.809657	-0.124455	-1.17095	0.0235714	2.02821	-1.74588	-0.572203	-1.30819	-2.1054	0.446889	-0.540005
-3.9543	-1.47562	0.326622	0.736854	-1.62397	-1.25576	-0.16826	-0.432223	1.6234	-1.6159	0.781272	0.286231	-1.45292	0.643058	1.55312	0.994415	-1.13968	-2.04031	-0.864241	-1.81871	-1.7269	-1.40616	-1.28355	-2.33513	-0.111474	-0.928174	-1.72851	-0.976352	-0.740899	0.518742	0.556424	-0.640974	-0.837628	-1.29973	-1.83783	-1.0401	-1.63655	0.189506	-0.491289	-0.789959	-0.0612989	-1.28453	-0.0130899	2.0257	-1.61013	-0.658477	-1.46758	-2.18293	0.416232	-0.583069
-3.94447	-1.36292	0.124568	0.941698	-1.86078	-1.26015	-0.337481	-0.353265	1.6216	-1.50656	0.695225	0.438118	-1.4111	0.680742	1.64696	1.12585	-1.22473	-1.97889	-0.963751	-1.86824	-1.7545	-1.29201	-1.30756	-2.47572	-0.102448	-0.819618	-1.75362	-0.977595	-0.740417	0.518632	0.522467	-0.389368	-0.852387	-1.42723	-1.86965	-1.01893	-1.70985	0.0388085	-0.580795	-0.756775	0.0196962	-1.33369	-0.0443081	2.02118	-1.41617	-0.754604	-1.59757	-2.2135	0.385112	-0.620934
-3.93464	-1.16334	-0.0832317	1.20148	-2.09912	-1.17543	-0.539079	-0.342241	1.57806	-1.40207	0.5841	0.610377	-1.36822	0.723047	1.66662	1.20235	-1.31069	-1.893	-0.979216	-1.95349	-1.80097	-1.16463	-1.30086	-2.56494	-0.121596	-0.759442	-1.76528	-1.00185	-0.740192	0.506788	0.467512	-0.149594	-0.850463	-1.5539	-1.91023	-0.934046	-1.77522	-0.0785174	-0.674469	-0.719301	0.112686	-1.3356	-0.0642349	2.01508	-1.19089	-0.865248	-1.70235	-2.21063	0.367247	-0.646808
-3.92481	-0.899715	-0.288321	1.4939	-2.30731	-1.02173	-0.759862	-0.375179	1.49815	-1.30078	0.454377	0.777949	-1.31592	0.770712	1.6105	1.22337	-1.37991	-1.78689	-0.935842	-2.05608	-1.86285	-1.03743	-1.26417	-2.5947	-0.147352	-0.742764	-1.76243	-1.04492	-0.737249	0.489984	0.396416	0.0214526	-0.835515	-1.67547	-1.94257	-0.794499	-1.82145	-0.138629	-0.776782	-0.679822	0.212616	-1.3047	-0.0590344	2.00702	-0.955859	-0.991525	-1.79242	-2.18516	0.379293	-0.657506
-3.91498	-0.592072	-0.484351	1.80645	-2.42867	-0.811414	-0.990235	-0.434825	1.38884	-1.19603	0.312744	0.92404	-1.26286	0.821464	1.49574	1.20059	-1.41143	-1.66667	-0.855512	-2.16154	-1.94071	-0.921717	-1.19968	-2.51949	-0.165518	-0.762156	-1.74924	-1.10374	-0.730455	0.470364	0.320996	0.10257	-0.810642	-1.75133	-1.96085	-0.611289	-1.85336	-0.153347	-0.881726	-0.635025	0.312868	-1.25206	-0.0119432	1.99748	-0.734714	-1.13132	-1.85298	-2.1496	0.419679	-0.645578
-3.90515	-0.252897	-0.623686	2.12883	-2.46856	-0.5524	-1.21751	-0.510465	1.25821	-1.08548	0.17222	1.05908	-1.22549	0.875972	1.33767	1.14546	-1.39322	-1.54081	-0.753696	-2.26222	-2.03653	-0.852557	-1.14232	-2.35511	-0.167201	-0.808799	-1.75374	-1.17575	-0.704865	0.448942	0.248354	0.0919156	-0.778722	-1.77403	-1.97026	-0.394026	-1.88054	-0.135447	-0.959243	-0.579584	0.402264	-1.18332	0.0734418	1.98466	-0.543608	-1.26892	-1.85675	-2.11349	0.482311	-0.601337
-3.89532	0.110283	-0.684362	2.42174	-2.43181	-0.259026	-1.40549	-0.594827	1.11205	-0.970044	0.0452798	1.19069	-1.19414	0.939605	1.1539	1.06625	-1.32818	-1.45764	-0.64788	-2.35379	-2.11405	-0.858173	-1.12961	-2.14841	-0.150749	-0.873349	-1.7745	-1.25666	-0.644852	0.423837	0.182232	0.00102335	-0.741842	-1.75161	-1.97006	-0.157581	-1.90741	-0.0941295	-1.00835	-0.51282	0.474675	-1.0999	0.1945	1.94203	-0.391204	-1.3947	-1.81436	-2.07562	0.560943	-0.519622
-3.88549	0.464103	-0.689151	2.57134	-2.33142	0.0558011	-1.49301	-0.679627	0.954834	-0.854757	-0.0638072	1.32034	-1.14116	1.01139	0.963168	0.972109	-1.21753	-1.44705	-0.552449	-2.40573	-2.13599	-0.928932	-1.15312	-1.9395	-0.12103	-0.934578	-1.80083	-1.32259	-0.545281	0.38844	0.125465	-0.155364	-0.697901	-1.69217	-1.93978	0.0450584	-1.9358	-0.0355815	-1.03975	-0.434723	0.520973	-1.00269	0.346625	1.86683	-0.280988	-1.49985	-1.74366	-2.03091	0.650001	-0.403004
-3.87566	0.688096	-0.65138	2.54191	-2.18139	0.380993	-1.48065	-0.750112	0.78906	-0.749655	-0.153736	1.43966	-1.07282	1.06469	0.785904	0.874437	-1.06542	-1.49326	-0.469371	-2.3435	-2.11288	-1.05789	-1.20883	-1.75552	-0.0792389	-0.971205	-1.83396	-1.3595	-0.424139	0.342711	0.0931737	-0.369691	-0.640538	-1.61008	-1.87254	0.169507	-1.96578	0.0343964	-1.06074	-0.347546	0.532343	-0.91157	0.522637	1.78182	-0.215419	-1.57702	-1.65572	-1.97529	0.745433	-0.260017
-3.86583	0.728719	-0.581673	2.37723	-1.99347	0.693172	-1.38378	-0.802844	0.617102	-0.66357	-0.22476	1.53368	-0.989533	1.05775	0.637027	0.784376	-0.876934	-1.58062	-0.442817	-2.19262	-2.0618	-1.22446	-1.29161	-1.61311	0.00391978	-0.986345	-1.87809	-1.37542	-0.3144	0.298097	0.0862546	-0.631016	-0.568802	-1.51965	-1.78459	0.227915	-1.99689	0.107107	-1.07456	-0.274456	0.508563	-0.879182	0.715042	1.7016	-0.220883	-1.62301	-1.5589	-1.91044	0.844518	-0.108852
-3.856	0.583076	-0.490485	2.14159	-1.77735	0.922091	-1.22071	-0.818163	0.441706	-0.602123	-0.274796	1.59446	-0.889984	0.998147	0.520368	0.70903	-0.661245	-1.69729	-0.517062	-1.99755	-1.99786	-1.36199	-1.4075	-1.51931	0.131799	-0.984917	-1.93307	-1.37644	-0.22131	0.259616	0.0964489	-0.927731	-0.48158	-1.42853	-1.68753	0.230637	-2.02773	0.178053	-1.07467	-0.248729	0.446521	-0.898265	0.889382	1.64106	-0.28832	-1.63793	-1.45885	-1.83807	0.944908	0.0311583
-3.84617	0.272736	-0.385428	1.88165	-1.54006	1.06017	-1.00528	-0.779578	0.273004	-0.565957	-0.301509	1.61871	-0.77393	0.901297	0.437837	0.650813	-0.436162	-1.83585	-0.668697	-1.79592	-1.935	-1.45187	-1.55434	-1.47759	0.276432	-0.970966	-1.99661	-1.36587	-0.143812	0.224015	0.117556	-1.24982	-0.376974	-1.34506	-1.59371	0.182464	-2.05233	0.248042	-1.05631	-0.269371	0.343628	-0.952476	1.00657	1.60736	-0.400208	-1.62414	-1.36068	-1.75919	1.03156	0.144156
-3.83634	-0.115187	-0.271392	1.62788	-1.28776	1.11223	-0.749029	-0.700623	0.140578	-0.555498	-0.303959	1.60672	-0.643513	0.779679	0.391184	0.611894	-0.221199	-1.98882	-0.86877	-1.61157	-1.92168	-1.5026	-1.72428	-1.48527	0.407343	-0.953538	-2.06384	-1.34466	-0.0892546	0.189464	0.149723	-1.5662	-0.256122	-1.28187	-1.51128	0.0892978	-2.05548	0.320849	-1.02311	-0.329714	0.215502	-1.02959	1.06208	1.60253	-0.546429	-1.5847	-1.26181	-1.67292	1.08302	0.2279
-3.82651	-0.540033	-0.149925	1.43985	-1.02581	1.09075	-0.476272	-0.594222	0.0441966	-0.608471	-0.260943	1.56749	-0.500231	0.648988	0.377867	0.610974	-0.0298562	-2.15046	-1.08858	-1.45459	-1.99164	-1.51924	-1.88296	-1.5382	0.503558	-0.939376	-2.11559	-1.30891	-0.069194	0.15605	0.194723	-1.82729	-0.120517	-1.23736	-1.44263	-0.0403659	-2.02366	0.397877	-0.981585	-0.417986	0.0865149	-1.11882	1.057	1.62689	-0.717738	-1.52213	-1.15907	-1.58032	1.10212	0.276545
-3.81668	-0.981376	-0.0239619	1.35671	-0.756823	1.00589	-0.277876	-0.469626	-0.0221515	-0.729624	-0.184515	1.50694	-0.336037	0.518953	0.387956	0.647896	0.13317	-2.31713	-1.31135	-1.33166	-2.12442	-1.50378	-1.98328	-1.62219	0.559378	-0.932964	-2.15028	-1.25674	-0.0891097	0.130041	0.247461	-2.02416	0.0273839	-1.23277	-1.41577	-0.170794	-1.9656	0.475252	-0.946415	-0.521365	-0.00531867	-1.20765	0.996152	1.67095	-0.900898	-1.43832	-1.05474	-1.50536	1.09525	0.288157
-3.80685	-1.41851	0.105022	1.36286	-0.497388	0.870665	-0.20649	-0.334475	-0.053228	-0.889459	-0.0942419	1.43111	-0.154984	0.393819	0.409605	0.713845	0.261391	-2.48634	-1.53095	-1.28859	-2.298	-1.4648	-2.03177	-1.71194	0.572249	-0.937532	-2.18144	-1.19729	-0.144284	0.113341	0.292076	-2.15394	0.171982	-1.3183	-1.45599	-0.28072	-1.90896	0.523915	-0.93227	-0.628429	-0.0555206	-1.28716	0.891053	1.71554	-1.08593	-1.3343	-0.981477	-1.47014	1.06818	0.266812
-3.79702	-1.77005	0.233671	1.43875	-0.310213	0.694566	-0.259906	-0.201457	-0.0444958	-1.06333	-0.00259166	1.3555	0.0238381	0.276979	0.432763	0.803757	0.350581	-2.658	-1.74928	-1.37364	-2.49763	-1.40829	-2.03233	-1.7878	0.540957	-0.957291	-2.21685	-1.14405	-0.229117	0.104251	0.297932	-2.22089	0.280376	-1.48591	-1.54972	-0.362653	-1.85602	0.538915	-0.93347	-0.724962	-0.0751589	-1.35169	0.748083	1.7732	-1.26578	-1.20991	-0.99501	-1.46102	1.02588	0.217918
-3.78719	-1.99306	0.360126	1.56259	-0.21016	0.485226	-0.421525	-0.101254	0.000632308	-1.22944	0.0813909	1.29518	0.183509	0.195702	0.451106	0.913724	0.398861	-2.80984	-1.97126	-1.56196	-2.72213	-1.33651	-1.99113	-1.84156	0.471707	-0.998347	-2.25946	-1.09622	-0.338616	0.101813	0.26666	-2.23273	0.352903	-1.70518	-1.68222	-0.409217	-1.81066	0.535414	-0.944223	-0.806108	-0.0718216	-1.39884	0.571948	1.84842	-1.43068	-1.07115	-1.06926	-1.46763	0.972214	0.147102
-3.77736	-2.10423	0.485451	1.71203	-0.19273	0.250807	-0.670547	-0.0359053	0.0721967	-1.36282	0.151531	1.25995	0.305983	0.185026	0.462674	1.04346	0.379151	-2.88495	-2.16454	-1.82089	-2.97311	-1.2546	-1.91291	-1.86907	0.383452	-1.04909	-2.30707	-1.06287	-0.455758	0.102594	0.212199	-2.20198	0.39335	-1.95055	-1.84099	-0.416131	-1.77981	0.522924	-0.960522	-0.864392	-0.0505519	-1.42121	0.367627	1.91907	-1.57581	-0.952907	-1.17497	-1.48319	0.910147	0.0630501
-3.76753	-2.11962	0.610536	1.87266	-0.254037	0.0102996	-0.987714	0.00633749	0.164829	-1.45293	0.203764	1.26643	0.375627	0.229845	0.473253	1.18795	0.278849	-2.89321	-2.24302	-2.12154	-3.23958	-1.22877	-1.79061	-1.87066	0.296292	-1.09583	-2.35214	-1.04969	-0.548774	0.111217	0.152998	-2.13524	0.401279	-2.19566	-2.01259	-0.378884	-1.76774	0.500982	-0.979786	-0.865347	-0.0159005	-1.38349	0.153246	1.97021	-1.6987	-0.864413	-1.29474	-1.50898	0.842642	-0.0220885
-3.7577	-2.05302	0.736715	2.03421	-0.38504	-0.216554	-1.35433	0.0736414	0.275949	-1.49903	0.23559	1.34234	0.372119	0.307532	0.513159	1.33803	0.114677	-2.8467	-2.21286	-2.44304	-3.45983	-1.25985	-1.61179	-1.84582	0.23206	-1.13146	-2.38448	-1.0527	-0.611484	0.14427	0.0992145	-2.03818	0.376387	-2.42604	-2.18698	-0.297385	-1.78004	0.469561	-1.00153	-0.803967	0.0280138	-1.28531	-0.031287	1.99392	-1.79566	-0.807559	-1.4181	-1.54505	0.77918	-0.0977136
-3.74787	-1.92283	0.865615	2.18697	-0.574327	-0.418939	-1.75608	0.174184	0.402958	-1.50558	0.244105	1.48347	0.308952	0.399134	0.580325	1.47627	-0.09721	-2.75029	-2.11395	-2.76362	-3.60321	-1.32417	-1.36854	-1.79405	0.207469	-1.1524	-2.38976	-1.06732	-0.645415	0.206044	0.0550616	-1.91585	0.321628	-2.63612	-2.36431	-0.177004	-1.81887	0.425641	-1.03325	-0.691161	0.0794664	-1.16283	-0.182876	1.98586	-1.84494	-0.782055	-1.53896	-1.59417	0.726835	-0.164369
-3.73804	-1.75082	0.961474	2.26134	-0.808249	-0.590909	-2.15898	0.294178	0.538361	-1.46886	0.202854	1.6747	0.208083	0.493425	0.661185	1.56598	-0.342531	-2.60955	-1.97497	-3.06251	-3.67719	-1.40251	-1.05879	-1.71676	0.236001	-1.14819	-2.36644	-1.09006	-0.653816	0.273262	0.0215998	-1.77557	0.246787	-2.82694	-2.54342	-0.0564794	-1.88384	0.356192	-1.08395	-0.540502	0.142578	-1.03984	-0.299967	1.94437	-1.81047	-0.783141	-1.65541	-1.65572	0.682595	-0.223281
-3.7282	-1.5495	0.994765	2.20925	-1.07445	-0.732171	-2.44787	0.422388	0.662882	-1.39139	0.128087	1.89812	0.0912808	0.584581	0.74267	1.60536	-0.606667	-2.43272	-1.81299	-3.33342	-3.687	-1.47836	-0.687785	-1.61789	0.318576	-1.11477	-2.31498	-1.11778	-0.641213	0.329357	0.0103978	-1.62257	0.158899	-3.00466	-2.69136	0.0512418	-1.97357	0.260599	-1.1488	-0.372748	0.220179	-0.929192	-0.378356	1.87016	-1.70572	-0.813172	-1.74531	-1.72765	0.643377	-0.275323
-3.71837	-1.32539	0.984759	2.07165	-1.36301	-0.84783	-2.56739	0.550078	0.761814	-1.29278	0.0491526	2.10798	-0.0249573	0.664217	0.823685	1.60419	-0.873136	-2.22832	-1.64401	-3.57558	-3.6362	-1.54278	-0.274047	-1.51159	0.453802	-1.06188	-2.23939	-1.14828	-0.610549	0.359213	0.0453579	-1.46663	0.0525577	-3.13793	-2.78911	0.14743	-2.08771	0.14242	-1.22395	-0.208604	0.308874	-0.835355	-0.407472	1.77104	-1.55041	-0.877671	-1.77036	-1.80902	0.607368	-0.321662
-3.70854	-1.08491	0.94718	1.88491	-1.66482	-0.942319	-2.53612	0.674857	0.834652	-1.18835	-0.0164555	2.23611	-0.131761	0.691872	0.902384	1.57165	-1.12827	-1.99925	-1.4778	-3.79107	-3.53356	-1.60518	0.152834	-1.40909	0.622675	-0.998282	-2.14925	-1.17894	-0.562164	0.355965	0.114859	-1.32222	-0.0770969	-3.19192	-2.84652	0.221754	-2.22294	0.0242422	-1.30693	-0.058325	0.392355	-0.759822	-0.383398	1.65978	-1.36189	-0.974055	-1.74249	-1.89708	0.574579	-0.36278
-3.69871	-0.834099	0.892124	1.66247	-1.9613	-1.0175	-2.38208	0.799826	0.866375	-1.09694	-0.0611121	2.27488	-0.226386	0.664711	0.973395	1.51839	-1.36984	-1.7482	-1.32424	-3.98586	-3.38587	-1.67489	0.570027	-1.31717	0.761088	-0.92995	-2.05304	-1.20847	-0.502023	0.320421	0.202197	-1.20253	-0.230602	-3.18493	-2.87328	0.25768	-2.35188	-0.0825303	-1.40114	0.0775581	0.459236	-0.702829	-0.310277	1.54808	-1.15694	-1.09866	-1.67765	-1.9897	0.535999	-0.399546
-3.68888	-0.577011	0.825935	1.41463	-2.22805	-1.07446	-2.13227	0.924877	0.862996	-1.03743	-0.0820872	2.23337	-0.305078	0.602574	1.03257	1.44935	-1.5972	-1.51893	-1.24848	-4.12263	-3.19927	-1.75452	0.959635	-1.24407	0.862234	-0.861117	-1.95461	-1.24297	-0.453086	0.262246	0.296528	-1.12438	-0.403417	-3.13506	-2.88262	0.24695	-2.4439	-0.186941	-1.51415	0.201195	0.511724	-0.662576	-0.19146	1.44465	-0.946926	-1.22081	-1.58854	-2.08514	0.490023	-0.433113
-3.67905	-0.336994	0.75154	1.15112	-2.4501	-1.09099	-1.81018	1.05138	0.84241	-1.01475	-0.0791115	2.1194	-0.359442	0.517786	1.07863	1.36721	-1.80632	-1.39188	-1.26945	-4.16357	-2.98426	-1.84453	1.30114	-1.19379	0.930484	-0.79763	-1.86011	-1.2777	-0.426547	0.166584	0.389639	-1.08479	-0.580855	-3.0562	-2.88561	0.192321	-2.49609	-0.292033	-1.64297	0.306898	0.558453	-0.625513	-0.0346897	1.33508	-0.74343	-1.30878	-1.48643	-2.1787	0.439824	-0.461136
-3.66922	-0.164491	0.676067	0.879777	-2.62393	-1.01804	-1.43789	1.18193	0.814178	-1.02919	-0.0492469	1.94296	-0.394751	0.418977	1.1115	1.27959	-1.95493	-1.36691	-1.36768	-4.13313	-2.76869	-1.94303	1.58551	-1.16424	0.967514	-0.74202	-1.77272	-1.29359	-0.418243	0.0318977	0.473474	-1.08078	-0.748804	-2.96006	-2.88174	0.0988223	-2.50898	-0.390172	-1.74866	0.364213	0.606103	-0.575617	0.146261	1.21654	-0.599675	-1.35428	-1.38677	-2.24632	0.388388	-0.480267
-3.65939	-0.0470466	0.604882	0.606081	-2.75117	-0.871167	-1.04296	1.31652	0.784208	-1.06732	-0.000229567	1.7133	-0.414987	0.312401	1.13367	1.18858	-2.03223	-1.427	-1.52255	-4.05386	-2.60224	-2.04367	1.80728	-1.15645	0.978104	-0.703781	-1.69293	-1.30145	-0.421749	-0.120818	0.523642	-1.10951	-0.896915	-2.85624	-2.86239	-0.0291458	-2.48398	-0.468066	-1.80596	0.37485	0.659173	-0.508434	0.345899	1.09588	-0.556011	-1.35184	-1.29447	-2.26798	0.341734	-0.490344
-3.64956	0.035979	0.537615	0.355548	-2.79605	-0.67294	-0.647194	1.42602	0.756624	-1.11637	0.0711996	1.43698	-0.425194	0.200237	1.14828	1.0998	-2.04536	-1.55333	-1.714	-3.94394	-2.48342	-2.12099	1.9307	-1.16209	0.956183	-0.685171	-1.62357	-1.31183	-0.430461	-0.270496	0.522733	-1.16582	-1.01135	-2.74884	-2.82675	-0.181633	-2.4204	-0.515083	-1.82153	0.350329	0.668063	-0.459521	0.557211	0.980052	-0.604383	-1.303	-1.21216	-2.24346	0.302614	-0.491475
-3.63973	0.0999496	0.474944	0.169965	-2.73409	-0.441729	-0.286018	1.46882	0.733947	-1.16365	0.152179	1.12122	-0.431009	0.0869882	1.15624	1.04918	-1.99965	-1.72524	-1.92516	-3.81935	-2.40255	-2.1778	1.92638	-1.1861	0.89815	-0.683851	-1.58554	-1.32639	-0.434021	-0.404284	0.474652	-1.24189	-1.07426	-2.64485	-2.77508	-0.335033	-2.30986	-0.523944	-1.80459	0.304444	0.608632	-0.442308	0.748386	0.898271	-0.725803	-1.215	-1.14124	-2.17973	0.268781	-0.487076
-3.6299	0.15387	0.416171	0.0350042	-2.5942	-0.198604	-0.0583148	1.44345	0.717202	-1.19103	0.222881	0.783627	-0.440422	-0.0205064	1.15959	1.04411	-1.90022	-1.92509	-2.13853	-3.69072	-2.35948	-2.21605	1.83368	-1.25312	0.816514	-0.694124	-1.58639	-1.34383	-0.421977	-0.515318	0.391032	-1.31352	-1.08861	-2.54757	-2.70979	-0.462765	-2.14735	-0.499132	-1.76397	0.247243	0.497197	-0.451635	0.880253	0.863336	-0.894306	-1.09062	-1.07364	-2.08817	0.23441	-0.483216
-3.62007	0.203005	0.361463	-0.0652001	-2.412	0.0296751	0.0157241	1.34854	0.705602	-1.19178	0.272949	0.456264	-0.456224	-0.116929	1.16148	1.07083	-1.75287	-2.13853	-2.34485	-3.56351	-2.3521	-2.23638	1.69169	-1.36043	0.782295	-0.711823	-1.61989	-1.36277	-0.399061	-0.597721	0.283878	-1.37129	-1.05514	-2.4613	-2.64341	-0.537213	-1.9341	-0.442833	-1.70184	0.184494	0.349402	-0.490093	0.947981	0.868579	-1.09259	-0.927073	-1.01624	-1.98141	0.199156	-0.482396
-3.61024	0.24952	0.310225	-0.141145	-2.21523	0.234123	-0.0331499	1.1844	0.695541	-1.16694	0.295727	0.177489	-0.468849	-0.174971	1.16437	1.11659	-1.56477	-2.35754	-2.52776	-3.44154	-2.37467	-2.24135	1.5267	-1.494	0.799338	-0.73349	-1.67943	-1.37992	-0.369523	-0.64701	0.160197	-1.41101	-0.973349	-2.38516	-2.60317	-0.566184	-1.67999	-0.357066	-1.61211	0.120424	0.177948	-0.562122	0.958325	0.905262	-1.30903	-0.726912	-0.990319	-1.87274	0.174125	-0.481037
-3.60041	0.295343	0.254063	-0.2029	-2.02382	0.410734	-0.17406	0.956757	0.703832	-1.13719	0.27461	-0.0508038	-0.470117	-0.189832	1.1675	1.18116	-1.3405	-2.57787	-2.60206	-3.3277	-2.42168	-2.22855	1.35985	-1.63572	0.836494	-0.751887	-1.75864	-1.3875	-0.336218	-0.656253	0.0236961	-1.42976	-0.849383	-2.31689	-2.59061	-0.562013	-1.39757	-0.251244	-1.48682	0.0571687	-0.00770735	-0.671495	0.924365	0.966508	-1.53403	-0.49711	-0.986396	-1.77358	0.161065	-0.475346
-3.59058	0.339753	0.181265	-0.260045	-1.85329	0.557203	-0.380549	0.678239	0.738677	-1.13143	0.179286	-0.228135	-0.457003	-0.179662	1.17856	1.26313	-1.08703	-2.774	-2.55252	-3.21847	-2.46036	-2.18531	1.19864	-1.77427	0.873145	-0.753184	-1.85116	-1.38442	-0.300877	-0.60885	-0.122159	-1.43243	-0.702285	-2.25538	-2.58731	-0.533145	-1.09593	-0.134872	-1.34035	-0.00448604	-0.201611	-0.819164	0.858088	1.04222	-1.75275	-0.297096	-0.990992	-1.68912	0.162154	-0.467204
-3.58075	0.385303	0.0866116	-0.31704	-1.71191	0.670972	-0.630808	0.364342	0.786858	-1.15003	0.0270983	-0.355627	-0.431709	-0.16038	1.19976	1.36301	-0.811701	-2.87845	-2.41748	-3.10839	-2.43386	-2.10866	1.04544	-1.91054	0.895259	-0.722532	-1.95171	-1.38404	-0.269058	-0.515332	-0.263118	-1.44408	-0.5551	-2.2157	-2.58021	-0.489582	-0.786138	-0.0137933	-1.23225	-0.0645121	-0.402254	-1.00693	0.768354	1.10976	-1.95213	-0.180657	-0.995399	-1.62592	0.175758	-0.456171
-3.57092	0.434212	-0.0250419	-0.374395	-1.60265	0.720965	-0.908318	0.0294576	0.83814	-1.19519	-0.151626	-0.434898	-0.399555	-0.144053	1.23118	1.47817	-0.521596	-2.89738	-2.22877	-2.9985	-2.34836	-2.00275	0.900957	-2.04473	0.89503	-0.664519	-2.05249	-1.40243	-0.245144	-0.390923	-0.371722	-1.48034	-0.426627	-2.22026	-2.56631	-0.445832	-0.512898	0.107338	-1.17785	-0.123973	-0.60561	-1.23821	0.661474	1.14237	-2.10228	-0.138981	-0.99853	-1.58889	0.192821	-0.445689
-3.56109	0.485846	-0.149351	-0.43	-1.52194	0.694145	-1.20114	-0.317615	0.880489	-1.27111	-0.341829	-0.469296	-0.375279	-0.139246	1.27165	1.60627	-0.22633	-2.85273	-2.00648	-2.91911	-2.22107	-1.87539	0.763265	-2.1776	0.873995	-0.593594	-2.14319	-1.4331	-0.219844	-0.255393	-0.447612	-1.5292	-0.328964	-2.2524	-2.54512	-0.420134	-0.304227	0.223267	-1.16686	-0.183075	-0.754956	-1.49329	0.549028	1.15635	-2.16565	-0.158357	-1.0015	-1.58153	0.208091	-0.442604
-3.55126	0.504405	-0.282587	-0.482625	-1.46265	0.614066	-1.49887	-0.680381	0.865795	-1.37867	-0.530546	-0.462206	-0.364492	-0.14703	1.31873	1.74582	0.042721	-2.76693	-1.76447	-2.88179	-2.06603	-1.7313	0.625585	-2.29677	0.841849	-0.517999	-2.22048	-1.47019	-0.19627	-0.131437	-0.498186	-1.58196	-0.272708	-2.2982	-2.51612	-0.42472	-0.163817	0.329244	-1.19009	-0.247314	-0.815968	-1.7171	0.465024	1.16692	-2.15327	-0.243002	-1.01343	-1.60083	0.222821	-0.443155
-3.54143	0.43144	-0.42291	-0.535309	-1.42247	0.502431	-1.75126	-1.03783	0.763206	-1.51473	-0.69043	-0.417322	-0.368654	-0.162397	1.37193	1.87827	0.220461	-2.66253	-1.5119	-2.87329	-1.89094	-1.58124	0.478314	-2.32588	0.753948	-0.444414	-2.26933	-1.51005	-0.181815	-0.0354532	-0.53049	-1.62937	-0.258769	-2.34745	-2.462	-0.450435	-0.0858587	0.401602	-1.24337	-0.312195	-0.797246	-1.89541	0.445927	1.18568	-2.08119	-0.397448	-1.03824	-1.63466	0.243208	-0.442882
-3.5316	0.28285	-0.57111	-0.588534	-1.39837	0.37685	-1.87433	-1.29734	0.588221	-1.67293	-0.796692	-0.340089	-0.380963	-0.187201	1.43059	1.95422	0.302673	-2.54844	-1.25352	-2.88022	-1.69056	-1.47536	0.31687	-2.24066	0.589334	-0.378534	-2.26504	-1.54754	-0.1685	0.0247398	-0.549754	-1.66484	-0.28578	-2.39523	-2.36612	-0.48053	-0.0615847	0.412275	-1.3196	-0.351702	-0.723413	-2.02006	0.483755	1.22148	-1.96024	-0.614649	-1.07927	-1.68082	0.267717	-0.441265
-3.52177	0.0825338	-0.688112	-0.63605	-1.38734	0.259827	-1.87753	-1.45017	0.362219	-1.84732	-0.863399	-0.237396	-0.381586	-0.22182	1.4917	1.97559	0.299838	-2.42555	-0.988139	-2.88445	-1.46813	-1.42457	0.151344	-2.07099	0.387198	-0.337346	-2.21271	-1.57938	-0.151913	0.0316642	-0.550648	-1.6881	-0.37608	-2.44324	-2.24128	-0.51421	-0.087985	0.373054	-1.41431	-0.373223	-0.610899	-2.08179	0.561599	1.27722	-1.79677	-0.882537	-1.1391	-1.75195	0.285901	-0.438869
-3.51194	-0.153612	-0.714586	-0.666175	-1.38382	0.163846	-1.7848	-1.52048	0.102447	-1.99934	-0.904605	-0.119692	-0.37671	-0.265618	1.55042	1.95517	0.226713	-2.29052	-0.721552	-2.87971	-1.23226	-1.41206	0.0283301	-1.84415	0.17654	-0.328707	-2.12923	-1.60654	-0.127473	-0.0106847	-0.525353	-1.69443	-0.542455	-2.49029	-2.10424	-0.551588	-0.158204	0.298881	-1.51873	-0.387977	-0.472993	-2.0736	0.666388	1.3498	-1.60091	-1.19267	-1.21598	-1.83934	0.295793	-0.436472
-3.50211	-0.414636	-0.666996	-0.669058	-1.38048	0.0964306	-1.61299	-1.52402	-0.179521	-2.07136	-0.930474	0.00171973	-0.375	-0.310985	1.60834	1.90449	0.0995902	-2.14139	-0.536878	-2.86308	-1.03215	-1.425	-0.0540787	-1.58201	-0.0209064	-0.344732	-2.02897	-1.6249	-0.0958348	-0.0829963	-0.475129	-1.65285	-0.751894	-2.53539	-1.97115	-0.584559	-0.264	0.200465	-1.59898	-0.403772	-0.320873	-1.99352	0.788607	1.43115	-1.38683	-1.52823	-1.30412	-1.93922	0.300432	-0.437413
-3.49228	-0.689082	-0.569214	-0.640108	-1.37053	0.0585907	-1.38466	-1.47272	-0.472493	-2.04945	-0.94727	0.118802	-0.375198	-0.354972	1.65581	1.83369	-0.0681322	-2.00679	-0.474007	-2.83252	-0.917989	-1.45478	-0.111243	-1.30435	-0.190145	-0.377783	-1.92361	-1.63224	-0.0592935	-0.166482	-0.401834	-1.56602	-0.964435	-2.56329	-1.84471	-0.601259	-0.399717	0.0882111	-1.64092	-0.425559	-0.162358	-1.84501	0.920867	1.51515	-1.17216	-1.82069	-1.39166	-2.04736	0.304208	-0.448048
-3.48244	-0.930935	-0.438838	-0.579853	-1.35207	0.0466665	-1.1178	-1.37997	-0.730682	-1.95214	-0.9567	0.229147	-0.383486	-0.411568	1.68837	1.7515	-0.266773	-1.94078	-0.504181	-2.79694	-0.882613	-1.48425	-0.153149	-1.02674	-0.324366	-0.4218	-1.81789	-1.63452	-0.0226636	-0.250006	-0.318982	-1.45813	-1.153	-2.54064	-1.72997	-0.595151	-0.562003	-0.0271977	-1.64526	-0.453785	-0.00203724	-1.63199	1.04801	1.59801	-0.969807	-2.04436	-1.47128	-2.13091	0.3106	-0.467734
-3.47261	-1.06376	-0.279964	-0.486987	-1.31823	0.0463011	-0.82588	-1.25667	-0.890853	-1.81525	-0.950126	0.331198	-0.402931	-0.46716	1.70142	1.6649	-0.488647	-1.93457	-0.598995	-2.76267	-0.908606	-1.43273	-0.183864	-0.773913	-0.423336	-0.472301	-1.71424	-1.63248	0.00987189	-0.327418	-0.238367	-1.34763	-1.30068	-2.47715	-1.67119	-0.564638	-0.744076	-0.138695	-1.616	-0.484606	0.15415	-1.36451	1.15396	1.68045	-0.78395	-2.19802	-1.54658	-2.14644	0.321799	-0.493808
-3.46278	-1.09874	-0.0964057	-0.365147	-1.26158	0.0427858	-0.519242	-1.1121	-0.954328	-1.65863	-0.925247	0.406409	-0.431625	-0.501621	1.68788	1.57621	-0.724818	-1.96726	-0.734044	-2.73859	-0.980787	-1.28763	-0.205594	-0.644686	-0.495239	-0.525854	-1.61357	-1.62509	0.038952	-0.395385	-0.165274	-1.24393	-1.40151	-2.38731	-1.68635	-0.506242	-0.914782	-0.241641	-1.56254	-0.508019	0.262521	-1.05291	1.20222	1.77134	-0.616336	-2.2758	-1.61496	-2.10708	0.336657	-0.526401
-3.45295	-1.04648	0.103075	-0.217874	-1.17901	0.0326157	-0.206716	-0.955446	-0.936908	-1.48873	-0.888124	0.438302	-0.467433	-0.47859	1.65523	1.48503	-0.970811	-2.02249	-0.890369	-2.73591	-1.08695	-1.07654	-0.2209	-0.681332	-0.506793	-0.573381	-1.5158	-1.61319	0.0733729	-0.452609	-0.0979376	-1.1561	-1.45607	-2.28089	-1.76136	-0.424632	-1.06494	-0.336196	-1.49342	-0.517357	0.283981	-0.725921	1.18943	1.86037	-0.485735	-2.28041	-1.67508	-2.02757	0.353053	-0.571263
-3.44312	-0.923662	0.300722	-0.0467627	-1.09392	0.0157869	0.0558284	-0.785503	-0.852202	-1.31388	-0.847124	0.44086	-0.506569	-0.368795	1.61375	1.39751	-1.22409	-2.09052	-1.0539	-2.75637	-1.21766	-0.820879	-0.225161	-0.848371	-0.454223	-0.607079	-1.4261	-1.59749	0.114373	-0.500042	-0.0341775	-1.09343	-1.45065	-2.16496	-1.88157	-0.362373	-1.20273	-0.412246	-1.41622	-0.507139	0.221864	-0.4604	1.1307	1.93821	-0.411581	-2.22076	-1.72595	-1.91749	0.369358	-0.624673
-3.43329	-0.750319	0.430636	0.141482	-1.03849	-0.00904707	0.211312	-0.597771	-0.718795	-1.18222	-0.821687	0.42483	-0.540587	-0.186744	1.5774	1.35038	-1.47972	-2.16156	-1.21448	-2.79727	-1.36505	-0.537826	-0.216788	-1.09421	-0.372473	-0.62746	-1.35036	-1.57904	0.151717	-0.539949	0.0214687	-1.05448	-1.39125	-2.04621	-2.03283	-0.326244	-1.33542	-0.441124	-1.34486	-0.473299	0.108516	-0.292845	1.04555	1.98041	-0.382627	-2.10813	-1.75795	-1.77878	0.383938	-0.683879
-3.42346	-0.543927	0.48433	0.341429	-1.01718	-0.0449303	0.271422	-0.396972	-0.555748	-1.1274	-0.808841	0.398275	-0.550362	0.0527817	1.55486	1.34684	-1.70691	-2.22905	-1.37413	-2.85927	-1.51977	-0.239284	-0.198611	-1.38293	-0.286341	-0.628311	-1.28616	-1.55531	0.182061	-0.573373	0.0588705	-1.0336	-1.30533	-1.9451	-2.19554	-0.309615	-1.46699	-0.430884	-1.28581	-0.415565	-0.0192052	-0.236355	0.945587	1.98353	-0.384151	-1.95769	-1.7567	-1.60752	0.395852	-0.746696
-3.41363	-0.314895	0.48548	0.546818	-1.02053	-0.0949478	0.248284	-0.18839	-0.370659	-1.14292	-0.79795	0.36977	-0.504582	0.336275	1.55993	1.37189	-1.85956	-2.25924	-1.53715	-2.94749	-1.67633	0.0664053	-0.195817	-1.68462	-0.212006	-0.603202	-1.23204	-1.52238	0.198952	-0.589772	0.0782024	-1.04244	-1.21526	-1.90756	-2.35729	-0.315702	-1.59774	-0.40325	-1.23849	-0.362055	-0.143767	-0.269881	0.836306	1.94802	-0.401089	-1.79292	-1.73631	-1.40349	0.403587	-0.811568
-3.4038	-0.0753797	0.454109	0.753105	-1.03952	-0.158032	0.148311	0.0225964	-0.18102	-1.21209	-0.779783	0.347215	-0.397591	0.649493	1.57728	1.40911	-1.9414	-2.19762	-1.70822	-3.06657	-1.83095	0.367966	-0.23445	-1.96737	-0.158779	-0.564302	-1.20238	-1.48583	0.196613	-0.585154	0.0769161	-1.08684	-1.1313	-1.92882	-2.51333	-0.346468	-1.71902	-0.370734	-1.19593	-0.314535	-0.256032	-0.372841	0.719265	1.87945	-0.426648	-1.63615	-1.70446	-1.17757	0.405598	-0.877467
-3.39397	0.157936	0.398682	0.953304	-1.07335	-0.227515	-0.0127881	0.191101	-0.0283149	-1.31642	-0.734075	0.332112	-0.242078	0.974475	1.58583	1.44814	-1.95949	-2.06897	-1.88745	-3.21552	-1.97345	0.582938	-0.292491	-2.17272	-0.128345	-0.522826	-1.20993	-1.4557	0.189957	-0.564533	0.057972	-1.14878	-1.05883	-1.99023	-2.66389	-0.405725	-1.82292	-0.339246	-1.15139	-0.267024	-0.349864	-0.536194	0.590075	1.78448	-0.456351	-1.50299	-1.65832	-0.976079	0.401829	-0.94358
-3.38414	0.374959	0.319462	1.08526	-1.13082	-0.297243	-0.218533	0.289743	0.0808398	-1.43543	-0.644174	0.32625	-0.0483114	1.26643	1.5971	1.48459	-1.92294	-1.90037	-2.03244	-3.38937	-2.09137	0.638117	-0.350694	-2.28639	-0.109174	-0.482538	-1.24914	-1.44732	0.184832	-0.53446	0.0338558	-1.20886	-1.00227	-2.07774	-2.79557	-0.494819	-1.91118	-0.314392	-1.10386	-0.224551	-0.423458	-0.747478	0.449594	1.6724	-0.487292	-1.3962	-1.60008	-0.817468	0.392982	-1.00572
-3.37431	0.566423	0.221627	1.12365	-1.21351	-0.364182	-0.454494	0.332557	0.140432	-1.54918	-0.521148	0.3248	0.172408	1.47626	1.6217	1.50541	-1.83966	-1.71041	-2.11903	-3.5511	-2.1836	0.547201	-0.3965	-2.3272	-0.0876488	-0.444523	-1.31347	-1.46638	0.182113	-0.502813	0.0149425	-1.25114	-0.97016	-2.1849	-2.87462	-0.615768	-2.00354	-0.306757	-1.05397	-0.196008	-0.461821	-0.978621	0.30293	1.55342	-0.518288	-1.30852	-1.53249	-0.698085	0.379593	-1.05001
-3.36448	0.726663	0.10959	1.09495	-1.31685	-0.426432	-0.70937	0.332628	0.156741	-1.63746	-0.385086	0.320551	0.396771	1.60139	1.65395	1.5024	-1.71569	-1.51076	-2.15732	-3.67563	-2.24874	0.34384	-0.427125	-2.31416	-0.0579802	-0.408647	-1.39602	-1.50814	0.181532	-0.469406	-0.00702271	-1.2696	-0.960412	-2.30456	-2.91517	-0.760497	-2.09619	-0.318766	-1.00433	-0.184904	-0.460274	-1.1757	0.166527	1.4403	-0.530146	-1.21969	-1.45685	-0.623575	0.36286	-1.0717
-3.35465	0.808737	-0.0101137	1.02239	-1.38864	-0.482437	-0.97359	0.301739	0.138446	-1.66472	-0.242775	0.316373	0.605927	1.65232	1.67975	1.47309	-1.55467	-1.30993	-2.15332	-3.77371	-2.29065	0.0559756	-0.449772	-2.2637	-0.0229294	-0.374554	-1.48314	-1.56925	0.183542	-0.432294	-0.0385285	-1.26188	-0.982108	-2.43134	-2.93573	-0.874829	-2.1774	-0.344593	-0.958242	-0.18669	-0.444494	-1.33194	0.0698733	1.33825	-0.512623	-1.11843	-1.38205	-0.606715	0.343434	-1.06755
-3.34482	0.762568	-0.131514	0.924776	-1.4038	-0.534605	-1.24014	0.249035	0.0929248	-1.63352	-0.0977846	0.314527	0.763009	1.63894	1.68863	1.41973	-1.35937	-1.11429	-2.11721	-3.85257	-2.31994	-0.291992	-0.467983	-2.18888	0.00298972	-0.344223	-1.55949	-1.64693	0.190761	-0.389385	-0.0795995	-1.23093	-1.02945	-2.56353	-2.941	-0.924272	-2.24125	-0.369565	-0.917843	-0.168629	-0.432635	-1.4479	0.015373	1.2491	-0.479145	-1.00489	-1.31102	-0.650895	0.317132	-1.04157
-3.33499	0.600269	-0.215133	0.814204	-1.37128	-0.586721	-1.5055	0.18317	0.0273717	-1.55496	0.0353771	0.313235	0.834615	1.57069	1.67532	1.34654	-1.1375	-0.950973	-2.0541	-3.90837	-2.32178	-0.680064	-0.461823	-2.09997	-0.00119014	-0.327356	-1.61942	-1.7383	0.20192	-0.338298	-0.125499	-1.17964	-1.08166	-2.68266	-2.93163	-0.918149	-2.28633	-0.384837	-0.883546	-0.136815	-0.435527	-1.51146	-0.00345445	1.17542	-0.43569	-0.882508	-1.24266	-0.747035	0.281747	-1.00484
-3.32516	0.341399	-0.248286	0.692219	-1.30296	-0.601672	-1.75753	0.111666	-0.0534069	-1.44112	0.109594	0.321891	0.825114	1.46563	1.63819	1.25889	-0.90074	-0.868119	-1.96724	-3.93117	-2.2417	-1.0931	-0.378891	-2.01032	-0.019215	-0.323246	-1.65412	-1.83427	0.216497	-0.276841	-0.175078	-1.11746	-1.12646	-2.74253	-2.90762	-0.880738	-2.31599	-0.384315	-0.854578	-0.106554	-0.460217	-1.51492	0.00595703	1.13383	-0.388472	-0.748693	-1.17821	-0.881117	0.24557	-0.963348
-3.31533	0.00679462	-0.24333	0.561269	-1.21128	-0.544366	-1.98908	0.0399385	-0.146832	-1.30332	0.115995	0.346991	0.749214	1.33537	1.57875	1.16587	-0.667333	-0.855186	-1.85794	-3.91758	-2.08707	-1.52184	-0.239045	-1.98157	-0.0389808	-0.326993	-1.65971	-1.92639	0.227403	-0.202303	-0.238467	-1.06591	-1.15523	-2.75013	-2.87001	-0.82459	-2.33868	-0.36544	-0.829438	-0.0901235	-0.506693	-1.46003	0.0349782	1.12069	-0.34202	-0.600082	-1.14222	-1.04188	0.214567	-0.920325
-3.3055	-0.377757	-0.209224	0.425872	-1.10651	-0.439004	-2.18671	-0.0292442	-0.252217	-1.15093	0.0699537	0.382561	0.620526	1.18704	1.49738	1.07291	-0.455079	-0.894264	-1.72748	-3.86894	-1.88055	-1.9602	-0.0731729	-2.03758	-0.0547423	-0.348369	-1.62128	-2.01106	0.225524	-0.117659	-0.315925	-1.03501	-1.16638	-2.72287	-2.82026	-0.755709	-2.3643	-0.331038	-0.806826	-0.0956672	-0.573734	-1.35346	0.068628	1.11677	-0.303691	-0.435959	-1.14129	-1.22117	0.192071	-0.877883
-3.29567	-0.77851	-0.156097	0.287039	-0.993727	-0.311791	-2.29605	-0.0947437	-0.340942	-0.997375	-0.0140629	0.42083	0.449595	1.02902	1.40234	0.950898	-0.278857	-0.969271	-1.5775	-3.79408	-1.64071	-2.37934	0.102654	-2.1553	-0.0608536	-0.390611	-1.54243	-2.08567	0.202248	-0.0366953	-0.403099	-1.02688	-1.15974	-2.67541	-2.75958	-0.676876	-2.39837	-0.285219	-0.787936	-0.117502	-0.653451	-1.21034	0.0975855	1.1092	-0.309314	-0.257894	-1.16109	-1.40843	0.178182	-0.839533
-3.28584	-1.16979	-0.0896328	0.149917	-0.867516	-0.177647	-2.31946	-0.156742	-0.386612	-0.853295	-0.124571	0.456417	0.255946	0.866485	1.30004	0.805252	-0.164842	-1.06837	-1.41219	-3.73276	-1.38137	-2.68779	0.277369	-2.32132	-0.024378	-0.44493	-1.44076	-2.14955	0.150338	0.0336851	-0.495832	-1.04582	-1.13724	-2.61777	-2.69065	-0.586532	-2.41379	-0.239482	-0.788256	-0.141611	-0.72682	-1.04092	0.118671	1.0946	-0.36216	-0.0848115	-1.19004	-1.59087	0.173313	-0.81888
-3.27601	-1.5407	-0.0133119	0.0667795	-0.720003	-0.0475102	-2.27307	-0.215319	-0.399501	-0.72578	-0.244385	0.483472	0.0610022	0.704273	1.19625	0.656081	-0.126708	-1.18415	-1.23393	-3.6954	-1.11494	-2.87449	0.439081	-2.52286	0.059709	-0.507604	-1.33071	-2.20341	0.0727129	0.0877538	-0.58239	-1.08932	-1.09901	-2.55845	-2.63995	-0.477278	-2.39854	-0.195808	-0.800814	-0.168341	-0.769745	-0.865369	0.137956	1.07351	-0.444077	0.0127774	-1.2299	-1.75634	0.180679	-0.821312
-3.26618	-1.88669	0.0701979	0.0637269	-0.574962	0.0707449	-2.16892	-0.26913	-0.390872	-0.651853	-0.356346	0.485752	-0.116289	0.556714	1.08955	0.511799	-0.153349	-1.3084	-1.04599	-3.66917	-0.854358	-2.9571	0.536237	-2.75517	0.152865	-0.575853	-1.21997	-2.24327	-0.0186197	0.125469	-0.651761	-1.15021	-1.03031	-2.50001	-2.62039	-0.360103	-2.36541	-0.154735	-0.817137	-0.237156	-0.760662	-0.70209	0.157198	1.04776	-0.531554	0.0201256	-1.27633	-1.86133	0.202709	-0.841625
-3.25635	-2.15803	0.156818	0.122693	-0.520087	0.175447	-2.01439	-0.291484	-0.366248	-0.632924	-0.419411	0.447227	-0.260363	0.428328	0.983616	0.376658	-0.232839	-1.44176	-0.888875	-3.64916	-0.642414	-2.94663	0.480138	-3.00411	0.234804	-0.649125	-1.11102	-2.25039	-0.117069	0.149477	-0.700484	-1.2229	-0.921421	-2.43819	-2.62693	-0.289184	-2.32525	-0.119585	-0.837354	-0.345864	-0.698724	-0.564142	0.17648	1.02066	-0.604639	-0.0478821	-1.32881	-1.88534	0.23543	-0.87168
-3.24652	-2.26418	0.24482	0.230469	-0.558122	0.267729	-1.82257	-0.27128	-0.331486	-0.652935	-0.373027	0.322893	-0.364427	0.319949	0.894906	0.251418	-0.355657	-1.58417	-0.8141	-3.64274	-0.545137	-2.85154	0.299904	-3.18959	0.295027	-0.717418	-1.00569	-2.2258	-0.218286	0.160377	-0.727478	-1.3025	-0.786056	-2.37145	-2.6541	-0.277903	-2.2843	-0.0892269	-0.858424	-0.475302	-0.59345	-0.474521	0.17401	0.995041	-0.660253	-0.176559	-1.38911	-1.84312	0.274234	-0.905686
-3.23668	-2.18746	0.329329	0.372663	-0.660173	0.343396	-1.60333	-0.228215	-0.29604	-0.698042	-0.224488	0.116151	-0.426814	0.230278	0.833447	0.129187	-0.505823	-1.73333	-0.811007	-3.65108	-0.545362	-2.68553	0.0479854	-3.2569	0.323339	-0.763041	-0.912218	-2.18223	-0.317004	0.147485	-0.7377	-1.38515	-0.639977	-2.31038	-2.69736	-0.315799	-2.24223	-0.0622795	-0.877617	-0.600753	-0.458834	-0.476833	0.135362	0.974915	-0.705643	-0.353855	-1.45784	-1.75103	0.314159	-0.940011
-3.22685	-1.92579	0.402122	0.538875	-0.802626	0.352625	-1.35774	-0.175964	-0.262514	-0.757676	-0.00251686	-0.136065	-0.43826	0.159732	0.807326	0.0165389	-0.655542	-1.88574	-0.867886	-3.63755	-0.618124	-2.46431	-0.237424	-3.22088	0.277597	-0.777862	-0.838605	-2.13436	-0.398143	0.110312	-0.738313	-1.4689	-0.489587	-2.3075	-2.75017	-0.392061	-2.1999	-0.0492403	-0.891595	-0.706912	-0.31106	-0.562137	0.06541	0.973265	-0.74303	-0.570929	-1.53152	-1.62597	0.348959	-0.968728
-3.21702	-1.522	0.464718	0.721645	-0.974396	0.288276	-1.0883	-0.121977	-0.225524	-0.815725	0.268818	-0.397532	-0.412088	0.104141	0.81805	-0.0365027	-0.757979	-2.03529	-0.974842	-3.56684	-0.742028	-2.20116	-0.531273	-3.09876	0.167456	-0.770082	-0.799448	-2.09276	-0.446539	0.0471931	-0.73357	-1.55294	-0.337455	-2.36521	-2.8082	-0.495473	-2.15725	-0.0694603	-0.918628	-0.784743	-0.166929	-0.710404	-0.0301297	1.00184	-0.761892	-0.81935	-1.57802	-1.47917	0.376437	-0.988806
-3.20719	-1.05054	0.519297	0.918663	-1.17256	0.172648	-0.800039	-0.066883	-0.182531	-0.856103	0.571836	-0.645946	-0.371819	0.0505803	0.86651	-0.0371683	-0.787084	-2.1722	-1.12366	-3.45801	-0.896021	-1.89834	-0.821247	-2.90801	0.0390786	-0.746399	-0.808121	-2.06193	-0.455655	-0.0635986	-0.718748	-1.63593	-0.185868	-2.46396	-2.84275	-0.619641	-2.11248	-0.116687	-0.967582	-0.836011	-0.0505304	-0.900508	-0.147028	1.06392	-0.737205	-1.08923	-1.57309	-1.31789	0.395717	-0.999023
-3.19736	-0.546432	0.54946	1.10966	-1.39795	0.0361443	-0.497381	-0.0123721	-0.132202	-0.879198	0.888974	-0.872302	-0.333544	-0.00172416	0.956764	-0.00539424	-0.748988	-2.28538	-1.31208	-3.32552	-1.06963	-1.55542	-1.0933	-2.66478	-0.0783498	-0.711548	-0.848129	-2.04685	-0.430028	-0.209866	-0.675716	-1.70872	-0.0403157	-2.59039	-2.85129	-0.764726	-2.06344	-0.181189	-1.02872	-0.868522	-0.00710698	-1.11624	-0.285199	1.16535	-0.683719	-1.37019	-1.52792	-1.14906	0.403849	-0.993126
-3.18753	-0.0328441	0.522975	1.20931	-1.65218	-0.103575	-0.184445	0.0314499	-0.0760363	-0.887274	1.17717	-1.0711	-0.315055	-0.0254698	1.09071	0.043727	-0.654379	-2.36888	-1.53408	-3.17431	-1.25586	-1.18789	-1.27916	-2.37777	-0.165887	-0.669273	-0.901396	-2.04744	-0.374418	-0.371105	-0.608066	-1.76561	0.0900966	-2.73015	-2.83961	-0.925452	-2.00475	-0.255981	-1.09238	-0.884204	-0.0350556	-1.34458	-0.441821	1.3048	-0.620245	-1.62822	-1.45477	-0.997305	0.403371	-0.97042
-3.1777	0.474509	0.435407	1.21166	-1.92557	-0.231367	0.119209	0.066685	-0.0259183	-0.886227	1.36377	-1.21607	-0.353095	-0.00363006	1.26034	0.10211	-0.511983	-2.41316	-1.78195	-3.01229	-1.45071	-0.886204	-1.33675	-2.05054	-0.209635	-0.622136	-0.952449	-2.05717	-0.29252	-0.530546	-0.530522	-1.79774	0.199864	-2.8638	-2.80442	-1.09636	-1.92796	-0.33656	-1.14916	-0.858594	-0.118614	-1.57048	-0.607601	1.48106	-0.550696	-1.78693	-1.36387	-0.89888	0.400208	-0.93858
-3.16787	0.94844	0.299014	1.1471	-2.14481	-0.339149	0.349432	0.0971186	0.0222506	-0.888505	1.44734	-1.23685	-0.464074	0.0462257	1.40631	0.167537	-0.337132	-2.36723	-1.99747	-2.84541	-1.64441	-0.718376	-1.30129	-1.69596	-0.189239	-0.570554	-0.989892	-2.05897	-0.187698	-0.677922	-0.456337	-1.78137	0.288694	-2.98433	-2.74096	-1.27222	-1.83141	-0.417955	-1.18337	-0.79107	-0.242463	-1.7774	-0.773179	1.67581	-0.478668	-1.82918	-1.26236	-0.853762	0.399046	-0.902931
-3.15804	1.29538	0.128813	1.03969	-2.27658	-0.433383	0.508238	0.12549	0.0759012	-0.878152	1.45806	-1.13372	-0.619181	0.115289	1.47859	0.237947	-0.157386	-2.22798	-2.09295	-2.67674	-1.78661	-0.684279	-1.2032	-1.37515	-0.0524068	-0.514305	-1.01095	-2.04937	-0.0690747	-0.803717	-0.394373	-1.72482	0.344741	-3.0902	-2.646	-1.41243	-1.71438	-0.488345	-1.19001	-0.705955	-0.393883	-1.9554	-0.927174	1.8481	-0.407504	-1.778	-1.15205	-0.861263	0.40211	-0.872269
-3.14821	1.50885	-0.0638103	0.896183	-2.32088	-0.52829	0.614129	0.153254	0.13305	-0.852604	1.42123	-0.940356	-0.79425	0.201186	1.47832	0.312989	-0.0327874	-2.01877	-2.07936	-2.51373	-1.86439	-0.755451	-1.06904	-1.12625	0.180908	-0.453305	-1.01633	-2.03771	0.0533679	-0.90153	-0.343788	-1.64133	0.337557	-3.1609	-2.52083	-1.49318	-1.57938	-0.539232	-1.17712	-0.615947	-0.55978	-2.10673	-1.05909	1.98434	-0.336302	-1.67342	-1.02941	-0.910801	0.413082	-0.850118
-3.13838	1.61153	-0.270041	0.721128	-2.3051	-0.636122	0.67809	0.175847	0.187717	-0.822409	1.34933	-0.694207	-0.975577	0.299854	1.43372	0.393544	0.0231148	-1.77338	-1.9921	-2.40376	-1.8984	-0.90484	-0.916901	-0.941988	0.461945	-0.389299	-1.00766	-2.02463	0.166811	-0.951246	-0.302118	-1.54793	0.275005	-3.14781	-2.37276	-1.53525	-1.42926	-0.572419	-1.15573	-0.529568	-0.731255	-2.23527	-1.16063	2.08606	-0.258375	-1.54199	-0.918125	-0.985827	0.4408	-0.839115
-3.12855	1.62458	-0.470306	0.519326	-2.24628	-0.764458	0.705385	0.177132	0.235418	-0.791397	1.25072	-0.424072	-1.15429	0.407481	1.36388	0.454073	0.0273746	-1.5285	-1.86095	-2.34793	-1.90209	-1.10997	-0.761513	-0.821504	0.749829	-0.341544	-0.98732	-2.01089	0.264905	-0.940257	-0.267308	-1.45511	0.17127	-3.05534	-2.22963	-1.55678	-1.27238	-0.593344	-1.13792	-0.452574	-0.879358	-2.34459	-1.22974	2.15432	-0.186087	-1.39744	-0.859627	-1.07133	0.481856	-0.841316
-3.11872	1.57261	-0.584622	0.299707	-2.14709	-0.862869	0.703164	0.163089	0.274372	-0.76189	1.13333	-0.15356	-1.31132	0.522026	1.27583	0.499727	-0.0105512	-1.30893	-1.69908	-2.32685	-1.88434	-1.35278	-0.61379	-0.759057	1.02391	-0.315893	-0.95866	-1.99941	0.341075	-0.876106	-0.243091	-1.36828	0.0420529	-2.89538	-2.1015	-1.56865	-1.11595	-0.606188	-1.12687	-0.387334	-0.953515	-2.43985	-1.26727	2.18264	-0.158957	-1.24785	-0.841797	-1.15218	0.531123	-0.855911
-3.10889	1.47905	-0.590106	0.127709	-2.00254	-0.915577	0.67654	0.143574	0.30183	-0.731102	1.00574	0.105935	-1.39196	0.641339	1.17845	0.539174	-0.0870209	-1.12443	-1.50488	-2.32674	-1.84999	-1.619	-0.478447	-0.747469	1.26965	-0.311199	-0.924169	-1.99075	0.395072	-0.766455	-0.240863	-1.29003	-0.0969372	-2.687	-1.99185	-1.57676	-0.992464	-0.613838	-1.10636	-0.336748	-0.964891	-2.52473	-1.27525	2.1665	-0.172389	-1.10682	-0.850335	-1.18123	0.585132	-0.882285
-3.09906	1.35864	-0.505191	0.0468628	-1.80455	-0.942952	0.626951	0.129602	0.307871	-0.692872	0.876094	0.344997	-1.38375	0.761366	1.10258	0.577974	-0.199875	-0.976878	-1.33791	-2.34245	-1.7983	-1.89549	-0.358436	-0.779278	1.45999	-0.325636	-0.884362	-1.98607	0.427761	-0.636644	-0.254872	-1.22243	-0.233804	-2.45192	-1.89964	-1.58799	-0.940612	-0.618364	-1.04708	-0.339168	-0.934903	-2.59871	-1.25669	2.10747	-0.214035	-1.02359	-0.878452	-1.14666	0.641483	-0.917603
-3.08923	1.22104	-0.351791	0.0317318	-1.55854	-0.958115	0.550689	0.122983	0.291839	-0.639902	0.765755	0.50496	-1.30755	0.883859	1.04678	0.618073	-0.345115	-0.860451	-1.26108	-2.36873	-1.7252	-2.15268	-0.254526	-0.846577	1.52998	-0.361939	-0.834296	-1.98668	0.440627	-0.504492	-0.277489	-1.16883	-0.349874	-2.20384	-1.83081	-1.61146	-0.949915	-0.621474	-0.951375	-0.428497	-0.874536	-2.66192	-1.21554	2.00751	-0.275473	-1.00695	-0.9222	-1.06674	0.697584	-0.955611
-3.0794	1.07032	-0.151327	0.0592747	-1.32973	-0.964437	0.441651	0.12088	0.25118	-0.565917	0.708918	0.542495	-1.18062	1.01317	0.999527	0.658997	-0.515678	-0.764341	-1.2575	-2.40123	-1.62721	-2.29324	-0.166435	-0.943657	1.48364	-0.417174	-0.784841	-1.99076	0.430304	-0.378444	-0.300832	-1.13413	-0.410825	-1.95387	-1.79724	-1.65031	-1.00429	-0.628848	-0.825135	-0.588131	-0.787595	-2.71477	-1.15702	1.87218	-0.356218	-1.04082	-0.984512	-0.956491	0.736625	-0.993033
-3.06957	0.905683	0.0788235	0.123606	-1.19292	-0.959616	0.303844	0.120912	0.188839	-0.465032	0.696402	0.478106	-1.01715	1.15242	0.953319	0.700343	-0.702278	-0.682982	-1.3008	-2.43763	-1.50267	-2.30929	-0.111536	-1.06663	1.34533	-0.482011	-0.751759	-1.997	0.389761	-0.275115	-0.322341	-1.11739	-0.39935	-1.71252	-1.79877	-1.70276	-1.08961	-0.647434	-0.678008	-0.798284	-0.677726	-2.75103	-1.08649	1.70899	-0.461082	-1.11023	-1.07145	-0.826971	0.744391	-1.02837
-3.05974	0.722177	0.326866	0.220771	-1.16465	-0.933259	0.143558	0.119556	0.107648	-0.333938	0.716995	0.346906	-0.837081	1.29299	0.898704	0.738291	-0.870485	-0.623922	-1.37843	-2.48024	-1.35254	-2.24215	-0.136072	-1.20918	1.14483	-0.547523	-0.741503	-2.00501	0.337024	-0.194646	-0.34942	-1.11484	-0.340504	-1.48416	-1.83199	-1.75904	-1.1947	-0.671533	-0.515526	-1.04186	-0.548034	-2.74708	-1.02094	1.5264	-0.591486	-1.20105	-1.18104	-0.685644	0.726668	-1.06092
-3.04991	0.515215	0.585099	0.343811	-1.23213	-0.896789	-0.0329868	0.10849	0.0157705	-0.20421	0.760825	0.175732	-0.655462	1.4146	0.829017	0.758671	-0.981479	-0.634899	-1.48623	-2.53031	-1.18136	-2.12145	-0.233321	-1.36168	0.912509	-0.6104	-0.753272	-2.01639	0.283819	-0.135236	-0.390198	-1.1329	-0.255972	-1.2972	-1.88742	-1.81549	-1.31146	-0.691671	-0.334467	-1.30484	-0.434539	-2.70554	-0.978445	1.35197	-0.73734	-1.2964	-1.28777	-0.537087	0.690141	-1.09077
-3.04008	0.284484	0.810108	0.486083	-1.34443	-0.906458	-0.221632	0.0752595	-0.0812813	-0.0839553	0.820491	-0.0169744	-0.483042	1.51569	0.754712	0.75879	-1.03758	-0.711009	-1.62687	-2.58535	-0.999275	-1.97215	-0.383007	-1.50978	0.671799	-0.668324	-0.793644	-2.01114	0.240499	-0.0943071	-0.447528	-1.16297	-0.164982	-1.21079	-1.95735	-1.86485	-1.43474	-0.721223	-0.136849	-1.56745	-0.357983	-2.63438	-0.97658	1.21201	-0.858291	-1.38255	-1.35721	-0.388524	0.640685	-1.11586
-3.03025	0.0302191	0.890344	0.642588	-1.45848	-0.956013	-0.419615	0.0209026	-0.166656	0.0235469	0.886178	-0.217654	-0.326047	1.59404	0.696273	0.742581	-1.04184	-0.835794	-1.80434	-2.62427	-0.815908	-1.81559	-0.562051	-1.63972	0.433903	-0.720476	-0.852879	-1.97561	0.212126	-0.0752473	-0.521242	-1.18344	-0.0779134	-1.23929	-2.03858	-1.89947	-1.55398	-0.778526	0.0476576	-1.81226	-0.314297	-2.54021	-1.02293	1.11537	-0.949928	-1.45262	-1.39631	-0.279529	0.583115	-1.13278
-3.02042	-0.243007	0.804973	0.800057	-1.55888	-1.03013	-0.624534	-0.0483619	-0.216583	0.105811	0.926261	-0.421301	-0.181583	1.65547	0.668562	0.713696	-0.990594	-0.995768	-2.0108	-2.65433	-0.635662	-1.66754	-0.749567	-1.73202	0.209317	-0.767049	-0.919174	-1.9177	0.199888	-0.0823533	-0.597836	-1.18055	0.00144694	-1.37233	-2.12951	-1.91263	-1.62087	-0.889857	0.161852	-2.03137	-0.313277	-2.42544	-1.11598	1.06533	-1.02363	-1.50426	-1.41108	-0.215061	0.522373	-1.13742
-3.01059	-0.528968	0.597414	0.897045	-1.5968	-1.12235	-0.790121	-0.126791	-0.235489	0.143956	0.912209	-0.623931	-0.0473309	1.70202	0.653989	0.676113	-0.888388	-1.17719	-2.1904	-2.68785	-0.455632	-1.53546	-0.929727	-1.78454	0.00838603	-0.800301	-0.98787	-1.84727	0.202974	-0.111366	-0.668531	-1.15304	0.0714503	-1.56914	-2.23061	-1.90339	-1.62618	-1.05433	0.209064	-2.17452	-0.364838	-2.29303	-1.24998	1.04686	-1.08677	-1.53848	-1.40012	-0.187887	0.465355	-1.12491
-3.00076	-0.822143	0.321608	0.912009	-1.55466	-1.22399	-0.854615	-0.210923	-0.231849	0.132211	0.851746	-0.794864	0.0795142	1.73328	0.604704	0.633991	-0.746625	-1.36611	-2.30934	-2.73341	-0.303306	-1.42235	-1.08812	-1.81393	-0.164888	-0.800954	-1.05692	-1.77174	0.217271	-0.159068	-0.733731	-1.098	0.118094	-1.79501	-2.34156	-1.86971	-1.59047	-1.25904	0.208201	-2.20989	-0.46795	-2.14653	-1.40638	1.0391	-1.13257	-1.56293	-1.35741	-0.18923	0.414557	-1.09934
-2.99092	-1.11732	0.0107167	0.860276	-1.44326	-1.29958	-0.832124	-0.29736	-0.213876	0.0721737	0.755104	-0.88758	0.201073	1.74384	0.528985	0.590001	-0.58291	-1.55115	-2.38063	-2.79344	-0.250081	-1.3878	-1.20859	-1.83406	-0.297807	-0.773213	-1.1251	-1.69562	0.24638	-0.222397	-0.794132	-1.00168	0.112351	-2.03132	-2.45718	-1.8112	-1.53148	-1.48774	0.178542	-2.15045	-0.61619	-1.98977	-1.56709	1.0445	-1.14532	-1.5744	-1.28377	-0.210492	0.372128	-1.06424
-2.98109	-1.40521	-0.316462	0.765016	-1.28297	-1.28571	-0.740401	-0.384817	-0.1957	-0.0332499	0.629492	-0.904247	0.313749	1.72875	0.442363	0.549255	-0.418258	-1.72501	-2.4057	-2.86573	-0.285282	-1.43748	-1.28275	-1.88378	-0.357313	-0.726028	-1.18372	-1.62079	0.277977	-0.301063	-0.854648	-0.87843	0.0606547	-2.26699	-2.57221	-1.73008	-1.45635	-1.72297	0.128045	-2.02802	-0.798552	-1.8258	-1.71801	1.06583	-1.11609	-1.54409	-1.18264	-0.246469	0.349956	-1.0227
-2.97126	-1.62075	-0.645904	0.646155	-1.10325	-1.19413	-0.593839	-0.468847	-0.18665	-0.179368	0.470414	-0.853085	0.405086	1.6861	0.356571	0.515301	-0.27578	-1.8868	-2.3835	-2.93923	-0.38476	-1.53419	-1.27488	-1.96587	-0.326667	-0.671984	-1.21338	-1.54735	0.303244	-0.394593	-0.91204	-0.741229	-0.0223092	-2.49228	-2.68388	-1.62964	-1.3612	-1.94875	0.0661952	-1.86703	-1.00488	-1.65766	-1.85594	1.1029	-1.04772	-1.48022	-1.05943	-0.293468	0.36094	-0.978247
-2.96143	-1.6943	-0.966814	0.516325	-0.923778	-1.06009	-0.405551	-0.551797	-0.196208	-0.35786	0.27712	-0.747244	0.482162	1.61258	0.278383	0.492869	-0.203523	-2.0347	-2.31145	-2.99652	-0.5288	-1.64936	-1.16885	-2.06578	-0.232618	-0.629142	-1.21577	-1.47447	0.316748	-0.489091	-0.968092	-0.603726	-0.124865	-2.66952	-2.78896	-1.51974	-1.23493	-2.14379	0.0322287	-1.68803	-1.23221	-1.49325	-1.97795	1.14511	-0.953262	-1.39908	-0.919269	-0.348786	0.407121	-0.934886
-2.9516	-1.65632	-1.26735	0.383018	-0.758173	-0.908176	-0.190363	-0.641288	-0.237759	-0.554784	0.0587867	-0.600723	0.545304	1.50926	0.206454	0.48729	-0.211559	-2.10764	-2.19431	-3.02719	-0.703717	-1.76683	-1.00042	-2.17016	-0.112628	-0.608558	-1.19711	-1.41359	0.3152	-0.576408	-1.02312	-0.511067	-0.239534	-2.75257	-2.87337	-1.41106	-1.07412	-2.25878	0.0627966	-1.50754	-1.47331	-1.34104	-2.07333	1.18244	-0.841577	-1.31562	-0.793949	-0.404139	0.477932	-0.892818
-2.94177	-1.54504	-1.46378	0.251296	-0.615151	-0.748526	0.0424777	-0.736775	-0.310276	-0.754646	-0.163917	-0.433878	0.582585	1.39093	0.136087	0.510404	-0.28626	-2.07195	-2.04127	-3.02425	-0.905852	-1.87744	-0.800023	-2.27673	-0.000485869	-0.611976	-1.16888	-1.38261	0.29792	-0.648534	-1.07479	-0.497273	-0.362264	-2.74479	-2.93784	-1.30785	-0.901804	-2.28441	0.142816	-1.32836	-1.70667	-1.20013	-2.13973	1.23169	-0.725705	-1.24764	-0.721361	-0.432006	0.564681	-0.854122
-2.93194	-1.38442	-1.50576	0.126828	-0.498494	-0.581225	0.286871	-0.833517	-0.396446	-0.946306	-0.343615	-0.258593	0.580326	1.27589	0.0696578	0.5692	-0.408878	-1.96866	-1.8637	-2.98112	-1.13257	-1.96862	-0.589955	-2.39413	0.0825159	-0.637694	-1.1385	-1.37543	0.266306	-0.697663	-1.11375	-0.552498	-0.490769	-2.66686	-2.98839	-1.20701	-0.783267	-2.23537	0.247453	-1.15204	-1.86816	-1.07042	-2.17957	1.30186	-0.610362	-1.20059	-0.70951	-0.438282	0.661357	-0.827157
-2.92211	-1.18929	-1.42021	0.018747	-0.405815	-0.394961	0.54878	-0.888184	-0.485041	-1.12263	-0.472357	-0.0838913	0.537431	1.17608	0.0489694	0.658313	-0.561767	-1.82827	-1.6772	-2.90172	-1.37663	-1.99445	-0.392534	-2.50829	0.127174	-0.684469	-1.10597	-1.39261	0.223242	-0.724115	-1.11245	-0.659814	-0.623291	-2.54053	-3.02857	-1.10757	-0.738634	-2.12915	0.360246	-1.00052	-1.9304	-0.950923	-2.1907	1.38158	-0.524997	-1.17747	-0.759614	-0.433641	0.763368	-0.812342
-2.91228	-0.968324	-1.23589	-0.0734283	-0.377537	-0.203413	0.835453	-0.880058	-0.571345	-1.2602	-0.547983	0.0772955	0.462827	1.09356	0.080164	0.769607	-0.732825	-1.67216	-1.54267	-2.7911	-1.6239	-1.92993	-0.230981	-2.57003	0.133786	-0.754342	-1.0708	-1.42886	0.168682	-0.730842	-1.0702	-0.803368	-0.757897	-2.3817	-3.06083	-1.01496	-0.760095	-1.97981	0.473483	-0.905997	-1.88461	-0.841772	-2.17095	1.46444	-0.516907	-1.18718	-0.86356	-0.424594	0.863738	-0.80623
-2.90245	-0.731966	-0.979474	-0.151106	-0.456407	-0.0866617	1.14229	-0.829884	-0.652927	-1.34919	-0.563325	0.209292	0.355777	1.02857	0.143468	0.89306	-0.915161	-1.51113	-1.48843	-2.65305	-1.82878	-1.79743	-0.15727	-2.58335	0.106575	-0.837203	-1.02929	-1.47458	0.0950241	-0.728511	-0.994748	-0.969929	-0.873336	-2.20146	-3.08372	-0.938809	-0.823216	-1.79823	0.584025	-0.851972	-1.76072	-0.760632	-2.12353	1.54514	-0.584266	-1.2622	-1.01026	-0.419684	0.956153	-0.803596
-2.89262	-0.497115	-0.674656	-0.185136	-0.614354	-0.0600734	1.40033	-0.752769	-0.728116	-1.39241	-0.521359	0.26718	0.215559	0.969723	0.222117	1.01972	-1.09924	-1.35252	-1.49784	-2.48842	-1.97589	-1.62103	-0.169928	-2.56621	0.0479604	-0.906733	-0.98109	-1.52802	0.0135763	-0.73629	-0.893494	-1.14968	-0.959666	-2.00772	-3.09211	-0.890437	-0.919451	-1.60275	0.690007	-0.815802	-1.58823	-0.718609	-2.04919	1.61944	-0.714706	-1.39666	-1.18945	-0.45222	1.02581	-0.802224
-2.88279	-0.352117	-0.345432	-0.153654	-0.823999	-0.0859634	1.55714	-0.659026	-0.796962	-1.40032	-0.427108	0.25136	0.0465558	0.901418	0.305006	1.14436	-1.27487	-1.1994	-1.55551	-2.30275	-2.07289	-1.42653	-0.249875	-2.5333	-0.0384532	-0.945773	-0.932126	-1.59411	-0.0671635	-0.755285	-0.776018	-1.33018	-1.02704	-1.80689	-3.08086	-0.881518	-1.04657	-1.41028	0.778796	-0.783354	-1.38534	-0.707121	-1.95428	1.68502	-0.891076	-1.56245	-1.3925	-0.530924	1.06322	-0.803616
-2.87296	-0.323926	-0.00949056	-0.0783931	-1.0585	-0.127388	1.61495	-0.555459	-0.858738	-1.38192	-0.287602	0.176662	-0.140107	0.832235	0.385345	1.26243	-1.42534	-1.04512	-1.65783	-2.1661	-2.12911	-1.23909	-0.381207	-2.49513	-0.148685	-0.947654	-0.908302	-1.68187	-0.13623	-0.78102	-0.650317	-1.49714	-1.0794	-1.61176	-3.04686	-0.908915	-1.19856	-1.23192	0.808418	-0.742996	-1.16335	-0.720512	-1.8499	1.74012	-1.09821	-1.73269	-1.60717	-0.634609	1.07048	-0.816827
-2.86313	-0.37966	0.327593	0.0217807	-1.28721	-0.168559	1.575	-0.44176	-0.910701	-1.34812	-0.116171	0.0539914	-0.329246	0.771461	0.463095	1.37123	-1.51047	-0.874151	-1.8051	-2.11061	-2.1506	-1.07293	-0.550313	-2.45753	-0.268436	-0.913112	-0.910477	-1.78216	-0.18693	-0.810313	-0.525659	-1.61508	-1.11411	-1.46633	-2.99018	-0.965066	-1.3692	-1.07299	0.781908	-0.685019	-0.930932	-0.755998	-1.74482	1.78411	-1.31588	-1.88737	-1.82342	-0.74392	1.05311	-0.841762
-2.8533	-0.496411	0.661446	0.134444	-1.49349	-0.207789	1.44171	-0.329405	-0.956062	-1.30889	0.0775542	-0.106489	-0.507648	0.726948	0.542002	1.46215	-1.53578	-0.69319	-1.98713	-2.11658	-2.14037	-0.933324	-0.744688	-2.41176	-0.374608	-0.843705	-0.92585	-1.87177	-0.223455	-0.841049	-0.409567	-1.63494	-1.13143	-1.37544	-2.91413	-1.04642	-1.54954	-0.93305	0.719917	-0.607504	-0.70944	-0.812627	-1.64216	1.81632	-1.52434	-2.0139	-2.03448	-0.853796	1.01679	-0.875504
-2.84347	-0.653904	0.951914	0.251939	-1.66899	-0.249126	1.22952	-0.288559	-0.999794	-1.26876	0.280985	-0.295027	-0.667825	0.695682	0.61463	1.50867	-1.52233	-0.58082	-2.19431	-2.16371	-2.10376	-0.837741	-0.944631	-2.34782	-0.450487	-0.745818	-0.947733	-1.94846	-0.253112	-0.872028	-0.302182	-1.55023	-1.1268	-1.32716	-2.82516	-1.14111	-1.73191	-0.812089	0.643472	-0.509642	-0.554443	-0.88959	-1.54418	1.84001	-1.71585	-2.10335	-2.18519	-0.963957	0.96888	-0.907729
-2.83364	-0.835131	1.15006	0.372763	-1.81358	-0.26678	0.959594	-0.333006	-1.04324	-1.23199	0.473266	-0.491627	-0.807513	0.663301	0.662226	1.51414	-1.48975	-0.536632	-2.40001	-2.23658	-2.08975	-0.852664	-1.08962	-2.25944	-0.528555	-0.634398	-0.975496	-2.01325	-0.285438	-0.89846	-0.215235	-1.37235	-1.10211	-1.31458	-2.73552	-1.24622	-1.88336	-0.710112	0.558531	-0.401139	-0.466714	-0.986443	-1.45203	1.86016	-1.87573	-2.14958	-2.24647	-1.07302	0.909289	-0.926349
-2.82381	-1.0286	1.27175	0.497133	-1.89884	-0.245998	0.655803	-0.431394	-1.08697	-1.21724	0.642156	-0.675621	-0.905984	0.617897	0.642953	1.49266	-1.45259	-0.538691	-2.52989	-2.3293	-2.10425	-0.966663	-1.16925	-2.14012	-0.626585	-0.52802	-1.01657	-2.06166	-0.323764	-0.913373	-0.158883	-1.13814	-1.06203	-1.33398	-2.64582	-1.37564	-1.97981	-0.626657	0.464775	-0.302693	-0.441272	-1.10197	-1.36647	1.86355	-1.94998	-2.15614	-2.23765	-1.15821	0.843208	-0.937114
-2.81398	-1.22689	1.33791	0.626534	-1.8864	-0.219171	0.334433	-0.560225	-1.1233	-1.22161	0.785092	-0.832085	-0.929335	0.563173	0.562924	1.45441	-1.41986	-0.571574	-2.57616	-2.45047	-2.14084	-1.13733	-1.19801	-2.02761	-0.731253	-0.446491	-1.07223	-2.0871	-0.368342	-0.919751	-0.120653	-0.879547	-1.01033	-1.38971	-2.54961	-1.53683	-2.03149	-0.560594	0.36195	-0.235856	-0.480556	-1.23448	-1.2892	1.85903	-1.93878	-2.12552	-2.18009	-1.18973	0.775056	-0.947167
-2.80415	-1.41036	1.36909	0.745637	-1.80204	-0.207163	0.00722949	-0.707007	-1.09801	-1.23663	0.904023	-0.956627	-0.890448	0.534541	0.438579	1.40886	-1.39774	-0.621072	-2.55522	-2.60816	-2.20477	-1.32046	-1.18687	-1.9527	-0.831694	-0.395733	-1.14158	-2.07768	-0.408358	-0.925191	-0.0940769	-0.621894	-0.94957	-1.48339	-2.4474	-1.70462	-2.049	-0.541792	0.270764	-0.210652	-0.581325	-1.38078	-1.23141	1.85475	-1.86824	-2.05573	-2.09182	-1.18614	0.707827	-0.960859
-2.79432	-1.49878	1.38251	0.780634	-1.67584	-0.223713	-0.318768	-0.859372	-0.993274	-1.25547	1.00361	-1.04931	-0.808793	0.579342	0.289298	1.36322	-1.38808	-0.680245	-2.47433	-2.79789	-2.3037	-1.48971	-1.13839	-1.89864	-0.919025	-0.376666	-1.21841	-2.03162	-0.417694	-0.936155	-0.0769183	-0.412619	-0.886038	-1.6132	-2.34041	-1.86323	-2.03892	-0.568934	0.231969	-0.2261	-0.731227	-1.53642	-1.20885	1.85122	-1.7662	-1.9463	-1.97941	-1.16235	0.650105	-0.980634
-2.78449	-1.47432	1.37773	0.726593	-1.53619	-0.270356	-0.628068	-0.984396	-0.825805	-1.27538	1.08754	-1.111	-0.707004	0.688209	0.138059	1.32091	-1.3925	-0.756148	-2.33606	-2.99678	-2.43213	-1.63319	-1.04774	-1.86336	-0.996358	-0.387171	-1.29825	-1.95378	-0.397917	-0.948584	-0.0671091	-0.273523	-0.818431	-1.77632	-2.24557	-2.0022	-2.00617	-0.632795	0.238647	-0.281143	-0.917897	-1.68695	-1.235	1.84582	-1.6551	-1.82989	-1.85092	-1.12706	0.612175	-1.00533
-2.77466	-1.35537	1.35088	0.608135	-1.39865	-0.335693	-0.879447	-1.02532	-0.619284	-1.29382	1.12029	-1.14651	-0.605309	0.845587	0.000346029	1.2858	-1.40799	-0.863224	-2.14111	-3.1635	-2.52928	-1.71576	-0.920156	-1.85063	-1.07697	-0.417144	-1.37885	-1.84696	-0.360889	-0.958969	-0.0627241	-0.210276	-0.743824	-1.97018	-2.18479	-2.11808	-1.95926	-0.72639	0.276909	-0.374172	-1.13151	-1.82257	-1.29562	1.84339	-1.54851	-1.73125	-1.71282	-1.08722	0.590498	-1.02304
-2.76483	-1.16413	1.29783	0.445759	-1.27377	-0.401342	-1.03002	-0.986318	-0.398483	-1.28126	1.07945	-1.15732	-0.524353	1.03772	-0.122384	1.25926	-1.43148	-1.01282	-1.89612	-3.30822	-2.56269	-1.67838	-0.770608	-1.85953	-1.11803	-0.462161	-1.45943	-1.71697	-0.322445	-0.968461	-0.0625381	-0.218146	-0.663004	-2.19107	-2.14915	-2.21353	-1.90696	-0.841946	0.342693	-0.502019	-1.36401	-1.93642	-1.37844	1.84768	-1.45943	-1.6545	-1.57136	-1.04763	0.580057	-1.03128
-2.755	-0.919976	1.21943	0.255347	-1.17234	-0.460522	-1.09618	-0.876234	-0.192237	-1.23812	0.988777	-1.14806	-0.474633	1.25091	-0.237715	1.24117	-1.46377	-1.19974	-1.61655	-3.438	-2.55794	-1.54477	-0.659413	-1.88592	-1.09382	-0.52088	-1.53976	-1.5705	-0.286029	-0.97813	-0.0692915	-0.281964	-0.578565	-2.4335	-2.12918	-2.2846	-1.85692	-0.971084	0.435857	-0.655318	-1.60048	-2.0261	-1.47463	1.84997	-1.39523	-1.59499	-1.45805	-1.00981	0.58323	-1.03989
-2.74516	-0.638432	1.12026	0.0474443	-1.09844	-0.511459	-1.095	-0.712624	-0.0397397	-1.17418	0.863572	-1.13175	-0.453614	1.47222	-0.350039	1.208	-1.49585	-1.36832	-1.37144	-3.54341	-2.53075	-1.3434	-0.600809	-1.92791	-1.0289	-0.592462	-1.60236	-1.42108	-0.250716	-0.98821	-0.0892931	-0.383495	-0.492399	-2.69077	-2.11436	-2.30019	-1.81062	-1.10678	0.551751	-0.809057	-1.8237	-2.09385	-1.57197	1.84107	-1.35275	-1.54298	-1.41208	-0.97382	0.599937	-1.0522
-2.73533	-0.333669	1.00014	-0.172138	-1.04496	-0.553678	-1.03921	-0.513872	0.0291541	-1.09678	0.718247	-1.08024	-0.480791	1.68948	-0.436525	1.13793	-1.52395	-1.49575	-1.25233	-3.61775	-2.48	-1.09951	-0.584242	-1.97975	-0.944682	-0.672234	-1.63493	-1.28026	-0.21181	-1.00782	-0.133062	-0.506565	-0.405412	-2.93783	-2.09322	-2.26701	-1.76797	-1.24512	0.682453	-0.941128	-2.01373	-2.1342	-1.62405	1.81338	-1.33496	-1.48725	-1.41942	-0.939597	0.624437	-1.06753
-2.7255	-0.0137439	0.860513	-0.399381	-0.99477	-0.581265	-0.945081	-0.296764	0.0233525	-1.00919	0.565616	-0.955418	-0.573059	1.87786	-0.475181	1.04594	-1.54989	-1.60401	-1.27919	-3.6611	-2.39477	-0.837136	-0.597266	-2.00836	-0.856718	-0.752032	-1.64326	-1.1638	-0.167884	-1.04902	-0.202085	-0.638994	-0.32097	-3.11651	-2.06921	-2.20003	-1.73232	-1.39011	0.798386	-1.04591	-2.15616	-2.11605	-1.60726	1.76376	-1.38942	-1.41836	-1.46453	-0.905162	0.645903	-1.08409
-2.71567	0.301247	0.708177	-0.594223	-0.937053	-0.580542	-0.830691	-0.0748142	-0.0449394	-0.916212	0.420762	-0.783166	-0.703988	1.95974	-0.482063	0.94739	-1.56259	-1.70507	-1.44813	-3.67354	-2.27095	-0.56767	-0.635711	-1.98713	-0.776477	-0.823967	-1.63429	-1.0849	-0.128819	-1.1	-0.291719	-0.773058	-0.25641	-3.21714	-2.04851	-2.11165	-1.71658	-1.5446	0.843927	-1.12378	-2.21469	-2.04352	-1.53183	1.69259	-1.50823	-1.33547	-1.53823	-0.863023	0.657211	-1.09607
-2.70584	0.531781	0.547655	-0.719103	-0.867445	-0.553769	-0.707167	0.145976	-0.158003	-0.872344	0.290318	-0.592583	-0.850402	1.90265	-0.473532	0.846386	-1.5515	-1.80204	-1.71541	-3.65809	-2.11202	-0.312609	-0.700459	-1.934	-0.714163	-0.884285	-1.61889	-1.04933	-0.125113	-1.15327	-0.398066	-0.904489	-0.23562	-3.24725	-2.03204	-2.01654	-1.73901	-1.7057	0.821943	-1.15769	-2.18231	-1.94223	-1.41196	1.59814	-1.66993	-1.23815	-1.63076	-0.814915	0.660054	-1.10072
-2.69601	0.666635	0.383795	-0.795175	-0.782564	-0.508631	-0.584763	0.361267	-0.295156	-0.909575	0.166746	-0.401676	-0.997657	1.72358	-0.457465	0.749324	-1.50176	-1.89372	-2.04436	-3.61692	-1.9212	-0.149028	-0.791905	-1.86353	-0.673437	-0.929563	-1.60809	-1.05649	-0.155634	-1.20578	-0.512713	-1.03051	-0.241994	-3.21122	-2.02002	-1.93667	-1.79087	-1.85995	0.749956	-1.13506	-2.08157	-1.83191	-1.25768	1.47968	-1.85669	-1.12889	-1.7339	-0.780366	0.656186	-1.09827
-2.68618	0.729779	0.218676	-0.838891	-0.754261	-0.451063	-0.472699	0.542751	-0.440255	-1.01592	0.0321553	-0.226762	-1.13862	1.45964	-0.434614	0.667259	-1.41417	-1.97722	-2.41297	-3.57013	-1.70261	-0.0928132	-0.908335	-1.78297	-0.712576	-0.957905	-1.60545	-1.10131	-0.204571	-1.25615	-0.625836	-1.12841	-0.259871	-3.11211	-2.01217	-1.87598	-1.86448	-1.97502	0.639647	-1.06899	-1.93377	-1.72365	-1.07987	1.34447	-2.05249	-1.01166	-1.84325	-0.748763	0.638554	-1.09393
-2.67635	0.743238	0.0549513	-0.852678	-0.806799	-0.384756	-0.374641	0.642519	-0.583956	-1.17331	-0.122265	-0.0774562	-1.26485	1.1384	-0.399791	0.656546	-1.29985	-2.04277	-2.80027	-3.5336	-1.51083	-0.123739	-1.04866	-1.69629	-0.892225	-0.969646	-1.60538	-1.16591	-0.265363	-1.30168	-0.729683	-1.15663	-0.283122	-2.95596	-2.00419	-1.8332	-1.9564	-2.05054	0.502409	-0.970828	-1.7572	-1.62977	-0.890154	1.20128	-2.24567	-0.889559	-1.95537	-0.712271	0.598692	-1.08715
-2.66652	0.722759	-0.10282	-0.843167	-0.924033	-0.313173	-0.292532	0.667462	-0.720678	-1.36738	-0.294102	0.0354292	-1.3484	0.780464	-0.349505	0.741662	-1.1696	-2.08138	-3.13764	-3.4927	-1.39143	-0.21722	-1.20873	-1.60341	-1.19416	-0.967162	-1.60476	-1.23681	-0.333716	-1.34185	-0.825826	-1.12127	-0.310018	-2.75022	-2.00039	-1.80623	-2.0658	-2.09062	0.351476	-0.851514	-1.57084	-1.55638	-0.698099	1.05483	-2.42898	-0.765683	-2.04582	-0.668845	0.540431	-1.06387
-2.65669	0.673007	-0.253724	-0.816727	-1.09075	-0.242632	-0.226483	0.62826	-0.842298	-1.59127	-0.436817	0.0590104	-1.35155	0.41514	-0.290698	0.895783	-1.03661	-2.08635	-3.3695	-3.41829	-1.34383	-0.351668	-1.38381	-1.49558	-1.55981	-0.953871	-1.60705	-1.31564	-0.40616	-1.37333	-0.914399	-1.03389	-0.340703	-2.50223	-1.99812	-1.78735	-2.19232	-2.09353	0.191313	-0.726268	-1.39302	-1.5038	-0.518948	0.907051	-2.59763	-0.654849	-2.07691	-0.632093	0.469337	-1.02484
-2.64686	0.587403	-0.394375	-0.778549	-1.29435	-0.1785	-0.19877	0.534539	-0.921171	-1.83356	-0.540489	-0.0218853	-1.28568	0.0994301	-0.222069	1.09067	-0.921594	-2.05533	-3.48553	-3.30298	-1.3572	-0.513447	-1.56401	-1.37495	-1.93992	-0.93347	-1.62713	-1.38665	-0.480726	-1.38248	-0.985659	-0.910637	-0.377232	-2.22481	-1.99692	-1.76986	-2.32869	-2.06573	0.0241678	-0.609213	-1.23841	-1.47203	-0.406722	0.76979	-2.7347	-0.595378	-2.05381	-0.620345	0.400318	-0.976107
-2.63703	0.468054	-0.527814	-0.729559	-1.52267	-0.12277	-0.257779	0.39735	-0.919745	-2.05117	-0.614433	-0.166712	-1.17119	-0.0924556	-0.140619	1.30663	-0.841296	-1.99085	-3.49986	-3.16371	-1.42128	-0.693437	-1.73225	-1.26812	-2.30489	-0.900696	-1.66372	-1.43258	-0.561518	-1.3548	-1.04567	-0.76639	-0.424115	-1.95556	-2.00699	-1.74843	-2.43915	-2.0102	-0.120034	-0.514512	-1.11545	-1.4597	-0.366764	0.681939	-2.78709	-0.581554	-1.98823	-0.649334	0.345247	-0.921916
-2.6272	0.320667	-0.657964	-0.670686	-1.76581	-0.0784989	-0.383415	0.224892	-0.863096	-2.20118	-0.66353	-0.336898	-1.02603	-0.146576	-0.0630074	1.53246	-0.811448	-1.89497	-3.44558	-3.0126	-1.52744	-0.88522	-1.84432	-1.172	-2.62315	-0.84942	-1.71088	-1.44142	-0.648188	-1.29677	-1.08974	-0.611516	-0.479895	-1.74477	-2.03051	-1.7389	-2.51908	-1.93051	-0.222414	-0.471177	-1.02321	-1.48398	-0.386793	0.653146	-2.74644	-0.605852	-1.89529	-0.703952	0.303236	-0.868866
-2.61737	0.158567	-0.774442	-0.606264	-2.01697	-0.0537091	-0.546147	0.0288919	-0.787701	-2.28705	-0.678445	-0.494605	-0.866565	-0.0722033	-0.0218408	1.76228	-0.83349	-1.76697	-3.34491	-2.86152	-1.66532	-1.081	-1.89746	-1.07582	-2.81125	-0.791706	-1.76414	-1.41224	-0.728928	-1.21684	-1.11475	-0.453576	-0.540817	-1.59737	-2.0627	-1.7455	-2.57843	-1.82967	-0.293962	-0.497475	-0.956749	-1.55507	-0.455266	0.676832	-2.62262	-0.658158	-1.78611	-0.74646	0.272044	-0.82057
-2.60754	0.0355278	-0.846196	-0.545685	-2.27329	-0.0544494	-0.722435	-0.181036	-0.713321	-2.3224	-0.6429	-0.615822	-0.703722	0.1069	-0.00922165	1.97624	-0.902918	-1.64585	-3.198	-2.72226	-1.81742	-1.2707	-1.90235	-0.96988	-2.84179	-0.741403	-1.81884	-1.3537	-0.775581	-1.12806	-1.12011	-0.303888	-0.591769	-1.50867	-2.09632	-1.75487	-2.62488	-1.70921	-0.34489	-0.576248	-0.910615	-1.64614	-0.566639	0.741401	-2.44818	-0.72855	-1.67048	-0.77997	0.252561	-0.777301
-2.59771	-0.0420744	-0.882781	-0.515548	-2.50415	-0.0957458	-0.887773	-0.400782	-0.648289	-2.32137	-0.549107	-0.695169	-0.553801	0.36271	-0.0198595	2.09976	-1.00836	-1.5977	-2.99932	-2.60217	-1.91735	-1.42024	-1.85834	-0.823833	-2.72076	-0.711883	-1.86543	-1.28602	-0.789299	-1.03929	-1.10718	-0.171472	-0.629419	-1.47122	-2.14836	-1.7611	-2.6636	-1.57771	-0.380627	-0.692356	-0.878711	-1.73547	-0.712726	0.833912	-2.2452	-0.810515	-1.55851	-0.812452	0.25241	-0.739109
-2.58788	-0.086799	-0.892908	-0.51145	-2.66346	-0.161075	-1.0287	-0.629461	-0.595528	-2.29282	-0.401068	-0.729112	-0.423946	0.665795	-0.0525541	2.10298	-1.11112	-1.60762	-2.74653	-2.50094	-1.93998	-1.51695	-1.77104	-0.610641	-2.47654	-0.704477	-1.89936	-1.22798	-0.784872	-0.951927	-1.08657	-0.0581671	-0.655079	-1.48074	-2.21626	-1.76337	-2.69633	-1.44419	-0.400675	-0.834332	-0.846467	-1.81184	-0.885669	0.939993	-2.01977	-0.905467	-1.45888	-0.840215	0.273215	-0.720583
-2.57805	-0.108035	-0.882987	-0.525492	-2.7657	-0.237353	-1.14636	-0.840328	-0.551681	-2.24051	-0.201664	-0.682196	-0.336829	0.997806	-0.10699	1.9803	-1.19402	-1.65391	-2.44153	-2.41793	-1.90817	-1.58352	-1.65009	-0.347939	-2.14837	-0.711536	-1.92082	-1.1967	-0.775121	-0.864903	-1.061	0.0362435	-0.668836	-1.53097	-2.28173	-1.76376	-2.71169	-1.31233	-0.403858	-0.986947	-0.799682	-1.86975	-1.07903	1.05516	-1.77599	-1.00999	-1.41002	-0.842595	0.313543	-0.727371
-2.56822	-0.109738	-0.858118	-0.54376	-2.82207	-0.317468	-1.2456	-0.941567	-0.502096	-2.1547	0.0404807	-0.536892	-0.295214	1.34389	-0.180687	1.74784	-1.25979	-1.72101	-2.10942	-2.37314	-1.8404	-1.64086	-1.50379	-0.0495578	-1.77428	-0.722372	-1.94092	-1.19791	-0.765833	-0.77548	-1.02886	0.107466	-0.664143	-1.61633	-2.3364	-1.77311	-2.70743	-1.18038	-0.383987	-1.13574	-0.726315	-1.90212	-1.2852	1.17321	-1.5204	-1.12093	-1.41261	-0.807971	0.370512	-0.758499
-2.55839	-0.0861591	-0.823052	-0.52214	-2.83887	-0.397568	-1.32995	-0.92644	-0.443285	-2.03109	0.3178	-0.321655	-0.282129	1.68654	-0.26904	1.45844	-1.30849	-1.80525	-1.83942	-2.38092	-1.74686	-1.70384	-1.33771	0.27155	-1.38252	-0.725022	-1.97087	-1.23295	-0.756741	-0.694803	-0.996908	0.149492	-0.645691	-1.72782	-2.37449	-1.79633	-2.70919	-1.05534	-0.33735	-1.27121	-0.635162	-1.87577	-1.47462	1.2832	-1.26223	-1.24244	-1.4474	-0.733139	0.438353	-0.807223
-2.54856	-0.0371123	-0.780985	-0.445151	-2.81928	-0.477594	-1.39318	-0.829295	-0.407466	-1.87104	0.622809	-0.0755163	-0.285864	2.00333	-0.374276	1.14495	-1.33514	-1.91143	-1.63357	-2.41457	-1.62043	-1.7782	-1.15345	0.604295	-0.988344	-0.714947	-2.0095	-1.29867	-0.744335	-0.642649	-0.968381	0.160779	-0.615448	-1.85862	-2.39116	-1.82875	-2.70881	-0.944553	-0.270283	-1.38529	-0.521248	-1.79171	-1.60164	1.37098	-1.05398	-1.37678	-1.49732	-0.648007	0.501644	-0.864948
-2.53873	0.0340229	-0.735522	-0.330302	-2.75834	-0.557257	-1.40185	-0.678644	-0.407211	-1.67766	0.936195	0.164918	-0.299695	2.22056	-0.497983	0.821579	-1.32118	-1.98682	-1.46199	-2.45218	-1.46108	-1.86019	-0.95547	0.93849	-0.595581	-0.698812	-2.05709	-1.39159	-0.726467	-0.612316	-0.945848	0.145187	-0.571674	-1.98589	-2.36282	-1.86588	-2.6945	-0.892338	-0.19207	-1.47679	-0.384095	-1.67173	-1.66887	1.39583	-0.943037	-1.51301	-1.55411	-0.604935	0.554552	-0.926094
-2.5289	0.126029	-0.686848	-0.190948	-2.65387	-0.635871	-1.3708	-0.49397	-0.426206	-1.46774	1.23423	0.374678	-0.320675	2.29708	-0.600391	0.495924	-1.25789	-1.96875	-1.30548	-2.48247	-1.3119	-1.94297	-0.751227	1.25167	-0.206776	-0.684488	-2.1124	-1.50346	-0.697842	-0.595104	-0.929227	0.110823	-0.511899	-2.06723	-2.29504	-1.90457	-2.66237	-0.905092	-0.137397	-1.54812	-0.23599	-1.53705	-1.68095	1.3521	-0.934658	-1.61105	-1.61656	-0.603467	0.595962	-0.984798
-2.51907	0.235687	-0.634039	-0.0360513	-2.51086	-0.7136	-1.31882	-0.288537	-0.461409	-1.26425	1.49592	0.543335	-0.347915	2.23281	-0.675886	0.170832	-1.1427	-1.84794	-1.16169	-2.50135	-1.25451	-2.02089	-0.542538	1.4698	0.110417	-0.667538	-2.16372	-1.61575	-0.65397	-0.583258	-0.916431	0.0742616	-0.436609	-2.10997	-2.20147	-1.94389	-2.61164	-0.95623	-0.113952	-1.60205	-0.0905592	-1.39848	-1.64959	1.26423	-1.00691	-1.65553	-1.68244	-0.635089	0.614648	-1.02563
-2.50924	0.359915	-0.57606	0.128419	-2.33271	-0.786627	-1.25817	-0.0733004	-0.503536	-1.0803	1.66486	0.667994	-0.370811	2.05426	-0.717525	-0.14903	-0.973905	-1.64187	-1.04653	-2.50725	-1.2717	-2.09476	-0.331401	1.56565	0.277172	-0.650099	-2.19798	-1.71245	-0.60865	-0.564725	-0.898125	0.0296372	-0.349908	-2.12749	-2.08895	-1.96975	-2.54396	-1.02051	-0.113485	-1.64296	0.0453341	-1.2604	-1.58693	1.14952	-1.13338	-1.65805	-1.74899	-0.689346	0.607277	-1.0427
-2.4994	0.48096	-0.518483	0.298866	-2.12338	-0.851559	-1.19803	0.144442	-0.545098	-0.917645	1.7089	0.754769	-0.353673	1.81011	-0.713394	-0.416243	-0.774848	-1.39859	-0.97607	-2.50308	-1.33383	-2.16288	-0.121374	1.54294	0.281352	-0.635131	-2.2107	-1.78386	-0.563345	-0.535019	-0.872532	-0.0316725	-0.251423	-2.12993	-1.96286	-1.98091	-2.44519	-1.08303	-0.128469	-1.6832	0.168328	-1.12492	-1.49978	1.01447	-1.29529	-1.62944	-1.81553	-0.767025	0.578963	-1.04136
-2.48957	0.545345	-0.464009	0.481041	-1.88924	-0.898068	-1.13716	0.340773	-0.592397	-0.781854	1.65128	0.812473	-0.307184	1.52696	-0.658349	-0.583306	-0.58211	-1.15135	-0.921891	-2.49248	-1.42032	-2.21044	0.0728334	1.41098	0.126546	-0.625651	-2.20079	-1.82154	-0.513304	-0.495938	-0.840429	-0.0832972	-0.144211	-2.12376	-1.83604	-1.98216	-2.31466	-1.13123	-0.153727	-1.74728	0.269069	-0.995622	-1.39524	0.864098	-1.48154	-1.57838	-1.87928	-0.870134	0.533102	-1.02244
-2.47974	0.560975	-0.411821	0.674649	-1.63612	-0.913222	-1.06523	0.431995	-0.658192	-0.679449	1.51707	0.839818	-0.251127	1.22024	-0.553614	-0.668505	-0.397222	-0.913648	-0.871492	-2.45	-1.51679	-2.22418	0.228911	1.18615	-0.145017	-0.625293	-2.16495	-1.82619	-0.458734	-0.449653	-0.811482	-0.109006	-0.0507033	-2.11257	-1.75501	-1.97707	-2.16765	-1.15956	-0.190526	-1.8445	0.338143	-0.889957	-1.28866	0.709417	-1.69258	-1.5095	-1.93394	-0.998285	0.472837	-0.987729
-2.46991	0.54697	-0.360562	0.869319	-1.36819	-0.913693	-0.969253	0.420497	-0.741586	-0.613973	1.32773	0.798551	-0.204501	0.900657	-0.407273	-0.695681	-0.230533	-0.70452	-0.84576	-2.3672	-1.61471	-2.19505	0.317607	0.892856	-0.451516	-0.63491	-2.10066	-1.80199	-0.400013	-0.395002	-0.814433	-0.10101	-0.000674243	-2.09749	-1.72995	-1.96842	-2.01581	-1.16772	-0.250512	-1.97064	0.374367	-0.838298	-1.24021	0.563142	-1.92242	-1.42964	-1.981	-1.14785	0.400772	-0.942099
-2.46008	0.516395	-0.312679	1.06009	-1.08917	-0.912031	-0.849454	0.332389	-0.802323	-0.595035	1.10609	0.686305	-0.181917	0.57628	-0.228108	-0.680974	-0.0920174	-0.588982	-0.855357	-2.26778	-1.71313	-2.11942	0.343396	0.556432	-0.761972	-0.66406	-2.00244	-1.7551	-0.337606	-0.319941	-0.850432	-0.0600244	0.0138327	-2.07239	-1.7509	-1.95686	-1.86688	-1.1357	-0.342782	-2.08727	0.384562	-0.835241	-1.27204	0.434175	-2.12642	-1.34412	-2.02544	-1.29382	0.318644	-0.890935
-2.45025	0.477125	-0.27589	1.22861	-0.808648	-0.938484	-0.724336	0.185947	-0.827506	-0.623191	0.881802	0.532621	-0.188239	0.255804	-0.0192534	-0.638049	0.00788406	-0.56963	-0.898312	-2.16499	-1.81545	-1.99848	0.320524	0.194759	-1.05608	-0.706426	-1.8779	-1.69566	-0.273537	-0.232555	-0.907161	0.00320958	0.00132917	-2.03526	-1.80387	-1.9439	-1.72684	-1.04389	-0.468538	-2.16479	0.37034	-0.865906	-1.36847	0.329021	-2.22953	-1.25919	-2.07456	-1.37996	0.22917	-0.836389
-2.44042	0.435221	-0.248317	1.32319	-0.544693	-1.00599	-0.630192	-0.0020682	-0.835158	-0.684343	0.675255	0.362152	-0.223891	-0.0193006	0.210258	-0.577757	0.0611952	-0.636727	-0.953395	-2.06617	-1.92608	-1.83666	0.268048	-0.180114	-1.27041	-0.754118	-1.74182	-1.62465	-0.216095	-0.146685	-0.97306	0.0741791	-0.0332303	-2.01498	-1.87502	-1.93009	-1.63523	-0.915114	-0.623882	-2.20179	0.334314	-0.918715	-1.5139	0.275503	-2.21932	-1.19192	-2.10339	-1.41136	0.145813	-0.780132
-2.43059	0.420383	-0.243735	1.3527	-0.335977	-1.09863	-0.569764	-0.217081	-0.83389	-0.766317	0.496268	0.18811	-0.277433	-0.18719	0.389526	-0.506228	0.063804	-0.784847	-0.994292	-1.97604	-2.0575	-1.63964	0.207364	-0.554228	-1.3347	-0.813228	-1.61112	-1.53213	-0.170549	-0.0707678	-1.04709	0.129033	-0.0906804	-2.01783	-1.95537	-1.94414	-1.62377	-0.772517	-0.786667	-2.1996	0.279349	-0.985524	-1.69332	0.288588	-2.08574	-1.15362	-2.09069	-1.40299	0.0763129	-0.727311
-2.42076	0.458869	-0.266726	1.33137	-0.198664	-1.20924	-0.542818	-0.448166	-0.824904	-0.860874	0.345952	0.0160951	-0.346091	-0.248725	0.49059	-0.427823	0.0141778	-1.00968	-1.00456	-1.8971	-2.22906	-1.41211	0.17353	-0.907368	-1.23863	-0.882846	-1.50734	-1.43204	-0.138612	-0.0169912	-1.129	0.170203	-0.168434	-2.03268	-2.03639	-2.00753	-1.67497	-0.629861	-0.942275	-2.16067	0.207744	-1.06087	-1.89329	0.356555	-1.82813	-1.15334	-2.04407	-1.36668	0.025744	-0.693976
-2.41093	0.530315	-0.31796	1.26752	-0.117569	-1.34048	-0.549482	-0.687161	-0.808195	-0.959893	0.246881	-0.150771	-0.449803	-0.227275	0.516474	-0.345169	-0.0857078	-1.30135	-0.981029	-1.83145	-2.45311	-1.15841	0.161661	-1.20852	-0.998613	-0.953974	-1.43992	-1.34407	-0.122363	0.0102447	-1.2193	0.201877	-0.261397	-2.05004	-2.12063	-2.10039	-1.77231	-0.49262	-1.09652	-2.08914	0.121443	-1.13823	-2.10327	0.465082	-1.48948	-1.19969	-1.96875	-1.31612	-0.00435586	-0.688093
-2.4011	0.616483	-0.401801	1.17432	-0.0833915	-1.4618	-0.586211	-0.924797	-0.786726	-1.05872	0.215276	-0.310729	-0.572154	-0.140487	0.468143	-0.259929	-0.226697	-1.64425	-0.945225	-1.77901	-2.69905	-0.89069	0.174731	-1.38653	-0.662252	-1.02468	-1.41379	-1.28385	-0.12856	-0.00372077	-1.31995	0.213944	-0.355284	-2.06755	-2.21896	-2.20328	-1.90407	-0.361517	-1.24148	-1.98965	0.0287568	-1.20917	-2.30808	0.597489	-1.11724	-1.27597	-1.86743	-1.25363	-0.0186912	-0.702695
-2.39127	0.704795	-0.516761	1.06427	-0.0905101	-1.51635	-0.654377	-1.15109	-0.762346	-1.15396	0.231136	-0.463259	-0.684273	-0.00367307	0.349422	-0.172942	-0.399648	-2.01877	-0.943976	-1.77212	-2.93801	-0.656508	0.21704	-1.44137	-0.282755	-1.09442	-1.42736	-1.25792	-0.145446	-0.0599298	-1.42949	0.201025	-0.452662	-2.08585	-2.32805	-2.30221	-2.06294	-0.241164	-1.36249	-1.86292	-0.0443253	-1.27182	-2.4744	0.737449	-0.725135	-1.36576	-1.74447	-1.1752	-0.0205398	-0.732086
-2.38144	0.788212	-0.64612	0.94554	-0.133598	-1.50698	-0.752597	-1.32274	-0.736662	-1.2201	0.264478	-0.609179	-0.76241	0.16981	0.174361	-0.076161	-0.592405	-2.40841	-0.976233	-1.83356	-3.1676	-0.504822	0.258606	-1.4031	0.0872718	-1.15179	-1.47794	-1.26591	-0.167937	-0.148536	-1.54505	0.162016	-0.557988	-2.10711	-2.40958	-2.38745	-2.24136	-0.162483	-1.44762	-1.69786	-0.0916237	-1.32451	-2.53213	0.871224	-0.365742	-1.46082	-1.60374	-1.07468	-0.011674	-0.770395
-2.37161	0.862867	-0.775942	0.824382	-0.207256	-1.44652	-0.850283	-1.39413	-0.710659	-1.2454	0.290169	-0.727068	-0.799876	0.365032	-0.0440783	0.0352582	-0.790732	-2.79915	-1.03786	-1.94037	-3.37278	-0.421434	0.253053	-1.30043	0.345258	-1.18151	-1.5622	-1.30255	-0.196464	-0.261462	-1.64236	0.0979291	-0.672615	-2.13363	-2.45443	-2.45185	-2.40699	-0.159817	-1.49246	-1.49169	-0.119816	-1.36602	-2.46508	0.990612	-0.0990886	-1.55748	-1.44854	-0.965041	0.00665474	-0.810738
-2.36178	0.926385	-0.89859	0.734237	-0.306125	-1.34786	-0.911912	-1.38183	-0.68549	-1.23384	0.295687	-0.775665	-0.800208	0.570241	-0.296412	0.159412	-0.98606	-3.18499	-1.1253	-2.07304	-3.53591	-0.387501	0.212022	-1.15449	0.449977	-1.18533	-1.65687	-1.35674	-0.230944	-0.38989	-1.69629	0.0128418	-0.802112	-2.16585	-2.47231	-2.47379	-2.52006	-0.213447	-1.49035	-1.24994	-0.130097	-1.37818	-2.27955	1.09176	0.0573641	-1.64046	-1.31292	-0.888157	0.0285644	-0.846531
-2.35195	0.96802	-1.0139	0.707957	-0.421046	-1.2219	-0.953503	-1.31196	-0.650537	-1.19473	0.282319	-0.764409	-0.772656	0.780052	-0.568492	0.292395	-1.14156	-3.56892	-1.23471	-2.21692	-3.64545	-0.386415	0.152557	-0.985492	0.411207	-1.1715	-1.74442	-1.42306	-0.278129	-0.521101	-1.71234	-0.0795408	-0.977829	-2.20291	-2.4732	-2.39459	-2.58652	-0.293541	-1.4413	-0.982209	-0.125028	-1.34458	-2.00032	1.17539	0.0963736	-1.66319	-1.25143	-0.842353	0.0460259	-0.873812
-2.34212	0.951763	-1.12836	0.726203	-0.538502	-1.07219	-0.981377	-1.2068	-0.597299	-1.13652	0.254832	-0.709137	-0.733016	0.986339	-0.783956	0.42982	-1.23801	-3.91967	-1.35992	-2.35149	-3.69969	-0.406608	0.0877115	-0.805829	0.252654	-1.14796	-1.82539	-1.49815	-0.33691	-0.644022	-1.6989	-0.183798	-1.19201	-2.24278	-2.46814	-2.19424	-2.61587	-0.380871	-1.35126	-0.701227	-0.106323	-1.27256	-1.65044	1.24197	0.0371239	-1.61941	-1.25646	-0.821949	0.0580994	-0.891456
-2.33229	0.88857	-1.23843	0.772969	-0.656224	-0.905722	-0.986896	-1.08322	-0.516678	-1.06551	0.220864	-0.624348	-0.703723	1.18325	-0.905027	0.569222	-1.28697	-4.15356	-1.49549	-2.46252	-3.69196	-0.440496	0.0195711	-0.616697	0.00597493	-1.11866	-1.88908	-1.57989	-0.393452	-0.752566	-1.66197	-0.304744	-1.42619	-2.28324	-2.46555	-1.8735	-2.61415	-0.46138	-1.22417	-0.450854	-0.0736684	-1.16935	-1.25268	1.29331	-0.0891213	-1.52533	-1.31973	-0.818782	0.0592704	-0.894659
-2.32246	0.798117	-1.25731	0.848	-0.774829	-0.728528	-0.963318	-0.95245	-0.42396	-1.00023	0.188374	-0.523782	-0.701162	1.35902	-0.931572	0.707337	-1.3003	-4.24691	-1.63507	-2.54316	-3.62132	-0.474234	-0.0659477	-0.41378	-0.299966	-1.08567	-1.92875	-1.65344	-0.443119	-0.840436	-1.6049	-0.426557	-1.66121	-2.32317	-2.4708	-1.46905	-2.58559	-0.529179	-1.06865	-0.283425	-0.0280884	-1.04444	-0.832653	1.32986	-0.263257	-1.39974	-1.42869	-0.827393	0.0477763	-0.885017
-2.31263	0.703858	-1.1212	0.956217	-0.894138	-0.550132	-0.910493	-0.822689	-0.33949	-0.976259	0.161551	-0.414842	-0.736334	1.46967	-0.87515	0.838287	-1.28657	-4.19719	-1.77412	-2.59689	-3.4957	-0.464616	-0.182366	-0.197361	-0.64323	-1.05385	-1.94709	-1.7006	-0.482771	-0.905884	-1.52887	-0.541505	-1.8868	-2.36194	-2.48234	-1.0313	-2.52624	-0.581049	-0.895806	-0.206788	0.030188	-0.904637	-0.418893	1.35478	-0.480119	-1.2544	-1.57078	-0.853013	0.023553	-0.875769
-2.3028	0.622605	-0.853172	1.08158	-1.01329	-0.430875	-0.830111	-0.697533	-0.257076	-1.00019	0.139928	-0.302312	-0.808042	1.49546	-0.744555	0.943102	-1.2485	-4.01647	-1.8925	-2.62256	-3.32494	-0.417218	-0.32974	0.0152642	-1.00699	-1.02552	-1.96333	-1.7181	-0.513816	-0.949146	-1.4344	-0.646829	-2.09939	-2.39979	-2.4981	-0.594098	-2.44213	-0.610531	-0.721706	-0.221749	0.0971021	-0.763033	-0.0250237	1.37812	-0.731556	-1.10251	-1.73711	-0.888731	-0.00383601	-0.875212
-2.29297	0.559983	-0.499636	1.13308	-1.13235	-0.399605	-0.724809	-0.578057	-0.171394	-1.07507	0.122617	-0.203154	-0.912448	1.45549	-0.546299	1.02245	-1.18886	-3.76438	-1.92788	-2.58701	-3.11864	-0.351306	-0.506396	0.158293	-1.36235	-1.00142	-1.99411	-1.71203	-0.53802	-0.973019	-1.32354	-0.748547	-2.29227	-2.4389	-2.53582	-0.182924	-2.3567	-0.615593	-0.566963	-0.333646	0.152595	-0.676513	0.343272	1.40869	-1.00639	-0.947808	-1.92222	-0.926191	-0.0275689	-0.882274
-2.28314	0.519027	-0.101396	1.07538	-1.2506	-0.436308	-0.598375	-0.462245	-0.089862	-1.19367	0.10891	-0.164966	-1.04298	1.36854	-0.29783	1.08052	-1.11049	-3.50153	-1.87843	-2.49932	-2.88863	-0.282143	-0.69258	0.227437	-1.60733	-0.985442	-2.03478	-1.69019	-0.551937	-0.969779	-1.20794	-0.845819	-2.45198	-2.48404	-2.62119	0.169853	-2.3208	-0.590383	-0.451421	-0.534951	0.189761	-0.663743	0.66412	1.45356	-1.2946	-0.797866	-2.12183	-0.961032	-0.0488187	-0.898388
-2.27331	0.502967	0.313449	0.9174	-1.36942	-0.51949	-0.456068	-0.347262	-0.0295159	-1.34456	0.0742922	-0.196046	-1.19393	1.2499	-0.0121211	1.11863	-1.02835	-3.25022	-1.76312	-2.39153	-2.65127	-0.220807	-0.844836	0.239713	-1.70248	-0.977178	-2.08028	-1.65483	-0.554763	-0.941955	-1.09398	-0.922263	-2.53394	-2.53506	-2.73497	0.455942	-2.33308	-0.524604	-0.376079	-0.802327	0.214743	-0.709199	0.881389	1.49217	-1.5823	-0.706863	-2.32704	-0.991817	-0.0697756	-0.923195
-2.26348	0.508179	0.729561	0.670921	-1.48455	-0.630581	-0.305701	-0.281088	-0.000814129	-1.51424	-0.0205735	-0.272338	-1.3568	1.11273	0.287364	1.13759	-0.949881	-3.02251	-1.59956	-2.28773	-2.42815	-0.178717	-0.964514	0.212708	-1.68278	-0.988702	-2.12719	-1.60736	-0.557195	-0.909383	-0.976213	-0.945234	-2.52946	-2.59424	-2.86096	0.676737	-2.37929	-0.434817	-0.333513	-1.11071	0.229143	-0.797718	0.985947	1.49477	-1.83685	-0.696456	-2.51821	-1.01845	-0.0929357	-0.953269
-2.25364	0.535684	1.13359	0.357236	-1.55345	-0.755101	-0.151963	-0.29793	-0.0105295	-1.69755	-0.158587	-0.373101	-1.47685	0.966896	0.520005	1.1381	-0.87659	-2.82175	-1.40419	-2.19709	-2.25646	-0.220688	-1.05715	0.163663	-1.59468	-1.02701	-2.17334	-1.55744	-0.568444	-0.879044	-0.854775	-0.923462	-2.45839	-2.65459	-2.98779	0.833886	-2.44726	-0.335985	-0.318344	-1.43533	0.228821	-0.916907	0.991586	1.46645	-2.01939	-0.750971	-2.64698	-1.04261	-0.120107	-0.984805
-2.24381	0.587403	1.47313	-0.0127285	-1.57101	-0.883389	0.000583116	-0.378458	-0.0598117	-1.89434	-0.319065	-0.48519	-1.5077	0.827278	0.663984	1.12037	-0.807284	-2.65044	-1.19875	-2.12327	-2.16867	-0.351349	-1.13233	0.096596	-1.4699	-1.0855	-2.21768	-1.51139	-0.590443	-0.855696	-0.741068	-0.871057	-2.35039	-2.68524	-3.10049	0.93254	-2.52838	-0.240668	-0.309404	-1.75266	0.211208	-1.05917	0.926503	1.41582	-2.1365	-0.853717	-2.70482	-1.06608	-0.152518	-1.01509
-2.23398	0.65294	1.65385	-0.427153	-1.55521	-1.0071	0.141651	-0.506909	-0.147369	-2.09236	-0.486917	-0.599375	-1.46691	0.709404	0.720238	1.08372	-0.731854	-2.55852	-1.0036	-2.06478	-2.15164	-0.535724	-1.19649	0.0078171	-1.32596	-1.15772	-2.25893	-1.4747	-0.622099	-0.839351	-0.640684	-0.799902	-2.23584	-2.68444	-3.18461	0.981197	-2.61722	-0.154142	-0.295464	-2.03279	0.178593	-1.2218	0.809366	1.35073	-2.19885	-0.989999	-2.70304	-1.09058	-0.18721	-1.04262
-2.22415	0.712001	1.66003	-0.874399	-1.51931	-1.1188	0.229114	-0.674896	-0.249867	-2.23365	-0.651837	-0.701953	-1.37946	0.616295	0.697846	1.02763	-0.646205	-2.56321	-0.828219	-2.0131	-2.18441	-0.749052	-1.24608	-0.104484	-1.17094	-1.23856	-2.2817	-1.45122	-0.654407	-0.82967	-0.553793	-0.719095	-2.13769	-2.65768	-3.2282	0.987368	-2.71148	-0.079118	-0.283584	-2.20632	0.126099	-1.38994	0.655251	1.277	-2.21599	-1.1475	-2.64815	-1.1174	-0.218317	-1.06408
-2.21432	0.734977	1.52791	-1.33067	-1.4718	-1.21807	0.250562	-0.871282	-0.34571	-2.30874	-0.805858	-0.771121	-1.26189	0.542927	0.608979	0.954211	-0.571466	-2.62269	-0.682444	-1.96429	-2.23237	-0.977087	-1.27196	-0.23602	-1.00889	-1.32385	-2.25937	-1.43916	-0.675295	-0.826124	-0.482375	-0.634878	-2.06457	-2.60993	-3.19513	0.957164	-2.8087	-0.017059	-0.275133	-2.25302	0.0465063	-1.50152	0.4774	1.19085	-2.19639	-1.31755	-2.54569	-1.14734	-0.254771	-1.07732
-2.20449	0.719532	1.3119	-1.69211	-1.41725	-1.30623	0.22385	-1.08492	-0.442407	-2.33377	-0.928315	-0.760941	-1.11475	0.513441	0.462716	0.869283	-0.53164	-2.69683	-0.612305	-1.91649	-2.22094	-1.20948	-1.27294	-0.380438	-0.88699	-1.40611	-2.18715	-1.43097	-0.685038	-0.824399	-0.425542	-0.551555	-2.00987	-2.54602	-3.0952	0.896041	-2.89596	0.0320128	-0.259664	-2.16245	-0.0601628	-1.54809	0.285631	1.09015	-2.14762	-1.49439	-2.40131	-1.18067	-0.297845	-1.07437
-2.19466	0.673395	1.04814	-1.89564	-1.35829	-1.38841	0.165866	-1.31108	-0.532862	-2.3221	-0.950378	-0.682003	-0.941047	0.540681	0.26304	0.772408	-0.515439	-2.75804	-0.639412	-1.87217	-2.14825	-1.43891	-1.24148	-0.528274	-0.862694	-1.48224	-2.07333	-1.42343	-0.682883	-0.815682	-0.384523	-0.479633	-1.96849	-2.4687	-2.96247	0.807699	-2.93858	0.0683022	-0.225971	-1.95518	-0.17851	-1.54401	0.0848679	0.980464	-2.07545	-1.67618	-2.22224	-1.21654	-0.342288	-1.05562
-2.18483	0.602464	0.757964	-1.92095	-1.29719	-1.45289	0.0884063	-1.54897	-0.6054	-2.28084	-0.844097	-0.56043	-0.778545	0.59674	0.0137124	0.653298	-0.505304	-2.79537	-0.737246	-1.85441	-2.03476	-1.66508	-1.18354	-0.675182	-0.918198	-1.55041	-1.93463	-1.41526	-0.66586	-0.798914	-0.366103	-0.4538	-1.9597	-2.38244	-2.82042	0.695256	-2.94025	0.0933465	-0.172367	-1.69256	-0.278343	-1.50372	-0.129831	0.866667	-1.98497	-1.83516	-2.02252	-1.23218	-0.382524	-1.02886
-2.175	0.517109	0.45567	-1.75873	-1.23214	-1.49265	-0.000770238	-1.79858	-0.652862	-2.2124	-0.633922	-0.417914	-0.668805	0.662001	-0.277906	0.513486	-0.487897	-2.80275	-0.873894	-1.86314	-1.8901	-1.85878	-1.14229	-0.797402	-1.03239	-1.59147	-1.78204	-1.40654	-0.633342	-0.770766	-0.376729	-0.474593	-1.99924	-2.29434	-2.68015	0.567851	-2.91312	0.10788	-0.108106	-1.41317	-0.361741	-1.43856	-0.33613	0.75117	-1.88101	-1.9309	-1.81837	-1.20296	-0.414023	-1.00814
-2.16517	0.460557	0.151317	-1.46103	-1.15961	-1.51394	-0.094963	-2.0194	-0.669986	-2.11935	-0.360296	-0.271873	-0.598392	0.723943	-0.574423	0.355283	-0.464275	-2.77991	-1.02534	-1.89195	-1.71062	-1.96479	-1.15111	-0.870476	-1.18448	-1.59672	-1.62146	-1.39068	-0.593249	-0.72839	-0.415864	-0.534396	-2.05992	-2.21374	-2.54924	0.440995	-2.87426	0.113039	-0.0413041	-1.13163	-0.433713	-1.35437	-0.486537	0.646174	-1.76663	-1.98067	-1.61984	-1.13875	-0.427679	-0.996102
-2.15534	0.457213	-0.148319	-1.10449	-1.07804	-1.51711	-0.190229	-2.12667	-0.648371	-2.00595	-0.0544196	-0.132445	-0.550328	0.77541	-0.828322	0.180376	-0.435434	-2.73207	-1.17409	-1.93988	-1.49325	-1.99442	-1.20302	-0.904923	-1.35687	-1.5726	-1.4571	-1.36518	-0.557085	-0.673939	-0.474349	-0.620916	-2.11091	-2.14706	-2.43058	0.327327	-2.83938	0.109944	0.0278317	-0.863702	-0.499695	-1.24532	-0.593926	0.583543	-1.64112	-2.00314	-1.42946	-1.04995	-0.419746	-0.992097
-2.14551	0.485477	-0.437445	-0.710779	-0.991467	-1.50659	-0.284654	-2.09751	-0.584233	-1.87615	0.252887	-0.00585194	-0.513796	0.810615	-1.02781	-0.00315941	-0.401676	-2.66602	-1.30741	-2.00645	-1.25538	-1.96734	-1.293	-0.906531	-1.54065	-1.52576	-1.3008	-1.33417	-0.535856	-0.610613	-0.545692	-0.723414	-2.12877	-2.09838	-2.32488	0.230171	-2.81167	0.099388	0.100315	-0.674135	-0.557834	-1.11257	-0.670484	0.558027	-1.50262	-2.00989	-1.24596	-0.943996	-0.393191	-0.99684
-2.13568	0.527182	-0.651513	-0.318188	-0.919744	-1.48545	-0.372575	-1.92826	-0.497663	-1.734	0.538323	0.082864	-0.485629	0.825686	-1.16071	-0.154972	-0.364098	-2.59006	-1.41986	-2.09006	-1.08435	-1.90297	-1.41941	-0.882992	-1.73358	-1.46264	-1.17275	-1.3009	-0.528059	-0.54267	-0.625301	-0.828736	-2.10283	-2.08944	-2.2372	0.150288	-2.78587	0.082167	0.177511	-0.596073	-0.601533	-0.966977	-0.716542	0.557005	-1.35624	-2.00627	-1.06752	-0.825431	-0.353852	-1.01385
-2.12585	0.572362	-0.730269	-0.029436	-0.873913	-1.45457	-0.427629	-1.66105	-0.386474	-1.58139	0.790064	0.0796527	-0.467172	0.82046	-1.22236	-0.23652	-0.330132	-2.52281	-1.50922	-2.18729	-1.02615	-1.82602	-1.58553	-0.84265	-1.93396	-1.38879	-1.10524	-1.26626	-0.516371	-0.482822	-0.709274	-0.924895	-2.03436	-2.12797	-2.18334	0.0873986	-2.75972	0.0627064	0.256505	-0.629965	-0.631919	-0.86119	-0.736828	0.57213	-1.21285	-1.99193	-0.920265	-0.693078	-0.310166	-1.04302
-2.11602	0.613966	-0.709042	0.114115	-0.843635	-1.41578	-0.45524	-1.35311	-0.244229	-1.42155	0.967184	-0.0103168	-0.459072	0.796963	-1.21863	-0.250864	-0.308803	-2.48466	-1.5451	-2.29472	-1.06429	-1.74836	-1.7883	-0.801574	-2.10817	-1.30885	-1.09938	-1.22645	-0.485889	-0.442608	-0.792046	-1.00968	-1.91909	-2.1976	-2.14748	0.0406426	-2.73289	0.0466459	0.291515	-0.751692	-0.669081	-0.818097	-0.733397	0.60201	-1.08511	-1.96171	-0.832111	-0.540079	-0.265334	-1.08351
-2.10619	0.590577	-0.628934	0.109197	-0.822102	-1.36721	-0.473802	-1.03183	-0.0757739	-1.27022	1.05548	-0.165089	-0.460672	0.757909	-1.15785	-0.205247	-0.297422	-2.48709	-1.47769	-2.4105	-1.15435	-1.67167	-2.01795	-0.772842	-2.17426	-1.23185	-1.13902	-1.18412	-0.445816	-0.426259	-0.865768	-1.08299	-1.72857	-2.27883	-2.11706	0.00467456	-2.70373	0.027613	0.264664	-0.92308	-0.739275	-0.82704	-0.698406	0.638482	-0.983042	-1.91583	-0.796255	-0.369044	-0.221679	-1.13308
-2.09636	0.448782	-0.529252	-0.0132763	-0.807665	-1.30661	-0.512692	-0.712601	0.0959269	-1.15675	1.07111	-0.355382	-0.467214	0.708995	-1.04979	-0.109436	-0.268609	-2.53247	-1.33476	-2.52758	-1.27682	-1.59291	-2.23468	-0.764213	-2.14092	-1.16521	-1.20806	-1.13763	-0.406877	-0.435043	-0.911438	-1.13937	-1.47045	-2.34884	-2.08374	-0.0260103	-2.67128	-0.0108404	0.179273	-1.11507	-0.824104	-0.881799	-0.631622	0.676738	-0.910353	-1.8549	-0.805366	-0.190598	-0.184718	-1.19267
-2.08653	0.223202	-0.431136	-0.213135	-0.811006	-1.23353	-0.608057	-0.452586	0.246314	-1.08377	1.02945	-0.555154	-0.444653	0.634229	-0.908361	0.0279502	-0.228606	-2.62359	-1.1526	-2.61138	-1.43237	-1.50999	-2.42239	-0.774839	-2.03903	-1.1175	-1.29767	-1.09374	-0.372729	-0.477365	-0.924415	-1.14729	-1.16962	-2.40233	-2.04355	-0.0563828	-2.63784	-0.0629227	0.0499846	-1.30354	-0.905697	-0.972317	-0.537811	0.71609	-0.866149	-1.77859	-0.85164	-0.0422495	-0.166861	-1.26077
-2.0767	-0.0533035	-0.343967	-0.459782	-0.838735	-1.15121	-0.746137	-0.282114	0.358721	-1.04774	0.950955	-0.748628	-0.392957	0.540355	-0.750306	0.20025	-0.190175	-2.75966	-0.955568	-2.64869	-1.62272	-1.42116	-2.57363	-0.800774	-1.9027	-1.10453	-1.4025	-1.06606	-0.344944	-0.546108	-0.92375	-1.10441	-0.855528	-2.44064	-1.99878	-0.0980144	-2.60727	-0.121446	-0.108096	-1.45913	-0.975455	-1.09094	-0.420521	0.757729	-0.841027	-1.68064	-0.92596	0.0745233	-0.176599	-1.32338
-2.06687	-0.357741	-0.269165	-0.734128	-0.88992	-1.08951	-0.914036	-0.181938	0.427303	-1.04562	0.861733	-0.926931	-0.323802	0.440901	-0.620872	0.401876	-0.161415	-2.92918	-0.761687	-2.64746	-1.84494	-1.32794	-2.68295	-0.839773	-1.75273	-1.11765	-1.51892	-1.07424	-0.323811	-0.620411	-0.926791	-1.02824	-0.553817	-2.46647	-1.95249	-0.160409	-2.5987	-0.183075	-0.28483	-1.55603	-1.02926	-1.23259	-0.284308	0.800576	-0.822262	-1.55698	-1.01979	0.17075	-0.207374	-1.3768
-2.05704	-0.670116	-0.203807	-1.01907	-0.94299	-1.08341	-1.10021	-0.141291	0.438597	-1.06839	0.789662	-1.05661	-0.244276	0.346939	-0.52776	0.617732	-0.145946	-3.11074	-0.584634	-2.61347	-2.08866	-1.24559	-2.74078	-0.894874	-1.59904	-1.14662	-1.64073	-1.11637	-0.309193	-0.678167	-0.939738	-0.933881	-0.282633	-2.48075	-1.90959	-0.244743	-2.61903	-0.245813	-0.476455	-1.60131	-1.06155	-1.38719	-0.14031	0.844341	-0.820076	-1.40755	-1.12705	0.248629	-0.251005	-1.4228
-2.04721	-0.936143	-0.156719	-1.25214	-0.964865	-1.11709	-1.29701	-0.148552	0.385223	-1.10774	0.741527	-1.09175	-0.157414	0.265032	-0.459822	0.837182	-0.137503	-3.31304	-0.435489	-2.54867	-2.28568	-1.20038	-2.73715	-0.969433	-1.43587	-1.18254	-1.76751	-1.18068	-0.308647	-0.710359	-0.969349	-0.835806	-0.0497393	-2.45816	-1.87261	-0.348957	-2.6574	-0.307649	-0.67291	-1.60478	-1.04859	-1.51034	-0.0470784	0.888768	-0.871299	-1.23393	-1.24276	0.306105	-0.303986	-1.46292
-2.03738	-1.08214	-0.159325	-1.3657	-0.965527	-1.17201	-1.49902	-0.189632	0.272461	-1.1591	0.713527	-1.04254	-0.0597697	0.199488	-0.415049	1.04968	-0.1203	-3.54725	-0.322588	-2.45246	-2.39421	-1.18049	-2.6658	-1.05284	-1.25682	-1.2141	-1.90308	-1.25264	-0.346043	-0.711622	-1.01463	-0.738622	0.141105	-2.38761	-1.83249	-0.464614	-2.70151	-0.360486	-0.868038	-1.57821	-0.999436	-1.59741	-0.0376808	0.929722	-0.959415	-1.0392	-1.35957	0.338814	-0.36321	-1.49811
-2.02755	-1.10105	-0.194439	-1.36284	-0.955129	-1.23704	-1.70072	-0.25172	0.108617	-1.21294	0.700441	-0.926492	0.0559015	0.150762	-0.389222	1.24415	-0.1184	-3.82195	-0.259558	-2.32496	-2.43699	-1.17425	-2.52443	-1.13101	-1.05773	-1.23934	-2.04934	-1.32403	-0.416387	-0.680886	-1.07122	-0.648616	0.289022	-2.28778	-1.79863	-0.587683	-2.74165	-0.392229	-1.04813	-1.53428	-0.935713	-1.65524	-0.108051	0.956023	-1.0621	-0.828429	-1.47101	0.336231	-0.426269	-1.52895
-2.01772	-1.00331	-0.223277	-1.2563	-0.938649	-1.3118	-1.87832	-0.325363	-0.095586	-1.25177	0.695674	-0.76608	0.194412	0.115943	-0.374611	1.41751	-0.142413	-4.15254	-0.261025	-2.16856	-2.43498	-1.17403	-2.31563	-1.19781	-0.875479	-1.25265	-2.19149	-1.3897	-0.502616	-0.629083	-1.13112	-0.595626	0.37781	-2.17508	-1.78045	-0.712158	-2.773	-0.387166	-1.17111	-1.49099	-0.874207	-1.67932	-0.249606	0.971628	-1.15933	-0.607128	-1.57457	0.298381	-0.490883	-1.55338
-2.00788	-0.807907	-0.144972	-1.06667	-0.919624	-1.39607	-1.98155	-0.405028	-0.315765	-1.26441	0.688792	-0.582421	0.352157	0.110436	-0.371274	1.56516	-0.182423	-4.50773	-0.29874	-1.99176	-2.40272	-1.17687	-2.04736	-1.25178	-0.748785	-1.24996	-2.31568	-1.44623	-0.595395	-0.572731	-1.17528	-0.607063	0.400351	-2.0635	-1.78651	-0.835241	-2.79272	-0.359885	-1.22944	-1.45635	-0.820851	-1.66779	-0.44713	0.980678	-1.2449	-0.382164	-1.66827	0.246504	-0.551862	-1.56296
-1.99805	-0.538897	0.0548672	-0.81652	-0.897963	-1.48546	-2.01788	-0.487989	-0.517879	-1.24339	0.670469	-0.391216	0.502036	0.155099	-0.372429	1.66632	-0.229144	-4.86029	-0.3512	-1.80546	-2.34624	-1.18686	-1.7392	-1.29242	-0.65028	-1.23217	-2.4218	-1.49401	-0.687423	-0.509175	-1.18798	-0.667642	0.369825	-1.96172	-1.84474	-0.956345	-2.8005	-0.320387	-1.23196	-1.4289	-0.776043	-1.62533	-0.682719	0.982881	-1.3179	-0.170497	-1.72572	0.203704	-0.597533	-1.56097
-1.98822	-0.219143	0.337628	-0.525348	-0.866624	-1.57459	-1.99971	-0.576192	-0.673844	-1.1767	0.634613	-0.204249	0.641112	0.229066	-0.344343	1.71797	-0.273635	-5.18642	-0.406026	-1.61875	-2.267	-1.20651	-1.41788	-1.31979	-0.555041	-1.20124	-2.51109	-1.52857	-0.766168	-0.446722	-1.17201	-0.752867	0.297059	-1.87636	-1.94749	-1.07539	-2.79622	-0.275139	-1.18945	-1.40589	-0.739605	-1.55675	-0.937551	0.978892	-1.38025	-0.0212209	-1.7316	0.167765	-0.617688	-1.55169
-1.97839	0.133295	0.668028	-0.207896	-0.851885	-1.63229	-1.93891	-0.674024	-0.768254	-1.05634	0.569784	-0.0315063	0.775946	0.311374	-0.286717	1.73118	-0.310178	-5.42913	-0.447761	-1.43651	-2.16614	-1.23635	-1.10664	-1.34145	-0.449882	-1.16941	-2.58964	-1.52979	-0.827531	-0.392385	-1.1203	-0.840769	0.195334	-1.83935	-2.0751	-1.19008	-2.77956	-0.229165	-1.11214	-1.38585	-0.710968	-1.46905	-1.20239	0.958384	-1.44074	0.0332644	-1.69369	0.14056	-0.617546	-1.53702
-1.96856	0.505947	1.02058	0.125321	-0.882886	-1.65476	-1.84669	-0.772615	-0.789762	-0.898285	0.467349	0.0952949	0.897354	0.388061	-0.215809	1.70937	-0.346505	-5.53009	-0.458666	-1.26855	-2.05074	-1.27321	-0.816305	-1.35371	-0.328367	-1.15274	-2.65489	-1.503	-0.870211	-0.350064	-1.03349	-0.922801	0.0773199	-1.85509	-2.20855	-1.27075	-2.7526	-0.199194	-1.00871	-1.374	-0.687201	-1.36767	-1.47115	0.916144	-1.50894	-0.00246745	-1.61867	0.125253	-0.604967	-1.51623
-1.95873	0.888298	1.37356	0.470072	-0.949224	-1.66161	-1.73169	-0.839793	-0.718786	-0.716038	0.332383	0.157401	0.985204	0.457502	-0.140809	1.65338	-0.397504	-5.50214	-0.387346	-1.1546	-1.92853	-1.31117	-0.557683	-1.35551	-0.193269	-1.15285	-2.69125	-1.45985	-0.893379	-0.321015	-0.921431	-0.999211	-0.0506149	-1.90151	-2.33757	-1.29056	-2.72453	-0.199079	-0.885635	-1.38768	-0.664875	-1.25305	-1.72875	0.85406	-1.56557	-0.121547	-1.52314	0.127739	-0.58499	-1.48695
-1.9489	1.23734	1.65204	0.76638	-1.0413	-1.66163	-1.60044	-0.880531	-0.567943	-0.524453	0.172841	0.169472	1.02237	0.525037	-0.0668862	1.5683	-0.466703	-5.3648	-0.219355	-1.17096	-1.80536	-1.34336	-0.376704	-1.30459	-0.0533323	-1.16449	-2.6867	-1.41514	-0.896071	-0.304586	-0.802635	-1.07245	-0.181247	-1.96778	-2.4547	-1.25462	-2.70223	-0.21858	-0.747436	-1.41383	-0.632632	-1.12801	-1.92141	0.777353	-1.59865	-0.311373	-1.42597	0.14906	-0.56107	-1.45069
-1.93907	1.44135	1.77682	0.958126	-1.15234	-1.66022	-1.45685	-0.907171	-0.356338	-0.354852	-0.0062271	0.145012	1.00217	0.587588	0.0036318	1.46627	-0.501195	-5.14087	0.0198063	-1.31439	-1.69506	-1.36399	-0.320755	-1.1891	0.0810442	-1.18481	-2.63447	-1.3748	-0.871615	-0.29897	-0.689168	-1.11122	-0.305392	-2.04702	-2.52024	-1.17072	-2.6871	-0.251995	-0.596204	-1.44306	-0.58395	-1.01192	-2.03955	0.691098	-1.61944	-0.555776	-1.34282	0.193451	-0.53914	-1.41022
-1.92924	1.47888	1.76268	1.06602	-1.27639	-1.66095	-1.30354	-0.925399	-0.103673	-0.275699	-0.199492	0.0954791	0.919196	0.633374	0.0692356	1.34671	-0.470148	-4.85104	0.306316	-1.5594	-1.6348	-1.36901	-0.372248	-1.0266	0.200336	-1.20858	-2.53602	-1.33872	-0.821331	-0.302362	-0.587948	-1.10226	-0.418339	-2.13451	-2.48638	-1.04628	-2.67962	-0.301286	-0.433735	-1.47013	-0.517934	-0.934749	-2.08653	0.599261	-1.63375	-0.831789	-1.28113	0.258775	-0.520832	-1.3767
-1.91941	1.36741	1.64176	1.10703	-1.4088	-1.66582	-1.14263	-0.935272	0.169798	-0.306258	-0.40196	0.0219742	0.758248	0.650248	0.128381	1.20907	-0.39638	-4.51727	0.610915	-1.88143	-1.62005	-1.35506	-0.508792	-0.831458	0.298133	-1.22664	-2.39209	-1.30643	-0.752813	-0.315312	-0.503862	-1.04656	-0.517629	-2.22683	-2.37544	-0.886615	-2.68967	-0.361732	-0.265448	-1.49257	-0.467035	-0.891494	-2.06753	0.505621	-1.64488	-1.11973	-1.24751	0.33703	-0.504939	-1.36241
-1.90958	1.13607	1.44104	1.09668	-1.54611	-1.67465	-0.977849	-0.927851	0.433704	-0.427099	-0.577335	-0.0684532	0.504335	0.654357	0.180942	1.05474	-0.300298	-4.15713	0.904925	-2.25705	-1.64167	-1.32113	-0.707785	-0.614076	0.367202	-1.23707	-2.21453	-1.28719	-0.667964	-0.354626	-0.438666	-0.948317	-0.604641	-2.3219	-2.21806	-0.698912	-2.72085	-0.410841	-0.0953156	-1.50306	-0.468419	-0.87422	-1.99079	0.414542	-1.65409	-1.4078	-1.238	0.411492	-0.490769	-1.36314
-1.89975	0.816791	1.18597	1.04992	-1.68675	-1.68483	-0.818892	-0.889776	0.660435	-0.618081	-0.678322	-0.166694	0.17695	0.658217	0.231247	0.885426	-0.196632	-3.81187	1.16798	-2.65732	-1.69375	-1.26479	-0.940151	-0.38544	0.434236	-1.24042	-2.03414	-1.28509	-0.566888	-0.424224	-0.395018	-0.815048	-0.684139	-2.41806	-2.04269	-0.497283	-2.77401	-0.435455	0.0757575	-1.47465	-0.510044	-0.876141	-1.86629	0.328408	-1.65347	-1.68949	-1.2441	0.463278	-0.477696	-1.37384
-1.88992	0.440556	0.897977	0.978103	-1.80027	-1.68329	-0.674139	-0.819102	0.83086	-0.858915	-0.694901	-0.266103	-0.186651	0.666081	0.290155	0.694113	-0.0934125	-3.58023	1.37823	-3.05693	-1.77284	-1.18617	-1.17851	-0.151005	0.531826	-1.23872	-1.88463	-1.30009	-0.454233	-0.51213	-0.371173	-0.655865	-0.759522	-2.51505	-1.86812	-0.287907	-2.83893	-0.443442	0.247568	-1.40651	-0.573011	-0.89212	-1.70716	0.26421	-1.63552	-1.92687	-1.26395	0.477898	-0.465403	-1.39345
-1.88009	0.0305603	0.593368	0.892495	-1.81333	-1.66303	-0.54063	-0.716525	0.915402	-1.13256	-0.624306	-0.338127	-0.552403	0.67998	0.368213	0.478232	0.00727229	-3.47458	1.52197	-3.4373	-1.87621	-1.08713	-1.40348	0.0939867	0.641602	-1.23483	-1.77422	-1.32822	-0.344052	-0.605854	-0.352264	-0.483117	-0.832075	-2.60876	-1.71205	-0.0795246	-2.88658	-0.43707	0.406742	-1.3158	-0.646215	-0.918009	-1.53423	0.243538	-1.60616	-2.05027	-1.29915	0.445348	-0.453749	-1.42198
-1.87026	-0.396938	0.282882	0.801533	-1.72387	-1.625	-0.416007	-0.585285	0.919445	-1.42136	-0.47673	-0.365303	-0.898702	0.700966	0.471588	0.242435	0.0987667	-3.47692	1.55573	-3.73628	-1.99101	-0.961134	-1.60466	0.312867	0.749596	-1.23157	-1.70515	-1.36421	-0.246637	-0.700401	-0.334003	-0.305024	-0.873178	-2.68984	-1.58603	0.11455	-2.89225	-0.422632	0.526803	-1.22524	-0.722519	-0.951857	-1.35994	0.255654	-1.5922	-2.05478	-1.36177	0.334873	-0.445106	-1.45624
-1.86043	-0.823527	-0.0224227	0.713938	-1.54478	-1.57275	-0.296438	-0.431459	0.861548	-1.70797	-0.261135	-0.358376	-1.21584	0.719384	0.599447	-0.00736242	0.129406	-3.56035	1.47724	-3.91347	-2.10168	-0.771045	-1.77739	0.463825	0.845528	-1.2315	-1.67711	-1.40396	-0.16876	-0.792051	-0.317735	-0.127034	-0.875159	-2.74534	-1.52859	0.271099	-2.86795	-0.41066	0.60698	-1.15349	-0.798153	-0.996658	-1.18739	0.291404	-1.58685	-1.94966	-1.44736	0.141143	-0.437949	-1.49325
-1.8506	-1.16626	-0.245158	0.633577	-1.29327	-1.50537	-0.203551	-0.261436	0.760537	-1.94637	0.0075369	-0.324664	-1.49179	0.730543	0.745343	-0.264291	0.0802094	-3.70427	1.31705	-3.99571	-2.19776	-0.523004	-1.91939	0.553685	0.923733	-1.23883	-1.68399	-1.44412	-0.117551	-0.872543	-0.301779	0.0344675	-0.851961	-2.76449	-1.54271	0.356596	-2.8311	-0.437021	0.649412	-1.11092	-0.879576	-1.05096	-1.01932	0.346573	-1.58862	-1.75259	-1.54647	-0.105055	-0.43004	-1.53074
-1.84077	-1.3441	-0.330739	0.561961	-0.993429	-1.42399	-0.197842	-0.0807002	0.631494	-2.08632	0.305124	-0.269783	-1.67871	0.746465	0.873813	-0.522402	-0.0175401	-3.89544	1.10527	-4.0096	-2.27304	-0.237197	-2.03217	0.593498	0.993799	-1.25378	-1.72023	-1.47791	-0.0874957	-0.935545	-0.272578	0.113711	-0.813987	-2.75532	-1.6108	0.3711	-2.78387	-0.500471	0.661379	-1.09611	-0.949503	-1.11061	-0.865945	0.415563	-1.60251	-1.49161	-1.64624	-0.369144	-0.423113	-1.56047
-1.83094	-1.33759	-0.310603	0.502308	-0.664427	-1.32978	-0.272752	0.105774	0.482784	-2.11526	0.617363	-0.201902	-1.76062	0.755799	0.962303	-0.775258	-0.129551	-4.11501	0.874022	-3.97306	-2.32654	0.0552527	-2.11755	0.587449	1.07132	-1.27303	-1.7818	-1.48098	-0.0724573	-0.98094	-0.223663	0.0961375	-0.767038	-2.72637	-1.71791	0.325213	-2.72109	-0.575972	0.650929	-1.10673	-0.970646	-1.17433	-0.737884	0.493767	-1.62789	-1.19352	-1.7368	-0.626089	-0.41847	-1.5728
-1.82111	-1.1756	-0.21893	0.456667	-0.32388	-1.23921	-0.407816	0.292654	0.343598	-2.04911	0.932229	-0.126985	-1.74283	0.752433	0.99847	-1.00395	-0.232063	-4.28173	0.651454	-3.90073	-2.35913	0.322818	-2.17923	0.541596	1.13949	-1.29197	-1.8654	-1.44776	-0.0702727	-1.00553	-0.153308	-0.00176157	-0.713503	-2.68149	-1.84897	0.236574	-2.64292	-0.650199	0.631832	-1.13909	-0.955677	-1.24009	-0.661728	0.569073	-1.62548	-0.87452	-1.80986	-0.860977	-0.41671	-1.56418
-1.81128	-0.922805	-0.0828277	0.423581	0.0125269	-1.21954	-0.574133	0.472121	0.25197	-1.91128	1.23803	-0.0611482	-1.62905	0.735087	0.975117	-1.16705	-0.31759	-4.3466	0.458664	-3.81226	-2.37602	0.544886	-2.22431	0.465084	1.16007	-1.31231	-1.967	-1.39134	-0.0859611	-0.996874	-0.0654439	-0.164052	-0.651238	-2.62096	-1.99043	0.118825	-2.54325	-0.716046	0.612881	-1.18287	-0.9217	-1.31244	-0.646588	0.635046	-1.56901	-0.547027	-1.86468	-1.06947	-0.418172	-1.53859
-1.80145	-0.628329	0.07894	0.401168	0.338537	-1.27558	-0.745135	0.634029	0.204569	-1.71997	1.51053	-0.0326964	-1.43337	0.715792	0.891735	-1.23132	-0.375913	-4.31877	0.304888	-3.72146	-2.38478	0.714667	-2.26379	0.363706	1.15215	-1.3341	-2.06239	-1.32142	-0.115985	-0.960813	0.0128436	-0.375419	-0.582178	-2.54564	-2.1263	-0.0135625	-2.42407	-0.773882	0.604412	-1.22624	-0.880826	-1.39878	-0.673548	0.689732	-1.47851	-0.228805	-1.90092	-1.24562	-0.422762	-1.50117
-1.79162	-0.323596	0.2535	0.385907	0.622405	-1.38382	-0.910837	0.767335	0.187895	-1.49471	1.70501	-0.0346106	-1.17958	0.710733	0.753549	-1.21101	-0.379128	-4.21773	0.19484	-3.63509	-2.39574	0.825414	-2.30451	0.238518	1.13484	-1.35665	-2.12899	-1.24225	-0.154869	-0.910004	0.0533556	-0.615276	-0.540343	-2.45733	-2.24489	-0.142921	-2.3185	-0.825354	0.609874	-1.28226	-0.841276	-1.50348	-0.72202	0.735687	-1.36935	0.052331	-1.91981	-1.38602	-0.429867	-1.4561
-1.78179	-0.0658933	0.431462	0.364866	0.799012	-1.52786	-1.06887	0.872842	0.19837	-1.25806	1.81665	-0.0572676	-0.886786	0.729935	0.569911	-1.1216	-0.343084	-4.06055	0.155154	-3.55406	-2.41489	0.873535	-2.35362	0.0846867	1.11737	-1.37579	-2.16692	-1.15665	-0.199555	-0.856054	0.060525	-0.86589	-0.529184	-2.35875	-2.34234	-0.244997	-2.24544	-0.848465	0.634456	-1.35136	-0.801166	-1.62794	-0.779098	0.775007	-1.25094	0.219982	-1.91777	-1.49208	-0.438862	-1.40633
-1.77196	0.101971	0.583788	0.315239	0.876966	-1.69414	-1.21956	0.926251	0.22916	-1.06143	1.85725	-0.100582	-0.560566	0.762657	0.360921	-0.975169	-0.294208	-3.86156	0.246001	-3.47808	-2.41985	0.856906	-2.42044	-0.0957284	1.10204	-1.38207	-2.18259	-1.06665	-0.247794	-0.810941	0.0483809	-1.11691	-0.542523	-2.25317	-2.41489	-0.283083	-2.19348	-0.833153	0.700114	-1.42306	-0.749509	-1.77097	-0.830803	0.782768	-1.13075	0.244113	-1.87108	-1.56457	-0.448342	-1.35457
-1.76212	0.190894	0.60065	0.233227	0.873171	-1.86773	-1.36419	0.924489	0.272832	-0.93304	1.83594	-0.165393	-0.205303	0.805563	0.143732	-0.784862	-0.249935	-3.62956	0.451717	-3.40839	-2.40938	0.784059	-2.4616	-0.294971	1.0847	-1.37287	-2.18142	-0.973863	-0.297381	-0.783615	0.0270265	-1.3601	-0.570431	-2.14336	-2.46419	-0.260903	-2.15146	-0.798328	0.800638	-1.49203	-0.677102	-1.92938	-0.871206	0.752446	-1.04502	0.14401	-1.78355	-1.57976	-0.452974	-1.30651
-1.75229	0.218541	0.450307	0.129394	0.805436	-2.03225	-1.50025	0.883242	0.317875	-0.861623	1.75842	-0.247561	0.173782	0.863242	-0.0497613	-0.554962	-0.225519	-3.37061	0.740361	-3.36533	-2.39693	0.67841	-2.46941	-0.478414	1.0741	-1.34612	-2.1664	-0.881167	-0.342	-0.778923	0.00474464	-1.59078	-0.605952	-2.03304	-2.49284	-0.197258	-2.11689	-0.75333	0.922096	-1.55505	-0.603309	-2.10024	-0.892949	0.694164	-1.0489	-0.0506735	-1.66857	-1.54377	-0.449064	-1.26549
-1.74246	0.204972	0.180565	0.0275044	0.690144	-2.13444	-1.58597	0.811164	0.335077	-0.831317	1.63321	-0.346215	0.548944	0.931977	-0.169572	-0.293358	-0.232642	-3.08514	1.08327	-3.34624	-2.38975	0.552133	-2.46825	-0.623076	1.11489	-1.30295	-2.13995	-0.795068	-0.374005	-0.797536	-0.0131976	-1.78204	-0.648446	-1.92959	-2.51119	-0.108105	-2.10356	-0.705383	1.05277	-1.61126	-0.560502	-2.27987	-0.896075	0.609185	-1.12892	-0.308475	-1.54053	-1.47995	-0.435405	-1.23616
-1.73263	0.167237	-0.151265	-0.000970014	0.542078	-2.11771	-1.60566	0.714232	0.296929	-0.829031	1.48069	-0.458675	0.858783	1.0056	-0.212534	-0.00967169	-0.27346	-2.81303	1.45832	-3.33792	-2.39005	0.382422	-2.47208	-0.729068	1.19402	-1.24689	-2.10396	-0.715911	-0.393482	-0.838126	-0.0244238	-1.88425	-0.705765	-1.83964	-2.52373	-0.00870562	-2.123	-0.671015	1.17241	-1.66719	-0.539997	-2.46289	-0.882764	0.501133	-1.2538	-0.602163	-1.41511	-1.39874	-0.413353	-1.23278
-1.7228	0.11596	-0.505385	0.0461123	0.375523	-2.00493	-1.58736	0.598168	0.214519	-0.844966	1.32583	-0.584314	1.09168	1.07268	-0.186004	0.285407	-0.333343	-2.64057	1.84714	-3.3296	-2.39247	0.187617	-2.48579	-0.801593	1.28304	-1.18181	-2.05942	-0.648202	-0.403683	-0.898079	-0.0319513	-1.90135	-0.775333	-1.77333	-2.53349	0.0928944	-2.17944	-0.69545	1.21675	-1.73776	-0.52959	-2.61395	-0.854438	0.372869	-1.39407	-0.905598	-1.30214	-1.29893	-0.387638	-1.25371
-1.71297	0.0569746	-0.849159	0.142171	0.215641	-1.82237	-1.55653	0.462207	0.104703	-0.878996	1.18815	-0.733608	1.24986	1.11444	-0.0999413	0.578954	-0.386372	-2.56277	2.21474	-3.30461	-2.38472	-0.00420268	-2.50647	-0.854449	1.35377	-1.11053	-2.00752	-0.610418	-0.404113	-0.978202	-0.0431399	-1.85138	-0.817675	-1.76097	-2.54577	0.19422	-2.27072	-0.776843	1.16354	-1.83597	-0.519179	-2.67731	-0.82035	0.225313	-1.53401	-1.19995	-1.2362	-1.17691	-0.368982	-1.28955
-1.70314	-0.00254089	-1.13223	0.265183	0.0789004	-1.58973	-1.52509	0.309303	-0.0184581	-0.926664	1.07262	-0.885987	1.33579	1.12014	0.0332769	0.85907	-0.406906	-2.53878	2.48915	-3.25775	-2.35586	-0.176815	-2.53241	-0.933561	1.39195	-1.03544	-1.94962	-0.609748	-0.385498	-1.07549	-0.0604452	-1.74551	-0.830766	-1.80597	-2.5735	0.290741	-2.39208	-0.889968	1.0313	-1.96341	-0.502726	-2.65897	-0.790462	0.0622783	-1.6648	-1.4756	-1.21977	-1.03154	-0.361876	-1.33191
-1.69331	-0.0215865	-1.31073	0.400122	-0.0252354	-1.32143	-1.49831	0.144298	-0.147703	-0.979005	0.984851	-1.01452	1.35264	1.09362	0.202715	1.08315	-0.387692	-2.54033	2.66825	-3.19144	-2.29353	-0.323444	-2.55886	-1.03518	1.40195	-0.962125	-1.88611	-0.642136	-0.350599	-1.18101	-0.0757426	-1.58969	-0.826959	-1.89177	-2.62384	0.344487	-2.53762	-1.01826	0.840103	-2.1174	-0.487551	-2.5743	-0.776913	-0.109751	-1.78587	-1.72177	-1.23932	-0.866485	-0.369016	-1.37435
-1.68348	0.0410669	-1.40029	0.542454	-0.0929283	-1.02705	-1.4749	-0.0342869	-0.279301	-1.00903	0.928287	-1.12662	1.30376	1.04316	0.398893	1.23007	-0.355582	-2.54859	2.7681	-3.11997	-2.18683	-0.44075	-2.57805	-1.14626	1.39634	-0.902745	-1.82119	-0.702965	-0.305021	-1.27944	-0.094619	-1.39407	-0.815868	-2.00649	-2.69933	0.339602	-2.70474	-1.15657	0.607215	-2.2947	-0.482863	-2.43199	-0.784797	-0.280362	-1.87276	-1.87822	-1.28563	-0.693675	-0.389998	-1.41465
-1.67365	0.151688	-1.43061	0.690066	-0.126755	-0.717227	-1.44665	-0.235572	-0.40289	-1.01565	0.901846	-1.2298	1.1917	0.975823	0.605607	1.31693	-0.309648	-2.55668	2.80535	-3.07519	-2.0538	-0.530258	-2.57375	-1.26172	1.36672	-0.861337	-1.7517	-0.786898	-0.252371	-1.35717	-0.122547	-1.17067	-0.804896	-2.14196	-2.79554	0.290082	-2.89074	-1.30337	0.344031	-2.48682	-0.49023	-2.23951	-0.81861	-0.420715	-1.86608	-1.90811	-1.35334	-0.520141	-0.423775	-1.45199
-1.66382	0.284673	-1.43351	0.830351	-0.13952	-0.440376	-1.40937	-0.460974	-0.506047	-1.01425	0.900845	-1.3185	1.02451	0.899762	0.805795	1.35533	-0.239487	-2.57746	2.79336	-3.07253	-1.91563	-0.597469	-2.53446	-1.37737	1.27022	-0.838643	-1.67099	-0.890753	-0.192483	-1.39985	-0.162411	-0.936169	-0.798776	-2.29238	-2.90573	0.209366	-3.07392	-1.46036	0.0658412	-2.67998	-0.511145	-2.01025	-0.880679	-0.51954	-1.76519	-1.80712	-1.44017	-0.344677	-0.469102	-1.48682
-1.65399	0.428515	-1.42309	0.887951	-0.104601	-0.271556	-1.36108	-0.706577	-0.564459	-1.01697	0.915991	-1.39244	0.812953	0.829176	0.991911	1.35246	-0.139402	-2.6293	2.74434	-3.11107	-1.7816	-0.655455	-2.45662	-1.43998	1.12687	-0.83223	-1.57893	-1.0177	-0.126915	-1.40267	-0.215641	-0.700222	-0.79249	-2.45004	-3.01852	0.109089	-3.22149	-1.59341	-0.172779	-2.86825	-0.541701	-1.76284	-0.970596	-0.588574	-1.56928	-1.5934	-1.53916	-0.166341	-0.525357	-1.52002
-1.64416	0.581241	-1.40916	0.848872	0.00588315	-0.193308	-1.30228	-0.951992	-0.537362	-1.02942	0.936423	-1.45048	0.569147	0.813606	1.14405	1.31853	-0.0181166	-2.72328	2.67108	-3.18532	-1.66771	-0.700706	-2.33628	-1.41742	0.959337	-0.844017	-1.48012	-1.1651	-0.061079	-1.35453	-0.283148	-0.466111	-0.774637	-2.58292	-3.1268	0.001625	-3.33327	-1.65874	-0.346796	-3.0399	-0.552838	-1.53241	-1.08549	-0.638393	-1.30271	-1.31609	-1.64381	0.00973577	-0.591224	-1.55261
-1.63433	0.738073	-1.3981	0.737897	0.165828	-0.184621	-1.22954	-1.15093	-0.428593	-1.05543	0.953298	-1.48994	0.30635	0.868377	1.21794	1.26604	0.10758	-2.86316	2.58674	-3.29055	-1.59169	-0.698698	-2.17517	-1.33203	0.779345	-0.891735	-1.38368	-1.32656	-0.000589844	-1.2682	-0.367112	-0.247981	-0.757899	-2.67438	-3.21584	-0.101124	-3.40885	-1.659	-0.456093	-3.18767	-0.538844	-1.35462	-1.21912	-0.67631	-1.02778	-1.02035	-1.73834	0.181907	-0.66091	-1.58509
-1.6245	0.880621	-1.39255	0.577733	0.344379	-0.235465	-1.17857	-1.30866	-0.25691	-1.10975	0.963305	-1.5114	0.0399095	0.977747	1.22404	1.19805	0.225272	-3.01154	2.54614	-3.43457	-1.56438	-0.674991	-1.98027	-1.20651	0.588049	-0.965595	-1.29295	-1.48699	0.0490704	-1.1668	-0.47774	-0.108205	-0.772835	-2.73446	-3.23244	-0.199137	-3.44756	-1.61348	-0.504795	-3.30249	-0.508176	-1.22333	-1.35808	-0.705934	-0.775281	-0.750116	-1.79956	0.318072	-0.726251	-1.61809
-1.61467	0.949422	-1.39412	0.38554	0.511491	-0.330095	-1.16687	-1.43694	-0.0559861	-1.21165	0.965012	-1.51563	-0.225314	1.12793	1.17664	1.11665	0.319637	-3.15803	2.58034	-3.61693	-1.59669	-0.655693	-1.76469	-1.05897	0.384002	-1.05959	-1.21193	-1.62731	0.0698917	-1.06396	-0.606063	-0.0779995	-0.804913	-2.76183	-3.16631	-0.293436	-3.45303	-1.55263	-0.496619	-3.3403	-0.467429	-1.13389	-1.48569	-0.724836	-0.599742	-0.561565	-1.83834	0.38311	-0.778422	-1.65354
-1.60484	0.957051	-1.39921	0.17311	0.6525	-0.454976	-1.17601	-1.54112	0.141593	-1.33084	0.962077	-1.50125	-0.484274	1.30793	1.08476	1.02582	0.383464	-3.31569	2.67027	-3.79509	-1.68828	-0.653555	-1.53579	-0.900191	0.164571	-1.16617	-1.15217	-1.71254	0.0573991	-0.979449	-0.734034	-0.158606	-0.832416	-2.75079	-3.02384	-0.383877	-3.42589	-1.49277	-0.43627	-3.27443	-0.422026	-1.07959	-1.58357	-0.728656	-0.510467	-0.46544	-1.86909	0.385079	-0.81332	-1.6966
-1.59501	0.926085	-1.39611	-0.0527992	0.755696	-0.601186	-1.19388	-1.62188	0.307621	-1.43808	0.951	-1.45765	-0.733273	1.51336	0.956253	0.925974	0.412415	-3.48656	2.79715	-3.87259	-1.83295	-0.674133	-1.34613	-0.728741	-0.0708717	-1.26988	-1.12457	-1.74462	0.00943442	-0.924793	-0.8539	-0.322904	-0.839393	-2.70052	-2.81396	-0.453805	-3.3625	-1.43871	-0.332367	-3.12139	-0.377681	-1.05414	-1.64591	-0.71606	-0.503799	-0.458008	-1.89449	0.33604	-0.825864	-1.74943
-1.58518	0.87058	-1.38022	-0.287229	0.81822	-0.760161	-1.21761	-1.6738	0.427031	-1.51777	0.929393	-1.37385	-0.971804	1.73246	0.798737	0.836424	0.405816	-3.66695	2.94556	-3.84697	-2.01695	-0.718795	-1.23984	-0.541068	-0.307819	-1.36151	-1.13454	-1.73626	-0.0763097	-0.902793	-0.965334	-0.537664	-0.815129	-2.61688	-2.55036	-0.480434	-3.2653	-1.38288	-0.190637	-2.90521	-0.33951	-1.05264	-1.66715	-0.686256	-0.570841	-0.526546	-1.91443	0.249896	-0.820291	-1.80832
-1.57535	0.795516	-1.36142	-0.507276	0.838995	-0.920842	-1.24698	-1.68828	0.488609	-1.56435	0.900149	-1.251	-1.19975	1.89275	0.619588	0.788308	0.362619	-3.84688	3.10411	-3.74972	-2.19654	-0.783276	-1.20563	-0.359294	-0.477866	-1.43853	-1.18009	-1.69667	-0.192767	-0.918746	-1.0683	-0.777916	-0.75715	-2.50505	-2.25176	-0.474271	-3.14019	-1.326	-0.00655927	-2.65674	-0.304959	-1.07064	-1.59566	-0.629465	-0.697208	-0.650403	-1.92802	0.141341	-0.801505	-1.86481
-1.56552	0.704724	-1.3587	-0.621918	0.785453	-1.07526	-1.27818	-1.66104	0.494954	-1.5841	0.855013	-1.09121	-1.41765	1.95169	0.427015	0.772172	0.283351	-4.00646	3.26647	-3.60729	-2.35539	-0.881095	-1.23217	-0.275248	-0.574091	-1.50041	-1.2572	-1.63266	-0.32605	-0.980433	-1.15872	-1.03061	-0.665957	-2.38025	-1.94291	-0.444536	-3.00219	-1.32057	0.220436	-2.40656	-0.269618	-1.10032	-1.41388	-0.518565	-0.862832	-0.810021	-1.93355	0.0222042	-0.773942	-1.91081
-1.55569	0.599044	-1.35684	-0.62511	0.645747	-1.20938	-1.27575	-1.59948	0.450902	-1.58329	0.789445	-0.897035	-1.62161	1.927	0.230963	0.779584	0.174929	-4.13039	3.42775	-3.42525	-2.4856	-1.03136	-1.30838	-0.293381	-0.613	-1.54765	-1.3568	-1.54753	-0.463303	-1.07913	-1.21672	-1.2888	-0.542688	-2.27655	-1.63962	-0.398893	-2.86331	-1.386	0.450452	-2.17761	-0.230903	-1.11577	-1.14662	-0.354171	-1.04322	-0.990009	-1.93028	-0.10207	-0.740794	-1.94855
[truncated: 2,192 more rows]
[truncated: 56 more columns]

## Sheet: Fig. 2d2
Time (s)	1#	2#	3#	4#	5#	6#	7#	8#	9#	10#
-10	0.0483581	-0.0686291	-0.642282	-0.610243	-0.812168	-0.390832	0.120556	-0.483378	-0.468308	0.832438
-9.99	0.156606	0.0285367	-0.642753	-0.662043	-0.775734	-0.428528	0.100523	-0.506031	-0.422075	0.84166
-9.98	0.287978	0.13181	-0.642084	-0.691834	-0.754477	-0.457447	0.0594191	-0.519445	-0.369797	0.846877
[truncated: 2,997 more rows]

## Sheet: Fig. 2d3
Time (s)	1#	2#	3#	4#	5#	6#	7#	8#	9#	10#
[truncated: 3,000 more rows]

## Sheet: Fig. 2d4
pre-post 10s				Δpeak
[truncated: 11 more rows]

## Sheet: Fig. 2e1
Time	Chow																																							Object
[truncated: 3,052 more rows]
[truncated: 36 more columns]

[truncated: 11 more sheets: Fig. 2e2, Fig. 2e3, Fig. 2e4, Fig. 2f1, Fig. 2f2, Fig. 2f3, Fig. 2f4, Fig. 2g1, Fig. 2g2, Fig. 2g3, Fig. 2 g4]
