# Supplementary material for: A subset of dopamine receptor-expressing neurons in the nucleus accumbens controls feeding and energy homeostasis
Source: Nat Metab. 2024 Aug 15;6(8):1616–31. doi: 10.1038/s42255-024-01100-0 (PMC11349581; doi:10.1038/s42255-024-01100-0)
Supplement: Supplementary file 4 — Statistical source data. [file 42255_2024_1100_MOESM4_ESM.xlsx]

## Sheet: Fig. 3c
Serpinb2 cre
mCherry	hM3Dq	hM4Di
64.8925	89.705	46.2812
81.2793	75.6942	50.402
67.1115	88.5741	49.2405
72.8609	76.3799	70.7889
65.9545	76.9236	42.0219
64.5863	91.5627	73.032
67.8529	73.9125	67.919
76.7003	83.2846	60.4483
Tac2 cre
mCherry	hM3Dq	hM4Di
82.4742	98.3723	36.6928
97.9228	92.6117	65.5556
64.0188	66.6667	59.2119
61.7414	54.8467	74.3199
74.2116	56.0371	73.1318
56.5771	95.8199	82.8381
81.6631	61.3072	40.2315
67.8311	73.1624	48.961
Drd1 cre
mCherry	hM3Dq	hM4Di
74.5161	57.3438	81.1957
67.0549	56.0788	62.868
94.0771	86.9973	60.373
87.3992	84.3407	59.1205
67.4402	79.7158	66.3791
78.8774	82.4263	61.5737
53.0113	88.453	71.5402
83.775	62.4269	62.477

## Sheet: Fig. 3d
Serpinb2 cre
food intake
mCherry	hM3Dq		mCherry	hM4Di
0.5	1.3		0.5	0.4
0.5	1.4		0.6	0.5
0.6	0.6		0.6	0.2
0.7	1		0.7	0.4
0.7	1.8		0.5	0.4
0.9	0.7		0.8	0.5
0.7	0.8		0.6	0.3
0.6	1.4		0.6	0.6
Tac2 cre
food intake			food intake
mCherry	hM3Dq		mCherry	hM4Di
0.4	0.7		0.4	0.9
0.5	0.4		0.3	1.1
0.5	0.3		0.4	0.4
0.8	0.3		0.8	0.7
0.4	0.6		0.4	0.8
0.5	0.6		0.5	0.6
0.8	0.8		0.9	0.8
0.8	0.6		0.8	0.7
Drd1 cre
food intake			food intake
mCherry	hM3Dq		mCheryy	hM4Di
0.6	0.1		0.5	0.5
0.7	0.9		0.4	0.8
0.7	0.3		0.9	1.1
0.6	1.1		0.4	0.6
0.5	0.6		0.5	0.3
0.8	0.7		0.7	0.8
0.7	0.2		0.6	0.5
0.5	0.9		0.6	0.4

## Sheet: Fig. 3e
EGFP	DO-hM3Dq
20	645
30	554
15	580

## Sheet: Fig. 3f
EGFP	DO-hM3Dq	DO-hM4Di
62.2324	56.3142	71.0605
79.5	55.1057	80.6009
78.8743	84.6389	82.341
54.5674	64.5678	98.5106
68.0907	82.6521	100
63.2291	80.285	63.6888
66.4507	59.1912	87.2864
71.6475	53.2488	69.1443

## Sheet: Fig. 3g
EGFP	DO-hM3Dq	DO-hM4Di
0.7	0.4	1
0.8	0.5	1.2
0.8	0.7	1.9
0.8	0.3	0.9
0.5	1	0.8
0.6	0.3	0.8
0.9	0.4	0.8
0.5	1	1.1

## Sheet: Fig. 3i
Active press					reward
mCherry	hM3Dq	hM4Di			mCherry	hM3Dq	hM4Di
580	1202	484			69	99	65
476	894	424			66	102	56
569	533	170			70	88	28
699	1078	331			75	68	49
347	437	360			53	95	56
532	1162	421			76	101	53
854	1122	612			87	99	72
415	1276	310			64	79	44
483	554	343			61	80	54
258	610	249			40	67	45
672	407	479			85	64	61
373	392	475			60	111	72
242	1150	375			45	82	61
442	617	373			68	70	61
403	660	103			64	100	20

## Sheet: Fig. 3j
Active press					reward
mCherry	hM3Dq	hM4Di			mCherry	hM3Dq	hM4Di
632	1419	1019			20	58	13
632	1569	569			20	46	20
984	780	780			33	22	24
777	1583	783			22	45	20
1335	2082	1082			41	64	22
858	908	908			26	30	23
1320	844	844			23	38	17
924	1577	201			41	45	11
849	684	645			31	29	20
640	1833	700			20	54	21
790	776	386			23	22	16
581	758	466			19	22	16
715	899	418			22	29	16
733	1077	762			22	51	22
652	1227	404			21	49	16
