# Supplementary material for: A subset of dopamine receptor-expressing neurons in the nucleus accumbens controls feeding and energy homeostasis
Source: Nat Metab. 2024 Aug 15;6(8):1616–31. doi: 10.1038/s42255-024-01100-0 (PMC11349581; doi:10.1038/s42255-024-01100-0)
Supplement: Supplementary file 5 — Statistical source data. [file 42255_2024_1100_MOESM5_ESM.xlsx]

## Sheet: Fig. 4 e
eYFP+CTB555+/eYFP+(%)
86.6667
91.5789
87.5
88

## Sheet: Fig. 4 h
Food intake
eYFP	ChR2-eYFP		eYFP	NpHR-eYFP
0.36	0.47		0.5	0.39
0.37	0.51		0.42	0.32
0.39	0.53		0.42	0.31
0.4	0.55		0.42	0.29
0.42	0.57		0.37	0.27
0.42	0.59		0.37	0.25
0.45	0.6		0.36	0.23
0.47	0.65		0.44	0.18
