# Supplementary material for: A subset of dopamine receptor-expressing neurons in the nucleus accumbens controls feeding and energy homeostasis
Source: Nat Metab. 2024 Aug 15;6(8):1616–31. doi: 10.1038/s42255-024-01100-0 (PMC11349581; doi:10.1038/s42255-024-01100-0)
Supplement: Supplementary file 6 — Statistical source data. [file 42255_2024_1100_MOESM6_ESM.xlsx]

## Sheet: Fig. 5 f
MCH+	Orexin-A+	GABA+	LepR+
23.68	25.38	70	54.28
20.84	24.66	68.36	67.34
16.37	20.67	64.25	62.22

## Sheet: Fig. 5 k
Control	hM3Dq	hM4Di
10	4	34
8	6	29
12	7	30
11	5	42

## Sheet: Fig. 5 l
Food intake
Saline	Leptin 1 μg	Leptin 0.5 μg	Leptin 0.1 μg
1.8	0.3	1.2	1.3
1.6	0.9	1.6	2
1.3	0.5	0.8	0.8
1.7	0.4

## Sheet: Fig. 5 m
Leptin 1 ug
Control	hM3Dq	Control	hM3Dq
1.1	2.3	0.8	1.6
1.4	2.2	0.6	1.1
1.1	1.2	0.8	1.1
1.3	1.7	0.9	1.4
1.3	1.3	0.7	1.3
0.9	2.8	0.8	1.4
1.2	2	0.9	1.8
Leptin 0.3 ug
Control	hM3Dq	Control	hM3Dq
0.93	1.24	0.76	1.8
1.22	2.4	1.4	1.73
1.37	2	1.18	1.97
0.8	1.42	0.77	1.34
1.5	1.52	1.63	2.78
0.92	1.56	0.97	1.11
0.9	1.61	0.72	1.23
