# Supplementary material for: A subset of dopamine receptor-expressing neurons in the nucleus accumbens controls feeding and energy homeostasis
Source: Nat Metab. 2024 Aug 15;6(8):1616–31. doi: 10.1038/s42255-024-01100-0 (PMC11349581; doi:10.1038/s42255-024-01100-0)
Supplement: Supplementary file 7 — Statistical source data. [file 42255_2024_1100_MOESM7_ESM.xlsx]

## Sheet: Fig. 6a
Control	taCasp3
107	3
97	2
125	4

## Sheet: Fig. 6b
Control	taCasp3
0.9	0.2
1.1	0.3
0.8	0.3
0.7	0.6
1.1	0.6
1	0.5
1.1	0.6
1.1	0.7

## Sheet: Fig. 6c
body weight (Fold change)
	Control										ta-casp3
	1	1	1	1	1	1	1	1	1		1	1	1	1	1	1	1	1	1
1	1.01481	1.03435	1.01712	1.02066	1.02731	1.032	1.04147	1.01724	1.01538		1	0.992481	1.00702	1.01799	0.991884	1.00997	0.982206	1.03759	1.0399
2	1.02593	1.05725	1.05822	1.09091	1.04478	1.08	1.10138	1.06466	1.05385		1.06439	1.03632	1.04561	1.06115	1.03261	1.0065	1.01068	1.04511	1.06977
3	1.03333	1.08397	1.08904	1.09504	1.0709	1.092	1.1106	1.0819	1.06538		1.08712	1.04135	1.04561	1.06475	1.03985	1.01399	1.04982	1.06015	1.07309
4	1.07407	1.0916	1.11644	1.1281	1.10821	1.12	1.13364	1.12931	1.11154		1.09848	1.06391	1.07719	1.06835	1.06159	1.01399	1.07117	1.09023	1.07973
5	1.07037	1.10687	1.13356	1.14876	1.10075	1.16	1.17051	1.14655	1.12308		1.10606	1.06015	1.07368	1.05755	1.06159	1.03147	1.07117	1.09774	1.10963
6	1.08519	1.13359	1.14384	1.16942	1.13806	1.172	1.18894	1.1681	1.12692		1.12121	1.06391	1.09474	1.07554	1.10145	1.03496	1.12811	1.13534	1.11296
7	1.11111	1.15267	1.15753	1.18595	1.15672	1.2	1.24424	1.18966	1.15385		1.10985	1.07519	1.10175	1.07554	1.10507	1.04546	1.13879	1.13534	1.09635
Control	taCasp3
3	2.9
4	2
4.6	2.9
4.5	2.1
4.2	2.9
5	1.3
5.3	2.9
4.4	3.6
4	2.9

## Sheet: Fig. 6d
VO2																					VO2 sum
		Control									taCasp3												Control									taCasp3
		101	81	84	85	89	74	95	70		88	87	84	91	88	90	89	86				light	64.4545	61.595	62.1488	54.1736	59.3719	55.2397	53.7273	50.7025		67.0909	64.7851	62.1322	66.4298	65.6777	59.9091	65.9835	66.876
		108	73	75	67	88	66	80	60		81	92	85	85	86	85	83	81				Dark	74.7417	70.5167	73.3083	66.7333	67.9833	66.3	59.6167	61.8333		86.475	78.3	77.6917	83.9083	83.7417	71.875	84.8333	82.0167
		95	75	64	75	77	65	66	50		74	80	78	78	48	75	72	76
		92	70	81	75	85	75	79	69		50	76	69	76	60	76	57	75
		84	81	72	67	74	73	79	61		52	81	71	69	52	61	75	55
		84	69	67	61	72	71	79	61		52	84	52	60	48	47	69	71
		73	54	53	52	72	75	71	45		56	82	60	70	51	75	70	82
		73	75	70	51	60	71	54	45		90	62	54	66	86	67	70	76
		60	71	63	56	74	65	57	46		64	83	57	62	51	55	66	83
		71	74	69	48	75	55	46	48		59	66	65	76	56	56	62	76
		56	49	46	45	52	50	46	66		61	58	51	53	51	80	57	67
		82	56	61	78	53	70	65	63		80	61	59	62	61	72	64	68
		77	54	51	49	50	49	75	41		64	68	61	70	101	60	90	65
		73	54	68	40	54	69	45	51		65	69	98	94	54	60	69	63
		51	53	64	62	47	45	71	44		86	63	79	58	58	57	61	80
		59	72	56	51	53	52	44	41		84	63	65	64	59	55	61	61
		46	52	47	42	84	75	50	42		57	60	56	81	51	52	79	59
		71	52	75	71	73	45	71	59		60	70	59	68	95	54	96	69
		44	58	59	36	46	54	65	46		70	109	69	83	84	97	93	80
		84	56	42	44	57	74	50	49		94	96	69	84	65	64	72	112
19:00		75	57	79	56	73	51	69	73		74	79	112	84	79	67	99	111
		71	55	66	64	54	58	52	63		74	81	93	128	110	114	87	109
		90	75	63	55	63	85	65	48		85	135	100	128	114	115	88	106
		57	82	73	77	97	84	49	63		127	117	73	123	119	108	112	110
		94	76	77	71	88	83	77	43		113	102	100	118	101	99	118	115
		59	57	87	83	88	89	50	48		111	74	108	104	119	80	127	123
		90	78	80	78	64	88	66	79		120	77	99	115	123	82	122	118
		59	85	46	46	90	86	72	73		123	89	76	133	87	79	138	108
		55	73	85	70	74	80	53	74		125	86	70	132	111	77	129	126
		92	78	84	77	76	84	75	66		103	128	77	123	138	85	128	122
		72	54	70	72	79	82	71	68		125	121	125	123	89	76	123	126
		78	62	43	54	58	71	40	70		127	112	120	110	116	86	125	117
		74	77	77	71	80	81	52	65		123	116	109	112	103	77	112	123
		55	77	74	65	78	84	72	64		131	146	112	122	84	83	101	129
		85	47	57	53	48	79	43	56		106	117	106	107	100	63	110	103
		70	62	77	65	70	70	69	43		94	113	102	129	106	76	131	119
		45	73	76	77	66	76	49	68		122	76	93	99	112	117	118	109
		87	54	67	68	77	65	75	67		94	122	110	98	124	109	119	118
		84	68	79	65	57	62	72	46		123	132	99	84	143	117	89	112
		78	58	76	77	54	54	71	61		110	98	84	86	86	86	103	103
		82	73	80	72	58	83	74	68		119	77	69	108	112	98	89	96
		78	53	74	73	52	79	73	44		108	111	79	89	103	95	73	77
		88	79	81	67	53	62	73	68		97	97	86	68	95	88	77	103
		88	78	77	70	49	67	66	50		74	91	89	68	88	62	67	81
		86	75	81	77	66	72	72	60		81	52	77	95	100	54	87	83
		82	47	78	74	58	52	65	64		76	59	78	67	80	46	88	70
		86	75	76	73	64	57	65	43		68	79	67	59	57	82	93	84
		90	48	71	77	50	53	61	62		98	79	91	84	59	80	95	83
		81	55	60	67	65	57	56	62		71	55	87	91	88	76	87	63
		82	61	66	64	52	72	45	63		77	59	85	66	88	70	67	64
		77	51	67	68	50	59	48	50		72	92	82	57	63	39	61	72
		77	50	80	72	52	51	67	51		64	95	68	58	86	42	86	87
		80	65	74	66	56	44	46	58		80	60	77	59	86	56	56	74
		65	81	71	66	53	74	65	69		73	46	80	82	57	46	60	75
		52	51	66	53	66	58	67	52		73	55	78	68	49	45	73	56
		86	61	52	74	53	74	46	64		88	61	72	57	91	76	63	62
		79	57	79	67	72	59	64	61		81	89	80	81	87	68	82	75
		76	76	75	76	84	72	61	61		58	77	74	78	64	52	69	54
		77	86	80	66	77	69	64	52		71	37	65	66	78	25	41	53
		83	73	78	55	66	51	58	67		76	84	50	46	73	27	48	75
7:00		82	68	66	66	75	53	70	56		51	75	44	55	60	46	60	64
		75	74	58	50	67	67	59	44		51	60	52	69	42	30	44	58
		63	53	55	47	58	44	42	46		49	37	44	63	62	31	50	50
		46	58	58	48	53	46	75	46		52	41	48	49	39	36	65	61
		48	74	77	72	48	75	46	53		68	41	69	42	40	39	55	49
		82	59	59	63	52	43	43	40		55	40	55	58	70	45	43	45
		67	50	54	62	49	73	69	62		47	64	36	44	45	33	46	67
		52	76	53	44	50	42	38	38		43	49	37	47	67	42	68	60
		79	67	74	46	66	55	45	45		69	45	72	64	44	38	45	55
		48	54	52	64	69	47	71	63		45	44	60	44	38	61	45	47
		54	56	55	67	55	70	45	60		48	47	37	45	47	44	44	45
		85	56	73	47	54	53	67	43		46	43	44	48	65	29	65	60
		61	63	60	58	54	53	43	44		73	42	39	55	42	34	56	45
		58	55	54	53	78	48	51	48		65	38	44	58	42	31	44	46
		50	52	54	63	59	68	42	45		47	45	42	42	43	36	45	49
		75	54	65	60	52	48	48	54		47	42	59	50	40	37	46	65
		77	50	75	45	53	50	47	70		49	44	50	59	44	43	40	61
		49	52	72	49	64	58	60	61		48	46	40	40	64	45	51	47
		51	48	53	47	58	50	44	46		47	71	41	43	60	29	43	45
		49	72	58	42	50	46	45	43		47	60	38	59	57	33	48	45
		57	48	51	48	52	41	40	43		65	38	54	45	40	36	43	46
		69	52	75	47	52	46	45	57		49	42	58	49	43	39	44	43
		51	61	61	66	69	66	54	57		47	42	37	40	41	51	56	47
		57	57	55	43	50	67	47	43		46	43	41	47	59	46	48	62
		86	54	54	48	52	47	46	44		41	44	57	54	63	30	48	42
		71	57	64	55	54	46	48	41		68	44	63	44	38	33	47	46
		53	55	73	47	70	50	66	45		63	57	36	48	41	34	43	48
		51	76	49	53	54	50	50	45		48	64	43	45	44	37	55	48
		78	73	60	53	55	45	49	67		50	37	62	61	43	33	52	60
		54	52	54	54	52	77	45	58		46	45	54	60	48	52	47	62
		55	58	54	71	60	62	65	47		46	47	42	47	58	34	47	47
		58	57	57	49	53	53	44	45		60	39	46	48	40	33	46	48
		79	56	56	50	56	49	49	45		74	46	62	48	43	38	46	49
		69	83	69	67	55	49	44	54		49	64	64	45	43	38	46	58
		58	77	75	67	74	51	45	50		45	62	40	48	45	38	58	47
		49	69	54	49	72	44	67	50		48	38	42	59	61	60	47	41
		58	71	53	45	47	71	60	44		44	41	40	64	63	53	44	56
		65	53	54	48	51	58	40	59		45	39	40	42	35	47	42	49
		53	52	53	50	62	52	48	46		53	69	37	46	43	27	59	60
		54	67	65	44	53	69	52	43		49	63	65	50	53	61	61	47
19:00		75	56	65	49	56	51	66	70		44	49	61	52	46	51	51	65
		90	80	52	86	63	71	76	51		57	51	44	74	76	33	51	65
		57	64	84	74	89	76	74	63		76	69	71	54	52	40	58	66
		93	78	73	79	91	74	73	69		69	63	66	52	68	58	73	70
		90	65	58	76	86	72	66	72		57	67	67	72	71	41	75	76
		87	78	64	72	88	68	60	73		54	48	61	60	71	62	68	67
		82	82	78	71	88	74	63	64		59	71	65	49	77	43	69	67
		63	79	68	64	85	54	65	64		76	73	62	70	41	51	68	55
		84	68	52	70	84	70	58	65		74	57	67	54	49	55	74	69
		67	74	74	59	84	59	53	60		69	41	59	48	68	41	65	68
		66	50	75	68	83	72	58	51		65	70	46	75	71	54	68	66
		66	71	56	72	57	77	59	61		50	67	64	72	68	43	70	68
		65	83	57	74	84	71	64	62		71	44	58	83	72	63	66	66
		66	85	75	77	59	60	48	59		58	70	44	80	60	73	67	68
		81	82	79	67	81	75	68	69		57	49	66	62	74	66	60	46
		94	83	56	78	74	56	72	77		68	66	69	77	72	62	49	66
		90	82	60	61	64	60	69	71		78	56	62	49	41	48	45	69
		72	83	69	67	55	58	60	72		67	40	44	76	69	38	68	59
		60	74	84	80	54	80	56	65		57	44	50	70	57	61	66	63
		71	77	69	55	81	69	42	58		80	71	46	68	75	40	68	65
		69	63	81	57	78	70	55	62		58	58	46	58	51	61	52	63
		83	77	79	74	53	60	41	50		64	38	48	76	72	57	62	56
		81	90	59	71	77	76	67	55		78	70	52	63	55	51	58	72
		83	79	62	67	61	67	40	69		70	48	52	80	69	66	55	53
		80	77	86	55	59	59	61	66		56	43	75	58	67	66	67	74
		66	72	79	63	51	65	61	66		79	75	71	53	64	69	59	53
		71	78	59	57	76	55	41	71		63	72	72	77	68	48	69	70
		59	56	65	61	49	66	59	70		70	43	66	62	48	45	50	56
		79	76	58	58	60	52	43	62		64	40	61	69	50	65	77	76
		72	54	72	45	51	67	74	56		88	48	54	55	52	47	77	51
		80	50	58	50	49	49	64	50		87	76	62	69	71	43	65	48
		57	68	57	70	72	50	67	60		78	69	52	72	74	63	50	57
		83	58	74	68	78	61	45	55		60	55	59	79	77	50	83	63
		58	59	76	76	71	64	65	63		73	45	69	65	98	57	91	70
		89	58	77	67	53	72	40	67		75	64	91	76	77	60	85	94
		75	85	62	51	63	50	60	56		89	80	68	69	54	66	78	59
		76	60	81	73	59	75	41	67		111	98	105	104	101	59	93	92
		66	60	87	46	82	48	64	74		93	88	94	75	104	83	91	88
		57	70	76	73	78	73	59	57		72	74	91	59	57	87	77	57
		85	66	74	64	62	46	41	55		70	41	65	74	55	84	71	59
7:00		76	54	53	46	47	71	59	57		56	56	93	89	84	50	64	81
		50	55	57	65	61	72	41	53		105	61	85	92	80	58	66	78
		52	62	58	43	60	52	45	56		102	73	72	56	55	57	57	57
		96	54	81	48	50	68	43	51		48	76	51	77	54	63	78	52
		73	61	65	75	68	43	66	51		55	40	56	63	97	54	74	80
		51	80	73	68	55	58	60	53		68	62	95	73	96	72	75	73
		58	57	60	63	64	63	41	46		83	67	66	80	65	91	69	76
		86	59	80	78	73	49	50	46		108	64	72	84	76	100	83	77
		53	81	62	50	52	77	75	48		87	116	103	80	85	68	80	76
		68	55	63	50	54	46	58	52		76	87	72	79	111	65	74	100
		60	55	68	72	69	49	48	48		81	58	76	92	82	81	88	99
		58	55	72	43	53	62	46	62		83	70	78	98	74	61	74	78
		76	63	58	46	53	66	42	45		84	62	62	71	58	85	69	64
		72	54	56	72	54	48	42	58		91	62	74	70	96	77	65	64
		55	51	62	57	71	49	53	65		68	67	78	77	95	59	101	95
		49	49	75	46	67	47	65	42		66	95	83	66	70	56	89	69
		81	47	74	46	52	46	59	43		65	92	64	68	70	60	85	67
		55	62	55	66	53	76	41	43		99	82	66	69	76	89	74	70
		54	53	54	47	55	64	70	56		117	59	72	93	69	89	66	87
		52	73	52	47	52	43	38	46		94	68	68	93	74	63	72	98
		77	68	56	49	62	46	45	47		72	66	78	78	108	55	61	72
		57	53	50	41	52	44	44	51		59	81	51	62	55	59	59	59
		53	50	73	63	52	44	61	44		56	68	52	69	53	46	83	50
		61	52	74	66	72	47	55	44		90	50	75	62	56	61	77	55
		74	54	58	45	56	44	45	42		87	62	95	74	99	97	89	72
		54	54	57	47	52	42	46	43		82	72	62	90	114	106	81	102
		53	81	53	51	52	45	42	48		79	80	71	110	78	73	83	83
		60	60	67	45	63	65	46	67		77	116	82	85	75	92	77	74
		74	55	72	64	49	66	62	45		101	107	78	84	77	78	103	78
		54	61	54	43	54	41	61	42		114	64	67	86	67	63	90	69
		54	51	52	45	55	41	40	42		80	72	90	95	100	67	81	108
		79	70	64	56	51	46	46	47		76	83	94	101	77	65	71	91
		55	58	53	45	65	59	41	60		71	102	66	72	69	93	72	71
		52	57	54	65	77	62	45	66		76	85	66	77	74	98	91	74
		50	53	52	45	47	46	65	41		69	61	66	78	97	62	81	69
		74	53	73	44	47	47	60	44		97	69	81	102	112	65	76	94
		47	78	62	48	48	51	42	41		80	77	93	80	81	78	77	102
		54	74	57	62	49	67	45	58		78	105	76	80	77	66	94	76
		68	64	67	48	60	47	56	57		77	107	64	106	107	99	100	79
		55	62	60	50	74	51	51	59		100	80	73	104	90	92	104	106
19:00		63	74	81	71	74	77	65	67		111	90	112	87	89	70	84	85
		92	59	79	88	59	84	72	56		123	125	111	120	129	74	103	103
		88	85	79	86	83	83	68	62		121	118	101	123	123	113	117	92
		89	73	70	82	86	77	62	66		92	107	89	95	78	108	106	82
		81	83	86	83	88	80	64	59		107	97	102	92	116	79	116	92
		65	67	67	82	83	75	69	69		112	69	102	128	91	77	105	103
		92	80	79	74	57	53	59	78		96	112	79	117	84	89	101	91
		94	86	83	76	78	76	67	60		108	114	93	83	115	108	108	98
		82	64	75	59	62	74	48	73		109	97	76	100	83	83	105	71
		74	62	76	72	61	59	62	66		101	76	78	106	103	76	107	102
		67	68	78	70	72	51	68	55		82	77	91	101	110	84	87	103
		64	66	71	54	63	71	46	53		93	65	98	73	87	68	91	79
		69	67	67	81	80	64	54	64		106	102	87	74	107	98	100	69
		78	83	75	76	78	58	65	53		100	109	89	104	82	78	104	99
		64	81	81	58	58	86	50	54		86	111	90	119	104	105	91	109
		63	57	77	78	61	70	63	62		123	106	71	114	88	104	96	81
		65	68	84	77	60	65	60	78		105	63	99	103	74	102	101	70
		64	76	79	61	71	80	74	76		88	66	103	110	74	84	84	96
		65	76	76	69	78	63	50	70		87	94	73	103	84	70	87	93
		71	69	82	50	59	75	53	60		113	117	78	73	106	70	112	75
		89	86	91	57	83	54	64	73		108	98	78	68	86	63	91	87
		92	78	70	61	87	61	56	76		99	66	100	70	87	105	87	104
		79	72	79	63	69	52	52	51		73	61	92	112	72	107	102	88
		74	65	75	56	58	57	62	55		126	108	63	98	78	80	94	80
		76	54	70	47	67	62	60	49		116	107	64	94	118	60	94	72
		78	79	81	47	59	51	53	55		106	104	73	84	113	89	99	94
		60	90	86	72	57	54	60	67		87	68	93	65	94	93	94	92
		85	90	69	81	63	67	67	70		75	56	84	67	63	91	85	63
		60	87	77	64	72	67	43	73		72	59	61	64	58	63	86	78
		60	67	85	54	61	46	47	51		73	93	61	78	84	79	89	69
		73	85	79	53	79	57	53	57		83	87	61	113	102	56	87	84
		58	75	80	48	70	58	50	52		76	59	70	98	65	72	77	99
		62	63	80	53	71	70	63	55		74	60	63	94	63	93	92	80
		65	81	89	80	61	68	63	65		75	93	90	70	95	94	88	74
		66	72	65	57	51	40	57	73		76	74	99	66	104	68	86	66
		89	75	78	40	51	64	46	51		101	51	85	62	71	58	87	63
		63	85	85	73	88	48	45	54		69	90	52	61	55	59	86	81
		70	85	77	65	69	67	67	60		66	58	58	94	100	93	70	74
		67	66	83	62	48	76	62	68		82	61	62	104	105	96	82	102
		60	70	81	62	65	67	49	50		78	61	65	87	99	93	69	90
7:00		64	89	61	58	59	64	42	57		65	94	91	49	61	59	75	65
		74	81	63	47	79	36	44	53		62	75	71	59	65	74	62	62
		54	83	76	41	47	40	67	59		72	61	39	52	53	83	70	55
		53	73	62	38	50	41	65	66		60	42	47	53	87	76	55	70
		85	61	59	58	61	78	58	47		64	56	52	52	59	69	60	59
		73	56	57	48	50	63	41	50		76	65	58	72	56	65	60	71
		57	66	56	41	56	43	46	38		69	52	52	70	53	49	52	71
		55	63	73	49	70	65	70	45		61	88	81	51	88	58	63	60
		56	69	66	75	64	42	56	42		68	73	72	64	100	61	104	63
		81	62	61	59	61	46	45	57		67	47	52	65	68	104	68	68
		54	72	58	44	55	64	70	44		80	62	63	61	66	62	69	82
		57	68	72	66	68	47	59	64		71	58	58	65	65	60	62	59
		58	63	79	54	53	46	47	52		69	65	51	86	58	64	62	64
		71	62	63	77	52	44	48	60		59	79	51	55	65	59	94	85
		73	59	63	66	56	46	57	47		69	84	56	63	77	94	64	84
		59	58	65	44	76	77	39	51		65	66	62	64	100	87	65	63
		67	58	71	46	72	44	46	63		63	60	87	62	66	62	65	64
		53	50	79	44	61	46	67	54		61	60	72	57	59	56	62	60
		78	71	59	44	52	56	56	44		62	60	54	77	59	66	63	62
		79	53	56	61	51	45	52	42		64	61	56	62	63	53	62	79
		58	50	57	43	49	46	44	44		64	59	52	60	86	55	57	66

## Sheet: Fig. 6e
VCO2																					VCO2 sum
		Control									taCasp3											Control									taCasp3
		76	63	62	66	74	59	74	55		69	67	66	70	70	70	69	68			light	56.9256	52.2066	56.157	47.8926	51.6116	48.3884	44.2149	43.5785		56.5455	51.9835	54.7107	57.5207	58.3636	50.843	55.4132	56.8264
		83	58	57	53	72	54	63	47		61	71	64	65	66	65	63	62			Dark	68	63.1333	69.275	59.8	62.2417	61.1583	51.3083	58.3167		79.85	68.3917	69.6	79.2167	79.1417	60.85	77.7333	73.4083
		73	59	49	59	61	53	51	38		58	61	60	63	37	58	57	60
		69	53	60	57	65	55	61	53		37	58	53	57	43	58	41	59
		63	61	55	53	62	55	62	48		37	60	54	54	38	46	56	42
		63	55	51	47	59	56	60	47		39	64	38	47	37	35	53	56
		54	42	39	39	56	60	55	33		41	62	44	55	38	56	53	62
		54	58	52	37	47	57	39	33		69	46	40	56	67	52	54	58
		43	57	46	42	58	53	41	34		48	62	42	49	38	41	49	63
		52	63	52	36	60	45	34	36		43	49	49	62	41	41	48	58
		41	40	34	33	42	38	34	51		47	44	39	46	38	59	44	52
		60	41	45	58	40	55	47	46		59	45	44	51	45	54	48	50
		58	42	39	37	38	41	58	31		46	51	46	57	77	43	69	48
		55	40	53	30	42	59	33	40		48	51	76	82	40	45	55	47
		37	41	49	47	36	39	53	32		67	47	60	48	42	43	47	60
		43	65	42	39	41	46	32	31		65	48	48	52	44	41	47	45
		32	43	34	30	70	64	37	32		42	46	41	69	37	39	63	44
		54	42	58	54	62	41	55	47		44	53	44	60	72	41	80	51
		32	46	45	26	39	46	49	35		51	86	51	71	64	75	77	60
		62	48	31	33	44	62	35	36		71	76	52	72	48	49	57	86
19:00		56	47	60	43	60	44	50	58		56	58	90	73	58	49	80	85
		52	44	47	48	45	50	37	47		55	60	71	115	86	89	71	84
		67	62	47	42	55	75	47	36		63	105	77	117	87	86	71	80
		41	71	55	58	83	74	36	48		96	91	55	116	92	80	93	82
		69	67	59	55	74	71	58	33		85	76	77	106	81	72	94	84
		43	51	65	64	77	72	37	36		81	53	83	94	99	59	103	95
		64	66	58	58	51	68	48	58		90	56	76	106	104	60	100	92
		42	78	33	35	76	70	54	59		90	65	56	121	75	57	112	85
		39	67	61	52	62	65	38	62		96	64	52	120	96	57	106	103
		67	72	61	58	63	67	55	55		84	96	57	110	117	62	105	101
		52	47	52	54	68	66	52	58		103	91	98	111	71	56	103	101
		59	55	30	40	49	59	28	63		116	82	91	102	96	63	106	93
		53	73	56	52	70	70	38	60		112	86	82	104	84	55	98	97
		38	71	54	50	66	69	52	61		124	111	84	115	73	59	85	108
		61	42	42	40	39	66	32	51		99	94	81	103	86	46	96	86
		52	56	57	49	63	61	50	39		85	96	76	125	92	55	120	100
		33	70	56	60	63	63	37	65		116	63	68	94	101	87	110	98
		64	49	50	51	71	57	55	65		90	101	82	94	112	81	110	104
		61	62	59	49	53	57	54	45		119	114	74	80	131	88	79	102
		55	54	61	60	52	50	55	58		107	89	63	81	78	62	95	95
		59	69	68	61	54	77	58	66		115	69	50	105	105	72	84	88
		62	50	67	62	48	71	56	42		106	98	60	87	98	70	67	71
		72	76	72	58	51	57	57	66		95	89	64	67	90	65	71	98
		77	74	70	63	45	62	51	50		71	84	66	66	85	45	60	74
		73	70	73	69	60	68	57	58		78	46	56	91	97	39	81	73
		72	43	71	68	54	49	52	63		75	50	58	65	74	34	84	62
		76	68	71	66	59	52	54	41		66	67	48	58	54	61	89	76
		81	43	66	68	47	50	51	61		98	67	68	81	56	59	90	76
		73	50	56	60	59	53	45	62		68	46	74	89	83	55	81	57
		73	56	60	58	48	69	35	59		74	47	73	64	84	52	61	57
		69	45	62	62	47	58	38	48		68	76	72	55	59	29	55	65
		67	44	73	66	47	47	57	50		61	84	56	56	82	29	80	81
		70	59	68	60	52	41	41	54		77	53	68	54	81	40	53	70
		57	76	68	61	47	71	56	64		70	40	68	79	54	34	56	68
		46	47	62	48	60	56	59	49		69	45	69	64	45	33	68	51
		73	56	50	66	50	71	40	62		86	49	65	54	84	55	59	54
		73	53	72	60	68	56	55	60		80	77	75	77	81	50	77	67
		71	74	72	67	79	68	54	59		55	67	67	77	64	39	65	48
		71	79	75	57	71	66	56	50		70	32	59	65	76	17	36	46
		75	66	73	48	61	46	50	65		75	66	45	43	69	18	40	66
7:00		76	62	64	56	70	49	58	55		50	64	40	54	57	35	51	60
		69	66	53	42	64	61	49	42		51	49	47	67	39	20	38	50
		57	47	53	42	55	42	34	45		46	29	40	59	58	21	42	40
		42	49	54	44	48	42	60	44		50	31	43	45	35	25	59	53
		42	63	73	62	43	65	38	49		64	30	64	37	37	28	49	43
		70	54	56	60	47	41	36	36		53	31	50	54	63	32	36	38
		62	46	51	58	45	66	56	57		46	50	34	42	42	23	39	57
		47	69	51	41	45	39	30	36		40	41	34	43	65	30	57	52
		68	59	72	41	58	50	35	40		65	38	66	60	40	27	41	48
		41	47	50	58	64	43	58	57		42	35	55	41	35	46	40	40
		46	47	51	63	51	63	34	53		44	37	35	41	43	32	37	38
		74	47	69	42	47	49	54	40		41	34	40	43	61	20	56	51
		52	52	58	49	47	47	37	39		65	34	37	49	40	24	51	39
		52	49	52	48	68	43	43	41		61	29	41	53	38	22	39	41
		45	47	52	57	55	62	34	38		45	34	39	38	41	27	38	43
		68	49	62	56	45	42	38	44		44	32	55	44	38	27	39	57
		67	43	73	41	45	43	37	60		45	34	48	53	37	32	34	54
		43	45	70	43	55	50	50	56		42	35	37	33	58	33	43	42
		46	41	49	43	53	44	39	40		41	56	38	36	53	20	40	40
		43	64	55	39	43	42	39	37		39	48	36	51	52	23	40	41
		47	43	47	44	43	35	33	36		57	31	50	41	36	25	37	39
		63	46	70	42	43	40	38	49		44	33	54	43	36	26	35	36
		46	53	59	62	60	58	48	51		42	34	35	34	36	38	48	39
		50	48	51	39	42	61	38	37		39	34	37	41	53	33	38	53
		76	48	49	43	42	42	37	37		35	35	54	51	55	20	38	37
		64	52	60	50	45	41	38	34		56	35	59	41	34	23	37	40
		48	48	70	43	60	42	54	36		59	47	34	43	37	25	34	39
		46	68	48	47	47	43	44	36		42	52	40	40	40	25	44	39
		72	67	56	47	46	37	40	56		43	30	59	55	36	22	44	50
		48	48	50	48	45	71	37	56		39	37	51	56	41	39	38	53
		49	52	52	66	54	57	54	42		39	39	40	44	52	24	40	39
		49	47	51	44	46	46	38	39		52	32	42	44	36	22	36	39
		71	46	51	45	48	43	40	40		65	36	58	43	38	27	36	40
		62	74	64	60	45	41	36	49		44	55	61	41	38	27	37	50
		51	71	71	62	63	43	35	41		40	52	37	44	40	26	49	42
		45	65	53	45	68	39	56	43		40	30	38	54	53	44	39	35
		51	63	46	40	40	61	51	36		38	32	39	60	60	39	38	51
		60	46	50	44	44	52	33	52		40	31	37	40	33	34	35	42
		47	46	47	45	52	45	37	44		50	57	34	42	40	18	52	54
		50	62	59	41	48	61	40	40		47	55	62	47	51	46	57	41
19:00		71	52	64	47	50	47	58	65		43	44	57	49	43	37	46	55
		80	71	48	81	56	64	67	48		54	46	41	72	71	22	44	57
		53	54	80	68	85	68	66	61		74	61	66	50	47	29	50	55
		85	67	68	72	79	62	66	65		67	55	65	50	67	43	64	60
		83	57	55	71	78	62	62	66		55	60	62	69	68	30	64	61
		82	70	61	67	77	58	54	70		52	42	58	57	68	46	61	56
		77	75	78	66	79	68	60	62		57	60	62	49	74	32	61	56
		58	73	69	61	74	48	59	63		74	66	60	69	40	37	60	50
		80	61	52	64	73	65	54	65		70	50	63	50	45	38	64	61
		65	67	74	54	75	51	49	60		67	35	54	48	66	30	57	61
		63	44	74	62	73	64	53	50		63	58	43	73	69	40	63	59
		63	60	58	66	50	72	55	60		49	60	58	70	64	30	63	61
		62	77	57	66	78	64	59	61		69	39	55	80	69	46	61	57
		64	78	72	67	53	54	40	57		56	64	42	78	58	53	62	62
		80	77	81	62	76	73	59	71		57	45	63	62	73	55	57	42
		92	74	54	69	68	51	66	75		66	59	65	74	68	53	44	61
		88	75	57	55	60	57	64	72		77	52	60	47	40	40	41	63
		69	75	69	61	52	56	54	71		67	36	42	72	66	31	63	53
		57	64	82	73	50	75	49	63		57	38	49	69	56	50	61	56
		67	69	70	52	77	67	37	56		81	59	43	66	72	32	65	61
		65	56	82	54	75	69	50	61		58	53	44	57	50	51	49	59
		80	65	79	69	49	56	37	49		63	33	48	74	70	50	60	51
		78	82	60	70	75	73	61	53		77	61	51	61	53	42	54	66
		81	72	63	65	59	68	35	69		69	43	52	79	67	58	52	49
		78	69	87	53	57	57	54	64		55	37	74	56	63	58	65	70
		65	65	80	57	50	62	56	66		78	66	71	50	62	61	58	49
		69	67	58	51	74	52	35	68		64	65	72	77	65	42	65	67
		56	47	65	55	48	64	54	69		71	38	65	60	47	40	48	50
		77	66	59	55	58	51	39	62		65	35	61	67	48	56	75	73
		69	45	74	42	48	64	64	54		88	39	54	54	51	39	76	48
		76	41	59	48	47	48	58	49		88	62	62	71	69	37	63	46
		54	59	58	66	68	48	61	58		77	60	52	71	72	57	48	54
		80	52	74	65	76	60	40	53		59	48	58	79	76	44	80	58
		57	54	78	71	70	63	56	59		72	39	69	66	95	50	86	65
		88	52	78	65	49	70	36	63		75	51	92	75	73	51	80	87
		72	80	63	50	59	48	52	55		89	65	67	67	52	56	72	55
		73	54	81	72	54	73	37	62		110	85	103	105	97	50	89	85
		65	51	88	44	79	46	55	71		91	78	94	74	101	72	87	83
		54	62	76	70	73	71	50	54		71	65	90	59	54	76	73	52
		82	59	76	63	57	45	37	51		69	34	61	73	53	76	66	54
7:00		74	49	55	42	42	68	51	54		54	45	90	87	82	45	60	72
		47	47	56	62	52	68	35	49		100	48	83	89	76	52	59	71
		49	53	58	42	56	50	37	48		100	59	71	54	52	51	52	53
		89	46	78	45	45	64	35	47		48	62	51	73	51	56	73	46
		69	51	65	70	63	40	55	42		52	33	53	58	89	48	68	72
		50	72	72	66	50	55	55	47		61	47	91	64	88	62	63	64
		55	52	56	60	58	59	37	41		70	50	62	72	60	81	60	67
		79	51	75	70	67	45	39	37		97	48	69	74	69	93	71	66
		49	68	60	47	47	69	64	41		77	91	98	69	77	60	74	64
		63	48	61	48	47	44	54	45		64	70	67	68	100	57	66	86
		55	46	61	67	60	42	39	38		68	46	72	78	75	73	77	87
		54	45	67	42	50	53	38	52		67	53	75	87	67	54	63	69
		69	51	57	41	47	57	34	39		70	48	59	67	52	78	58	55
		69	46	54	68	47	43	34	49		77	48	70	61	84	71	53	53
		51	40	58	54	64	41	42	59		58	51	75	65	87	53	87	78
		47	41	71	44	63	42	56	40		56	74	78	57	63	52	80	62
		76	37	73	43	46	41	55	39		53	76	57	58	62	54	78	58
		52	50	52	61	48	67	36	38		84	70	58	59	66	80	64	61
		51	46	50	46	49	57	60	49		99	51	64	81	61	83	59	77
		48	63	46	42	46	37	33	41		86	58	63	89	66	59	63	88
		71	56	47	44	55	39	39	40		63	55	73	71	95	51	53	64
		52	47	43	37	46	36	37	45		51	69	46	55	50	53	49	51
		49	42	63	60	45	38	53	37		46	55	45	63	49	42	72	44
		54	43	70	64	63	42	48	36		75	40	67	56	48	54	67	46
		69	45	57	42	49	41	38	35		79	48	89	65	89	90	77	62
		51	44	53	44	42	37	37	36		74	55	58	76	105	98	64	85
		49	67	49	47	42	37	34	38		68	61	64	99	71	66	66	73
		56	50	62	42	51	56	37	61		65	94	77	81	70	85	61	67
		69	46	69	61	44	58	52	42		87	93	73	78	69	72	87	69
		49	50	50	39	46	37	55	38		103	55	60	78	60	59	80	59
		48	43	46	41	46	36	35	37		75	61	82	88	92	62	67	94
		71	60	56	51	44	39	37	40		69	69	91	94	71	60	58	82
		48	51	45	42	56	54	34	51		61	84	65	65	65	87	58	62
		45	49	44	62	69	55	36	62		61	72	63	64	68	92	74	60
		43	43	43	43	43	41	56	37		58	55	62	64	92	59	73	57
		68	44	62	42	41	40	53	39		89	58	79	88	108	62	69	80
		43	69	60	44	42	46	34	36		75	62	91	73	78	74	68	91
		49	68	56	61	44	63	37	57		72	91	73	69	75	62	83	67
		61	56	65	46	54	43	46	54		70	99	63	92	106	94	94	68
		50	53	55	46	68	46	43	56		90	74	70	97	86	88	98	98
19:00		56	63	76	67	69	71	56	61		111	84	107	82	87	67	74	80
		83	52	79	83	54	73	62	54		118	117	105	112	129	72	90	97
		83	74	78	75	75	69	62	57		118	113	100	119	120	108	108	89
		83	66	66	74	78	64	57	61		90	103	87	89	76	104	95	74
		73	74	84	71	81	67	59	57		104	92	100	86	114	73	105	86
		58	61	68	67	77	63	64	68		112	67	102	125	91	73	100	99
		82	71	79	68	51	45	53	76		93	106	78	114	83	85	92	88
		89	79	82	68	73	69	62	59		105	110	93	81	115	104	102	91
		79	58	76	55	59	67	43	74		108	96	76	98	82	80	100	70
		70	58	76	66	59	53	57	65		101	72	80	106	103	75	103	99
		65	62	79	62	70	45	64	57		83	74	91	100	108	79	83	100
		62	59	71	47	58	65	42	52		90	62	97	73	86	66	86	77
		67	62	67	70	76	59	51	62		104	96	85	72	106	95	98	65
		76	78	72	63	73	55	60	51		98	105	86	101	84	76	102	98
		63	74	79	51	53	79	44	52		84	108	90	119	105	103	88	106
		63	54	78	69	59	70	58	59		119	103	69	113	87	100	92	77
		65	62	87	66	57	62	53	77		103	59	95	102	74	100	100	67
		63	70	79	55	67	79	69	75		85	62	102	106	77	81	83	91
		64	71	80	60	73	62	47	69		80	87	74	97	85	67	85	90
		72	58	86	47	57	73	47	57		106	109	76	68	107	68	110	71
		90	79	94	54	80	53	59	69		106	95	76	61	87	62	89	86
		92	72	72	60	82	59	52	72		95	60	97	59	86	103	84	101
		79	67	84	62	65	52	49	50		69	57	90	99	73	106	98	83
		74	58	77	56	53	57	58	51		116	96	62	89	78	77	90	78
		76	47	72	48	61	61	57	44		96	100	60	87	119	59	89	68
		78	71	83	47	56	51	47	51		85	99	67	78	113	86	94	89
		60	81	89	71	55	54	55	62		70	63	87	59	93	89	90	87
		84	78	70	79	59	66	62	66		60	53	83	60	62	88	82	57
		60	72	77	62	66	66	38	69		57	54	58	54	57	60	81	68
		60	54	88	55	52	46	42	48		57	87	55	67	83	76	85	61
		74	73	81	52	73	57	43	50		65	83	56	99	102	56	82	76
		59	66	78	48	64	58	41	47		57	56	63	83	65	69	72	91
		62	52	79	53	66	71	56	47		56	54	57	86	63	91	86	73
		62	65	91	77	52	67	55	58		56	82	81	63	93	91	82	65
		67	62	66	59	44	41	52	65		59	69	92	55	103	67	82	56
		89	63	75	38	45	62	43	50		76	46	76	51	67	54	81	51
		63	77	83	71	79	47	42	52		52	79	46	49	54	56	81	72
		69	76	76	65	60	67	60	57		49	53	47	79	97	91	64	67
		69	58	82	59	44	74	59	63		62	55	51	83	105	95	70	93
		61	59	81	61	59	64	44	47		59	52	53	69	96	91	59	81
7:00		64	79	60	54	53	62	36	53		50	80	77	40	62	58	63	61
		73	73	60	41	74	35	37	49		46	62	60	45	63	71	55	58
		55	73	72	35	43	37	56	48		55	50	31	41	52	81	62	50
		52	59	63	33	44	38	57	58		45	34	37	41	82	73	45	63
		82	51	58	52	58	68	54	43		48	44	41	41	57	66	50	52
		72	45	54	43	46	58	38	45		57	50	45	57	53	63	48	60
		55	53	50	35	52	40	38	32		51	42	41	54	48	49	44	64
		51	51	67	40	64	57	59	37		46	71	63	39	81	56	50	53
		52	57	64	61	59	35	48	33		51	57	58	49	94	59	87	55
		75	52	56	53	57	39	39	51		50	38	41	49	64	96	58	56
		53	62	54	37	51	56	59	38		60	48	47	46	59	59	56	69
		53	54	62	56	60	39	51	52		55	44	45	48	56	58	50	50
		53	51	72	45	47	37	38	45		51	50	40	66	49	59	49	52
		65	54	58	66	44	37	39	53		43	62	40	43	54	53	75	72
		68	46	54	61	46	37	50	41		52	68	44	48	68	86	55	76
		54	48	55	41	68	65	35	43		50	58	49	49	90	83	54	56
		61	46	61	39	64	38	39	53		47	51	70	47	59	59	52	56
		51	41	73	39	56	39	57	50		46	51	56	44	54	53	50	51
		72	57	57	38	44	49	51	38		45	50	42	59	52	61	50	52
		74	41	50	52	41	41	44	35		47	49	44	49	54	47	49	69
		53	40	50	38	40	43	36	36		48	48	41	46	78	49	46	57

## Sheet: Fig. 6f
Energy expenditure																					Energy expenditure sum
		Control									taCasp3											Control									taCasp3
		478.763	386.753	397.145	405.328	430.652	354.789	453.716	335.007		420.61	414.329	401.077	433.043	422.019	430.058	424.074	411.58			light	316.049	299.282	306.35	265.722	290.087	270.452	259.454	247.055		325.644	311.162	304.481	324.277	322.528	291.157	320.011	325.17
		514.872	349.904	356.626	320.65	423.971	317.978	383.161	287.74		384.558	438.028	403.024	404.386	409.355	404.072	394.257	386.054			Dark	366.116	346.357	364.631	327.907	335.697	327.875	290.341	307.308		431.091	382.946	382.099	417.666	416.977	349.17	419.367	403.406
		451.961	359.675	303.769	358.659	368.603	312.84	314.725	237.936		354.15	380.106	371.468	375.6	228.596	357.365	344.224	363.441
		435.648	332.765	383.061	355.979	403.548	354.224	376.133	328.351		236.704	360.819	328.776	360.632	282.122	362.13	268.367	358.382
		398.697	384.358	342.805	320.897	358.618	346.666	377.885	291.409		244.506	383.46	336.556	330.051	245.339	288.778	355.24	261.39
		398.593	331.836	318.173	289.831	346.885	340.58	375.646	291.108		245.659	399.525	245.787	286.188	227.945	222.501	328.606	339.356
		345.497	258.101	250.645	246.236	343.958	359.86	338.568	212.701		264.211	388.598	282.566	335.007	241.563	355.333	332.161	389.81
		345.138	356.903	330.695	240.432	287.001	341.805	254.575	212.423		428.506	293.283	255.174	320.661	410.733	319.164	332.851	361.475
		281.753	340.843	297.16	266.074	353.603	312.92	268.438	216.804		303.611	393.03	268.999	296.568	241.501	260.509	312.124	394.36
		335.594	359.529	326.481	227.117	360.877	265.32	217.371	227.59		278.656	311.473	308.515	365.407	264.004	263.107	295.117	361.288
		263.659	235.893	216.521	212.922	250.272	238.244	216.577	314.238		290.582	275.148	242.757	258.872	241.061	377.937	271.457	319.824
		386.982	264.418	288.027	369.258	250.841	335.438	306.594	297.082		378.529	288.327	278.656	299.7	288.703	340.764	303.296	321.582
		365.852	257.17	241.877	232.392	237.258	238.127	356.903	193.794		301.009	322.252	289.605	337.853	479.883	282.566	428.728	307.074
		346.037	256.039	323.676	188.821	256.97	336.087	211.98	243.134		307.715	326.396	467.803	460.058	255.108	283.97	330.901	298.867
		239.993	252.604	304.715	294.429	224.412	220.296	336.644	207.703		410.839	297.626	374.673	279.792	273.433	269.772	290.883	379.81
		277.711	354.78	265.591	241.94	253.061	255.781	207.432	194.653		400.456	299.566	307.555	308.737	278.438	260.713	290.883	288.327
		215.784	252.13	221.691	197.693	406.045	365.589	235.287	199.607		269.561	285.449	264.625	394.138	240.244	245.851	378.663	279.165
		337.081	250.08	356.996	337.431	354.311	221.848	338.831	282.436		283.305	332.247	279.746	333.059	451.375	256.771	464.761	326.991
		206.998	277.863	279.892	169.273	223.775	263.091	308.596	218.221		330.523	521.117	326.906	404.176	398.697	462.91	449.664	379.219
		396.834	272.49	198.262	207.594	272.511	359.256	234.794	232.09		445.234	458.965	327.756	408.942	306.994	304.321	345.022	533.804
19:00		354.871	275.46	375.062	266.143	353.232	249.355	325.716	349.455		351.415	373.116	538.495	410.909	373.7	316.605	476.601	528.08
		334.72	264.236	310.497	302.586	261.361	282.008	244.186	298.557		350.139	382.961	442.102	630.877	525.627	543.898	419.367	519.505
		425.623	363.371	297.936	261.661	308.181	416.219	305.953	226.881		401.768	644.256	475.502	632.296	541.791	545.41	423.429	503.771
		267.665	400.418	345.767	365.662	473.306	411.322	230.823	299.721		602.948	558.067	345.317	611.234	567.313	510.348	541.807	521.561
		443.034	372.336	366.421	338.393	427.223	404.278	365.757	204.784		535.089	483.252	476.487	581.881	485.109	466.478	566.616	543.001
		277.42	280.025	412.293	394.973	430.584	428.46	236.211	226.94		523.431	346.766	514.606	512.844	576.109	377.839	611.867	586.079
		422.962	378.675	376.952	368.873	305.977	419.417	311.31	373.116		567.645	362.531	470.503	568.362	597.596	387.487	589.431	563.999
		276.912	419.884	216.634	218.957	436.489	414.971	341.474	351.523		580.169	419.907	358.853	655.521	424.619	372.045	664.523	516.868
		258.206	360.607	399.778	331.471	358.709	385.034	249.73	359.438		595.763	406.389	330.868	651.08	541.619	363.48	623.41	607.67
		433.154	385.978	395.799	365.472	367.374	402.629	354.039	319.198		496.238	607.065	363.195	604.567	671.494	400.721	617.473	589.13
		338.636	263.557	331.644	341.829	384.6	394.255	335.594	330.127		604.541	574.015	597.611	606.537	427.363	358.291	595.778	605.341
		370.026	304.206	200.704	255.307	281.936	342.854	186.948	344.666		626.887	528.698	570.454	546.09	560.871	405.541	607.775	561.094
		347.677	383.022	363.101	335.244	391.736	395.235	244.442	320.768		608.052	549.295	517.357	555.605	496.111	361.583	547.74	589.262
		257.121	380.745	349.592	309.717	379.059	404.906	338.724	319.775		653.087	693.873	531.182	606.565	410.288	389.963	489.713	625.952
		399.569	231.477	268.999	250.514	230.902	382.557	202.929	277.182		525.449	562.391	504.293	534.229	487.945	296.772	537.417	498.903
		330.609	304.894	364.239	307.795	344.494	342.165	324.611	211.882		463.764	549.429	483.252	645.818	517.744	357.542	647.6	577.869
		211.536	364.384	359.321	367.464	328.955	368.123	232.815	338.588		609.121	368.216	439.238	493.799	551.742	553.31	585.224	535.754
		409.935	266.018	316.853	322.671	381.599	317.645	354.039	334.93		469.207	590.182	521.154	489.173	611.773	515.074	589.744	578.392
		395.385	336.326	374.576	308.596	283.536	306.727	341.474	230.689		616.083	643.274	468.551	419.912	707.098	554.175	437.56	552.707
		365.414	288.01	364.377	368.698	269.81	267.948	338.568	303.283		551.511	483.498	397.973	428.638	424.612	405.223	510.07	509.436
		385.466	362.855	388.779	350.345	288.01	411.539	353.056	340.599		596.195	378.563	325.121	541.617	555.743	461.766	442.604	474.577
		374.255	262.92	365.273	355.57	257.511	388.786	347.476	219.412		543.612	544.217	375.354	446.551	513.116	449.269	360.966	381.125
		424.838	394.625	398.528	326.758	264.618	305.887	348.195	340.766		486.452	479.64	407.13	341.939	473.847	416.49	380.935	513.242
		430.692	389.534	380.366	344.838	242.957	332.866	314.807	251.611		369.922	450.869	420.236	339.929	439.583	291.832	328.904	401.023
		417.831	372.057	399.526	378.848	325.865	357.884	345.022	300.307		404.616	254.436	363.195	475.486	501.374	253.977	431.8	406.733
		401.731	232.808	385.786	366.002	288.582	258.088	312.68	321.194		381.98	287.161	369.065	335.343	396.171	217.201	438.715	344.149
		421.54	369.377	377.299	359.437	317.725	281.85	314.521	214.107		340.348	383.335	315.119	296.537	283.185	387.285	463.642	413.806
		442.92	236.697	352.126	377.52	248.531	264.096	295.843	311.539		494.123	384.503	431.81	419.705	294.647	378.529	472.326	410.823
		397.93	271.283	298.976	330.06	321.328	282.763	269.593	311.921		354.313	266.201	422.154	456.362	437.306	358.104	432.015	311.441
		402.539	301.329	325.133	315.675	257.895	359.392	214.807	313.071		385.014	283.308	414.02	330.5	439.04	331.558	330.555	314.492
		378.943	250.108	331.958	335.656	248.284	295.592	230.311	249.701		359.481	443.809	401.226	284.87	312.761	183.956	300.803	354.514
		377.046	244.465	395.481	355.223	256.038	252.999	325.355	255.261		319.696	465.771	328.284	289.725	428.215	195.778	426.731	431.265
		391.046	320.127	367.005	325.784	277.113	218.653	226.495	288.153		399.62	294.024	377.425	291.158	428.532	263.452	278.217	368.555
		318.285	403.119	354.226	326.841	260.766	369.831	316.604	342.207		364.834	224.228	389.567	409.914	283.887	217.257	297.424	370.301
		254.5	252.936	327.735	262.071	325.703	290.797	328.409	258.856		363.934	265.185	382.038	338.002	242.775	212.091	361.776	275.664
		418.043	301.705	259.497	363.45	263.769	368.828	224.568	320.091		440.775	292.085	354.07	283.746	450.42	357.449	312.683	303.442
		391.413	281.921	390.148	329.564	358.15	294.502	311.89	307.191		407.51	434.6	397.551	404.516	432.229	320.828	407.489	369.1
		376.737	380.482	374.921	372.992	418.774	359.304	299.901	305.913		289.439	376.476	364.999	392.321	322.85	246.172	342.462	265.087
		380.65	425.566	397.748	322.938	381.314	345.183	313.31	260.522		357.55	180.266	321.168	331.476	391.071	115.765	201.623	259.264
		408.982	360.067	387.516	268.776	326.353	251.742	282.436	334.847		381.98	402.526	246.498	228.762	363.844	125.491	231.966	367.899
7:00		406.782	335.824	330.337	320.905	372.796	262.463	338.974	281.114		255.763	364.665	217.243	276.433	299.05	218.221	291.806	317.883
		371.133	363.45	287.081	242.617	334.352	331.628	285.343	219.629		257.523	289.071	256.742	345.353	207.938	139.472	214.37	283.294
		310.743	259.068	275.349	231.071	288.724	220.388	201.47	230.462		244.164	176.483	216.647	312.994	307.414	144.885	242.494	240.769
		227.062	282.436	287.581	236.52	261.353	227.742	359.86	229.612		259.881	194.754	236.283	242.836	192.316	167.632	320.287	297.872
		234.864	359.803	384.255	351.409	235.692	366.513	221.848	263.443		338.337	193.895	341.357	205.299	197.79	183.091	269.589	238.972
		399.003	292.031	295.156	314.468	256.358	214.531	207.962	197.79		275.146	190.546	271.554	287.224	345.442	211.315	207.856	218.355
		331.628	246.621	269.145	308.407	242.957	360.427	332.772	306.345		235.703	305.74	179.741	220.062	223.733	154.273	223.661	326.263
		256.038	375.426	265.206	218.002	246.128	208.3	182.423	188.93		214.107	237.523	183.366	232.229	335.673	197.227	329.708	292.767
		385.379	328.904	370.743	226.211	322.45	271.012	214.53	220.795		343.908	217.635	356.465	317.646	218.057	178.584	222.125	268.573
		233.09	263.024	259.625	315.36	342.377	232.75	342.242	310.432		222.957	210.793	297.202	218.382	188.556	289.229	221.294	228.408
		263.024	271.593	272.774	333.031	272.977	344.58	213.643	294.024		236.756	225.281	184.414	221.626	232.577	207.703	213.883	219.187
		415.486	271.11	364.204	231.65	263.756	262.659	322.383	213.048		226.211	205.419	217.731	235.574	323.25	135.359	317.164	292.323
		297.721	304.378	299.937	281.222	263.69	259.655	209.022	216.214		358.178	201.78	193.95	269.996	208.921	159.66	276.078	219.52
		285.509	269.928	269.943	261.223	381.462	235.751	246.904	234.154		322.93	181.299	217.786	286.152	206.748	144.656	216.214	225.361
		246.252	256.486	269.478	310.898	293.121	336.494	202.608	217.967		234.43	213.31	208.352	206.903	214.796	170.294	219.353	240.18
		370.763	265.885	324.291	298.607	254.372	234.982	230.37	261.095		233.04	199.607	292.976	244.958	198.578	174.978	224.058	318.125
		377.235	243.11	375.845	222.125	257.566	242.802	224.528	340.699		241.93	209.763	249.948	290.068	214.045	203.194	194.094	299.45
		239.516	253.795	361.078	239.274	312.364	282.436	290.106	300.953		235.337	217.937	197.593	193.305	315.36	212.922	246.653	231.187
		250.36	233.918	262.986	232.519	286.581	245.328	215.888	225.588		230.029	340.23	202.735	207.75	294.171	135.037	212.412	221.072
		239.334	353.627	289.582	208.3	243.664	227.232	219.686	210.028		228.176	287.962	189.305	287.597	281.57	154.232	232.262	221.294
		275.671	235.81	252.37	236.934	251.617	200.411	192.812	208.333		318.445	183.125	266.817	221.349	197.445	168.165	210.081	223.378
		339.997	254.564	372.981	231.187	251.617	224.738	218.744	277.988		241.387	201.108	287.653	239.757	208.439	181.169	211.172	208.492
		251.742	298.774	305.387	328.874	337.362	323.588	265.42	280.235		230.434	201.263	183.73	194.488	200.967	240.558	271.869	226.497
		278.831	276.794	272.232	212.465	242.063	331.133	226.265	209.551		224.455	205.525	202.633	229.624	290.795	216.974	229.601	301.686
		422.175	264.887	267.016	235.988	250.336	230.897	221.111	213.612		198.997	210.576	283.114	268.147	308.958	139.25	230.429	205.351
		350.465	281.78	317.489	271.351	261.162	225.078	229.837	198.138		329.122	210.793	312.994	218.273	186.824	153.948	224.702	224.568
		260.896	269.386	364.834	231.708	340.958	242.556	317.653	215.417		313.149	276.303	178.942	236.342	202.735	160.707	206.32	231.434
		251.554	374.115	246.337	259.068	262.958	243.788	244.958	216.471		235.101	307.396	212.942	220.629	217.298	172.198	263.83	230.488
		385.69	361.326	297.424	260.7	266.201	216.692	235.773	324.282		242.987	178.488	309.324	300.427	207.962	153.256	253.091	290.845
		265.353	256.486	267.948	265.286	253.091	380.935	218.189	289.653		223.661	217.08	269.079	297.572	233.504	246.236	226.902	301.991
		269.793	284.651	270.343	352.564	294.837	306.116	314.602	231.477		223.661	227.307	210.111	233.966	284.866	159.45	228.35	227.597
		281.793	275.179	280.376	241.991	258.415	259.068	215.129	219.52		293.136	188.473	227.232	237.466	197.001	153.5	220.204	231.375
		389.175	270.075	277.251	245.512	273.18	239.817	236.678	220.019		362.356	220.488	307.72	235.396	210.505	177.601	220.488	235.652
		340.082	407.857	341.782	330.142	265.253	238.067	212.365	266.018		241.266	311.733	318.908	222.791	211.247	178.818	221.168	283.151
		283.651	381.599	373.628	331.38	360.076	246.778	214.53	241.94		220.85	300.998	199.17	236.52	221.017	177.507	281.222	230.84
		242.594	343.653	271.141	242.051	358.594	216.159	324.034	244.034		232.735	181.908	207.007	292.103	298.022	282.344	228.292	199.249
		284.151	347.753	259.46	221.516	227.944	346.091	291.584	212.582		215.184	195.259	199.613	319.223	313.925	249.992	215.184	276.009
		321.328	258.807	266.817	237.88	247.909	285.866	192.517	288.542		221.405	186.791	198.825	209.646	174.187	221.285	203.643	238.912
		260.831	254.82	260.961	246.067	300.845	254.308	228.714	229.782		263.834	332.772	183.503	226.495	213.101	124.627	288.469	296.019
		267.615	331.215	321.168	218.49	260.504	339.147	248.414	213.154		244.405	308.181	324.451	248.9	265.467	289.229	303.734	229.739
19:00		373.72	276.975	326.293	244.345	274.905	252.182	323.751	347.598		220.984	241.266	302.832	259.177	228.648	239.741	251.177	315.963
		441.59	392.918	257.127	427.367	309.423	349.94	371.962	253.564		284.168	251.239	218.707	369.831	378.048	153.785	248.726	318.606
		281.991	310.865	418.67	366.276	444.687	372.992	363.085	315.012		380.576	338.637	352.214	268.014	256.102	188.131	282.865	320.255
		459.976	380.693	362.945	390.148	444.815	358.162	359.527	343.058		346.713	308.259	332.533	259.625	341.102	274.219	358.178	340.44
		445.138	317.565	289.796	377.58	423.553	350.877	327.979	356.465		284.519	329.152	332.784	359.836	354.313	193.036	365.035	365.407
		433.301	384.056	319.854	356.909	430.692	329.792	295.65	364.923		270.343	235.278	303.959	299.863	355.8	292.672	334.148	323.704
		407.591	405.873	393.186	352.739	433.078	365.273	313.537	320.406		295.956	345.304	324.692	247.001	385.394	202.506	338.722	325.437
		312.062	391.608	344.62	318.593	415.172	265.087	320.447	321.983		381.606	359.078	309.859	352.428	206.169	240.244	332.64	272.096
		419.291	335.405	262.06	346.563	409.874	347.167	287.867	327.895		368.373	278.901	332.041	267.282	242.232	257.121	361.9	338.212
		335.838	365.546	373.387	291.958	412.875	287.379	262.202	302.598		345.013	198.744	291.304	241.606	340.515	192.683	317.645	334.4
		328.874	244.958	378.063	335.07	406.835	353.36	286.724	256.266		326.293	338.026	228.138	376.307	355.538	255.241	336.745	324.727
		329.443	344.516	284.633	355.489	279.954	382.927	292.321	307.266		250.748	329.317	315.912	360.368	338.923	200.44	344.407	334.064
		324.291	411.13	287.679	363.267	415.669	349.852	317.331	311.004		356.413	215.78	288.296	415.322	359.038	296.849	327.166	322.531
		330.5	420.303	375.476	376.951	290.068	295.65	233.031	295.592		289.653	345.528	218.761	401.592	301.046	344.238	332.288	335.74
		407.41	407.489	400.562	331.133	402.62	376.123	332.556	350.028		287.819	241.991	329.606	312.15	371.472	319.767	298.607	227.232
		471.87	407.755	280.355	383.288	365.273	277.458	355.046	385.963		341.102	324.483	343.568	384.066	357.973	301.456	240.783	326.678
		451.569	404.56	299.863	301.103	317.725	298.163	341.527	358.862		392.609	277.458	310.622	244.164	205.21	232.262	221.904	340.252
		359.57	410.005	348.668	331.38	273.045	290.154	295.798	362.142		338.397	196.361	219.249	379.733	345.098	182.329	337.583	290.65
		299.198	361.626	420.74	395.185	267.482	397.649	273.87	325.332		287.96	214.587	251.549	351.91	285.853	294.264	327.41	310.199
		353.788	379.322	349.263	273.858	403.618	346.118	206.541	289.868		404.056	343.992	228.592	340.766	374.275	191.876	338.588	322.289
		343.313	309.501	410.903	284.238	390.303	352.686	271.893	312.15		292.797	286.366	230.632	292.011	256.643	295.692	258.536	312.761
		414.913	373.915	398.324	367.005	263.051	298.385	202.078	251.18		321.194	185.653	241.192	381.699	361.255	278.901	309.782	277.044
		404.815	444.029	298.573	356.413	385.678	380.201	330.72	275.484		392.705	342.596	261.996	315.477	274.739	246.716	286.724	355.933
		416.447	389.272	313.754	335.177	304.711	338.479	196.114	348.498		351.738	236.342	262.508	402.38	345.778	322.694	273.79	263.312
		401.789	378.279	435.313	275.349	295.229	295.447	298.248	330.663		280.838	209.657	376.954	290.582	333.031	322.775	335.095	367.826
		330.825	354.336	400.66	309.967	255.638	324.211	301.629	332.939		397.74	367.437	358.162	264.096	319.854	338.467	296.028	263.377
		355.363	380.789	297.482	280.727	380.576	273.452	199.552	355.188		319.048	354.247	362.408	387.765	339.845	235.16	342.973	348.892
		294.284	272.007	328.135	301.254	245.492	330.256	291.595	351.996		354.584	210.982	331.476	310.011	240.718	220.795	250.009	275.802
		396.28	371.493	294.727	288.867	300.528	260.586	211.829	312.608		323.402	195.621	307.491	345.608	249.332	317.805	386.911	380.857
		359.392	261.694	364.892	222.569	253.564	334.682	360.897	280.7		444.136	231.375	271.74	277.043	262.06	227.655	386.722	254.255
		398.733	241.385	293.941	250.071	245.371	245.19	314.492	250.44		440.59	366.25	312.838	350.708	355.8	209.657	325.573	239.477
		283.887	333.059	289.294	348.288	358.949	250.995	330.555	299.789		392.609	337.022	262.572	362.053	370.561	310.277	249.024	282.904
		415.424	284.58	374.025	340.096	390.975	306.439	221.848	274.671		302.081	268.844	297.191	398.032	388.145	244.588	415.936	311.829
		291.94	291.595	386.568	377.673	357.112	322.456	316.764	312.838		366.992	220.518	347.818	328.696	490.742	279.041	453.111	346.994
		447.538	285.866	390.042	336.168	262.92	360.9	196.508	333.279		378.71	306.923	459.838	382.168	383.212	291.954	423.654	465.964
		374.552	422.083	313.22	255.889	313.149	250.44	293.432	281.321		449.622	385.132	342.107	346.288	269.877	321.149	385.498	293.194
		379.92	295.28	408.907	366.812	292.539	376.03	202.28	332.784		558.713	478.669	528.253	525.144	504.77	286.652	464.33	456.617
		331.882	291.732	439.625	229.668	409.813	240.009	311.338	369.102		466.965	431.668	474.071	377.047	521.429	406.528	454.12	437.956
		283.957	343.2	383.572	364.654	387.324	366.273	287.379	284.027		362.408	363.085	458.38	296.901	283.887	426.12	384.16	281.078
		425.539	324.239	375.666	321.746	305.963	230.632	201.32	272.571		351.91	197.633	323.651	372.749	275.959	414.324	351.952	291.667
7:00		380.669	265.686	269.58	227.572	230.376	355.013	288.033	282.974		280.562	268.972	466.507	446.551	420.947	245.574	318.041	398.429
		249.024	267.353	286.345	324.852	297.421	358.15	199.855	262.137		524.373	291.183	426.168	461.037	398.241	285.08	324.971	386.074
		258.408	301.227	292.94	215.008	297.498	259.689	217.468	272.283		512.029	351.163	361.965	279.527	273.79	280.305	281.289	282.061
		475.76	262.891	404.815	238.116	246.313	338.337	207.273	252.559		242.315	366.625	257.46	383.876	268.812	309.346	387.708	255.077
		363.934	295.091	327.975	372.704	337.332	213.26	318.71	246.967		273.858	192.812	279.389	312.45	479.999	265.42	366.64	393.214
		255.135	393.805	367.262	340.348	272.367	289.082	295.798	260.308		334.818	294.582	474.315	357.099	474.932	351.32	364.018	357.279
		289.082	281.78	297.941	314.313	316.148	312.14	201.724	225.871		403.051	317.265	328.142	394.298	322.129	447.169	337.532	372.804
		425.354	287.379	397.058	384.921	361.416	241.327	239.476	221.904		531.238	303.848	359.57	411.84	375.894	495.953	404.278	375.243
		262.659	392.341	311.004	248.408	256.294	379.322	364.757	234.095		427.192	554.583	513.242	390.159	418.942	333.897	395.974	368.216
		337.751	268.031	315.788	249.455	263.623	229.725	288.653	253.667		367.935	418.188	357.707	384.211	546.405	318.525	364.361	486.959
		297.202	266.337	335.154	357.352	337.872	238.61	231.138	230.074		391.743	277.935	378.703	447.209	404.661	398.229	431.234	484.651
		287.938	265.727	358.239	215.273	263.377	302.679	222.131	300.922		399.779	333.282	389.149	481.687	364.544	299.225	359.894	382.903
		374.677	303.447	291.368	225.985	260.308	321.718	202.194	220.296		406.045	295.193	308.636	352.651	285.295	419.675	335.067	311.575
		358.683	261.894	280.286	357.352	264.022	236.047	201.884	281.507		442.348	294.964	368.737	341.906	470.201	381.314	313.24	310.313
		272.91	244.831	307.414	283.887	349.677	237.825	253.975	320.207		330.797	319.246	390.687	374.484	470.219	290.068	492.078	459.334
		244.888	237.101	373.997	229.215	332.701	231.245	317.324	209.956		320.824	453.599	411.948	321.068	344.925	277.389	438.218	340.167
		402.62	224.47	372.019	228.252	254.82	225.815	292.612	211.829		313.721	444.602	315.281	330.294	343.459	295.65	420.303	326.593
		273.045	298.477	274.129	326.76	260.961	372.243	200.916	210.399		480.87	399.408	323.426	335.152	371.774	437.999	361.261	341.216
		268.746	258.48	267.149	235.935	270.335	314.335	341.13	273.456		568.589	288.396	354.336	454.934	338.382	441.837	324.402	426.441
		257.639	355.93	255.333	231.477	255.333	210.611	185.185	225.928		464.227	330.043	338.086	464.33	363.632	312.994	352.03	481.929
		381.22	328.535	271.524	241.568	304.053	223.094	219.52	228.35		352.917	318.872	387.131	384.537	529.375	272.3	297.646	353.715
		282.061	259.851	243.48	202.735	254.5	212.69	213.557	250.046		287.742	393.838	251.805	304.665	272.164	289.85	285.707	287.887
		261.941	243.233	356.2	315.012	253.859	215.075	298.022	213.883		270.351	327.949	254.436	341.017	263.181	227.118	405.914	245.451
		299.149	252.45	368.646	330.256	352.207	230.55	269.251	211.714		435.935	240.03	368.176	305.505	273.318	298.398	375.528	266.472
		368.008	261.76	291.154	224.177	274.422	218.002	218.3	202.867		428.799	296.491	471.74	361.535	486.358	480.835	434.709	350.877
		268.945	259.964	283.114	233.561	250.144	206.23	221.564	207.856		402.943	342.805	307.873	437.044	564.263	524.796	387.352	494.059
		262.137	391.842	262.137	252.999	250.08	217.302	201.987	230.429		384.99	380.204	349.677	542.16	385.786	359.707	397.529	406.324
		297.054	290.697	331.215	223.234	303.913	317.484	221.338	330.885		374.01	558.727	407.591	424.597	372.242	455.483	369.362	364.908
		366.64	266.472	360.723	319.066	241.81	323.019	300.616	223.068		492.949	522.496	387.612	416.393	378.943	386.939	499.411	382.807
		265.885	294.264	267.349	213.26	262.891	202.179	301.028	206.334		562.156	311.89	330.637	424.612	328.822	312.605	442.366	336.682
		265.22	247.281	255.141	221.737	266.676	201.219	196.065	205.816		397.945	348.925	445.249	470.804	494.474	332.041	391.942	528.311
		388.202	341.303	313.783	276.63	248.538	223.945	220.714	228.408		374.302	401.824	471.407	501.534	381.789	321.809	342.417	448.626
		269.251	284.437	257.435	222.68	317.164	291.667	197.582	291.954		346.178	492.426	332.289	354.78	344.248	461.351	345.909	346.966
		253.795	277.075	260.23	324.451	379.322	304.13	215.805	328.305		365.126	413.392	329.036	372.966	365.729	486.637	438.648	357.159
		243.356	254.954	251.938	224.676	231.998	226.268	316.203	201.977		334.982	300.126	329.036	376.561	482.986	308.56	398.628	333.452
		366.093	256.325	355.031	220.55	230.608	228.755	294.097	216.105		479.64	334.642	406.811	497.201	561.262	323.811	375.332	457.047
		232.519	383.288	310.317	237.289	234.923	250.8	202.453	201.118		398.142	370.5	466.736	395.087	404.416	388.189	377.52	501.851
		267.016	365.091	287.328	311.31	241.87	334.104	217.801	291.154		385.882	512.342	380.669	389.764	386.911	328.142	461.448	372.804
		333.729	314.098	335.755	240.364	295.132	232.692	269.937	283.817		379.892	530.801	320.879	518.136	537.656	494.042	496.815	384.795
		271.08	301.915	297.424	247.607	365.911	251.365	248.538	293.702		492.996	397.354	364.834	516.944	449.906	459.337	518.097	524.535
19:00		308.88	360.897	401.822	352.476	366.823	381.789	317.565	331.215		560.217	446.579	560.021	433.087	447.977	350.272	412.357	422.607
		453.103	289.269	398.421	438.065	291.74	410.598	351.764	280.838		614.568	620.711	552.422	595.587	650.745	370.196	504.233	512.735
		438.715	415.172	398.226	420.268	408.675	401.722	335.991	306.192		606.96	590.458	507.756	615.629	617.75	564.325	578.823	460.017
		441.837	359.437	348.547	403.651	424.294	372.587	306.345	326.922		461.83	534.624	447.538	472.091	391.264	540.685	521.662	404.56
		399.327	407.755	431.075	404.483	434.921	387.892	317.804	294.938		535.811	483.942	511.527	457.07	582.308	391.803	571.59	456.503
		319.486	331.133	338.974	395.973	411.436	363.002	342.377	346.713		565.264	344.928	514.668	642.389	458.38	384.066	523.208	515.019
		452.763	392.918	397.934	365.273	279.884	257.24	289.995	390.591		481.792	558.503	397.448	587.472	423.534	444.797	499.17	454.905
		468.049	425.354	418.287	373.553	387.612	374.115	331.711	301.563		542.016	570.442	468.454	416.651	579.838	540.818	537.492	485.672
		410.217	316.621	379.264	292.976	309.248	364.999	236.283	369.87		549.183	488.364	383.759	501.866	417.572	415.118	523.855	357.287
		368.555	307.644	384.508	355.401	306.289	289.923	306.803	331.72		510.369	378.703	395.204	533.937	519.08	382.448	535.679	511.401
		335.508	335.656	395.588	343.545	360.812	250.925	338.84	279.821		414.157	384.16	459.501	508.876	552.324	418.981	433.515	517.049
		320.564	324.971	357.462	264.821	311.364	351.952	226.892	266.642		466.163	323.41	493.519	368.071	438.017	340.431	453.335	395.599
		346.118	331.958	337.571	395.435	399.226	317.173	268.081	320.248		532.762	506.877	436.731	371.199	538.447	491.346	502.606	343.228
		389.342	410.618	373.351	365.501	385.882	286.795	321.008	264.03		501.62	545.289	445.345	520.275	415.571	391.456	523.222	498.189
		320.564	398.129	404.815	283.222	285.223	423.871	243.295	268.746		431.393	556.798	453.786	600.007	526.169	527.607	455.465	546.632
		316.098	282.061	388.05	380.885	305.011	350.617	310.277	307.72		616.235	531.195	355.8	573.673	442.293	519.763	480.491	404.815
		326.373	334.483	425.293	373.441	297.202	322.61	292.545	390.014		527.865	313.304	495.262	519.333	374.299	512.532	509.374	350.185
		320.248	374.302	396.085	299.074	352.564	399.818	365.455	380.669		440.558	328.549	518.699	550.156	376.578	420.222	422.292	478.362
		325.893	375.332	385.632	334.982	386.555	314.779	247.607	350.53		430.193	466.311	369.24	512.862	425.914	349.754	436.195	465.246
		357.287	333.367	416.885	247.36	293.412	374.275	259.46	296.906		562.236	580.841	392.128	362.225	536.027	350.358	562.642	373.905
		447.758	423.447	460.174	282.834	412.868	269.611	315.36	362.675		541.483	491.105	390.783	333.897	434.678	315.865	457.595	438.124
		461.49	383.48	354.497	304.711	430.621	303.734	276.009	376.737		494.896	325.784	501.743	339.837	438.875	527.607	435.23	520.788
		396.572	355.223	402.509	315.012	342.377	261.035	256.55	254.695		362.945	302.005	462.057	549.396	364.537	537.788	510.521	438.824
		365.911	318.525	379.541	281.252	285.723	286.485	306.421	271.622		631.11	530.839	316.176	483.981	394.146	399.325	469.091	400.705
		367.467	262.825	353.98	237.325	329.73	310.47	297.276	239.757		583.022	531.197	318.435	465.732	596.418	300.824	468.28	357.707
		374.831	387.52	409.106	235.761	292.249	255.889	258.48	271.622		532.893	519.507	361.056	417.532	571.007	445.345	494.164	467.47
		288.627	440.592	435.313	360.368	284.378	271.207	294.541	330.472		435.659	336.997	462.267	320.367	473.376	465.246	469.207	457.977
		408.051	437.044	347.733	403.518	311.364	334.847	330.39	346.218		375.661	278.63	421.775	329.069	316.797	455.465	425.33	311.519
		287.445	418.51	386.532	319.539	353.627	334.517	210.823	361.866		360.9	291.958	303.208	310.55	291.368	313.692	427.897	380.981
		286.262	320.237	430.252	271.74	296.068	230.859	229.913	251.428		366.812	462.955	300.427	380.885	423.638	395.307	444.468	338.637
		348.105	412.03	399.686	264.618	388.494	285.994	254.367	277.707		419.617	433.301	301.629	553.048	515.045	282.149	432.336	414.013
		275.362	365.127	399.916	240.778	344.235	290.296	240.584	254.628		382.074	293.339	344.407	476.375	327.575	360.013	382.927	489.408
		294.353	302.593	401.197	265.793	350.202	352.686	307.716	267.014		371.746	295.724	310.898	464.343	318.66	466.392	457.183	394.298
		307.955	387.452	449.183	398.044	295.392	339.845	306.086	318.686		372.611	456.653	442.588	345.097	475.837	470.944	436.655	362.356
		314.563	349.635	327.575	288.241	247.532	201.584	279.954	356.739		382.729	366.549	490.505	320.092	522.966	341.688	429.274	320.661
		422.867	361.246	388.092	198.381	249.731	319.381	226.948	254.318		506.761	251.051	417.476	298.859	354.138	288.582	431.372	303.524
		299.023	416.324	424.387	364.114	430.801	240.364	221.682	268.081		346.883	440.814	255.397	293.814	276.23	294.429	427.685	397.73
		331.989	415.591	385.109	326.694	336.002	336.416	327.666	297.646		330.256	286.438	280.221	455.425	500.758	467.309	345.27	364.999
		318.173	321.637	416.242	307.72	236.342	379.827	307.262	335.489		413.854	300.277	299.47	500.031	529.806	483.211	399.509	504.113
		284.562	337.594	407.41	309.859	319.086	332.536	240.904	246.806		392.032	296.669	313	417.223	495.75	466.392	335.662	443.475
7:00		322.85	437.78	306.589	288.081	291.013	320.485	204.782	282.693		308.756	457.742	442.012	236.92	308.694	297.119	364.203	322.85
		372.475	398.728	313.77	230.897	393.068	180.628	213.124	261.418		293.36	362.355	344.167	281.127	325.492	370.287	303.672	307.949
		273.203	406.324	378.61	199.552	231.708	197.543	324.034	284.616		342.006	294.866	187.127	248.03	266.577	416.856	343.372	271.419
		266.577	351.523	315.053	185.232	244.527	203.341	317.885	322.369		283.896	201.729	224.818	252.865	433.301	379.546	264.982	344.666
		425.33	295.467	297.191	285.223	303.358	381.174	287.367	232.461		303.769	267.454	248.862	248.35	295.374	343.908	290.475	288.905
		367.712	268.903	284.589	236.461	248.223	311.441	203.492	246.067		359.415	309.797	277.434	344.224	279.182	325.172	288.332	345.129
		284.238	317.165	276.285	199.552	277.734	212.889	222.641	183.827		326.906	249.439	248.478	334.403	261.418	247.001	251.617	349.152
		273.181	303.059	361.506	236.014	346.046	318.445	339.319	216.692		288.778	422.778	386.953	243.448	435.68	290.011	302.593	294.171
		277.458	334.132	330.256	361.339	317.094	203.591	272.835	200.746		321.833	349.365	345.643	304.006	497.431	305.086	504.131	307.716
		402.42	300.081	302.005	291.449	302.531	223.718	220.13	280.376		316.44	225.397	249.247	308.035	338.253	516.047	330.881	329.038
		271.673	351.143	287.367	214.37	271.893	313.467	340.526	214.696		379.021	295.728	298.945	290.056	323.995	309.095	332.091	397.387
		283.466	325.603	351.586	320.011	333.059	227.018	287.524	308.106		338.393	275.719	276.148	307.955	317.084	300.824	298.401	286.288
		286.509	303.602	390.537	261.627	260.178	221.281	225.86	253.667		326.736	310.117	244.202	410.203	281.722	317.804	296.797	308.737
		350.552	302.297	312.217	375.243	252.45	213.286	231.079	294.024		277.784	377.982	244.265	262.407	314.361	290.94	451.141	412.345
		362.495	281.927	306.629	327.085	270.627	221.734	278.901	229.739		326.566	404.078	267.661	299.799	378.184	464.574	311.89	414.013
		291.958	280.293	316.764	219.303	374.209	373.915	191.932	247.03		309.717	322.613	296.186	304.321	492.503	435.23	314.361	308.647
		331.463	278.578	346.266	224.511	353.538	214.587	223.548	305.077		298.479	292.323	417.545	295.04	325.215	308.789	311.879	313.231
		264.814	241.878	390.829	215.726	301.479	223.548	326.675	267.615		289.304	291.954	344.313	271.879	291.158	278.561	298.096	292.176
		387.035	341.805	294.865	215.021	252.77	274.836	276.561	214.099		292.29	290.254	258.101	366.8	290.068	326.841	301.662	301.38
		392.971	252.408	275.388	297.271	245.522	222.125	252.386	203.074		302.35	293.964	267.04	296.797	307.56	260.635	296.873	386.547
		286.366	239.168	278.971	210.134	236.437	228.252	212.961	213.069		302.902	284.471	248.798	285.818	424.294	269.386	273.634	322.694

## Sheet: Fig. 6g
Cumulative food intake (g)																			food intake (g)						food intake (g)
		Control								taCasp3										Control	taCasp3					Control								taCasp3
		0	0.05	0	0	0	0	0		0	0	0	0	0	0	-0.05				16.77	13.15				light	2.79	3.68	2.73	1.61	3.82	2.7	2.37		1.46	2.9	3.28	2.88	2.18	3.38	2.41
		0	0.05	0	0	0	0	0		0	0	0	0	0	0	-0.05				18.51	11.49				Dark	10.12	8.28	8.54	7.25	7.75	7.7	7.69		4.11	7.09	6.96	6.38	5.91	6.24	7.24
		0	0.06	0	0	0	0	0		0	0	0.03	0	0	0	-0.05				15.56	11.89
		0	0.06	0	0	0	0	0		0	0	0.03	0	0	0	-0.05				14.05	11.66
		0	0.06	0	0	0.03	0	0		0	0	0.03	0	0	0	-0.05				15.99	9.93
		0	0.06	0	0	0.03	0.03	0		0	0	0.03	0	0	0	-0.05				14.87	13.34
		0	-0.03	0	0	0.03	0.05	0		0	0	0.1	0	0	0	-0.05				15.08	13.61
		0	0.07	0	0.01	0.03	0.05	0		0	0	0.08	0	0	0	-0.08
		0	0.07	0	0.01	0.06	0.09	0		0	0	0.12	0	0	0	-0.04
		0	0.07	0	0.01	0.06	0.09	0		0	0	0.15	0	0	0	-0.04
		0	0.07	0	0.01	0.06	0.09	0		0	0	0.15	0	0	0.03	-0.04
		0	0.07	0	0.01	0.06	0.09	0		0	0	0.15	0	0	0.03	-0.07
		0	0.04	0	0.01	0	0.2	0		0	0	0.15	0	0	0.03	-0.07
		0	0.04	0	0.01	0	0.2	0		0	0	0.15	0	0	0.05	-0.07
		0	0.04	0	0.01	0	0.23	0		0	0	0.13	0	0	0.05	-0.07
		0	0.04	0	0.01	0	0.23	0		0	0	0.17	0	0	0.05	-0.09
		0	0.01	0	0.01	0	0.35	0		0	0	0.25	0	0	0.05	-0.09
		0	0.01	0	0.01	0.07	0.35	0		0	0	0.25	0	0	0.08	-0.09
		0	0.01	0	0.01	0.07	0.35	0		0	0	0.25	0	0	0.13	-0.09
		0	0.01	0	0.01	0.07	0.35	0		0	0	0.29	0	0	0.13	-0.09
19:00		0	0.01	0	-0.02	0.18	0.43	0		0	0	0.29	0	0	0.13	-0.09
		0	0.01	0	-0.02	0.18	0.46	0		0	0	0.29	0	0	0.13	-0.09
		0	0.01	0	-0.02	0.25	0.46	0		0	0	0.29	0	0	0.15	-0.12
		0	0.01	0	-0.02	0.25	0.5	0.13		0	0	0.36	0	-0.03	0.15	-0.12
		0	0.01	0	-0.02	0.3	0.5	0.16		0	0	0.46	0	-0.03	0.18	-0.12
		0	0.01	0	-0.02	0.3	0.5	0.16		0	0	0.53	0	-0.03	0.18	-0.04
		0	0.01	0	-0.02	0.3	0.55	0.29		0	0	0.55	0	-0.05	0.22	-0.04
		0	0.01	0	-0.02	0.4	0.55	0.29		0	0	0.61	0	-0.05	0.25	-0.04
		0	0.01	0	-0.02	0.49	0.63	0.29		0	0	0.72	0	-0.05	0.28	0.03
		0	0.01	0	-0.02	0.52	0.67	0.32		0	0.05	0.8	0	-0.05	0.33	0.05
		0	0.01	0	-0.02	0.55	0.71	0.32		0	0.09	0.85	0	-0.05	0.39	0.08
		0	0.01	0	0.01	0.64	0.8	0.29		0	0.14	0.85	0	-0.05	0.43	0.1
		0	0.01	0	0.01	0.69	0.8	0.44		0	0.27	0.96	0	-0.05	0.54	0.1
		0	0.01	0	0.01	0.69	0.85	0.44		0	0.39	1.06	0	-0.05	0.6	0.15
		0	0.01	0	0.01	0.77	0.92	0.42		0	0.59	1.12	0	-0.05	0.6	0.23
		0	0.01	0	0.01	0.89	0.98	0.61		0	0.66	1.15	0	-0.05	0.65	0.27
		0	0.01	0	0.01	1.08	0.98	0.61		0	0.67	1.24	0	-0.05	0.73	0.41
		0	0.01	0	0.01	1.13	1.16	0.59		0	0.85	1.34	0	-0.05	0.94	0.45
		0	0.01	0	0.01	1.16	1.32	1.05		0	0.91	1.34	0.04	-0.08	0.94	0.53
		0	0.17	0	0.13	1.29	1.41	1.05		0	0.94	1.39	0.09	-0.08	0.94	0.53
		0.09	0.3	0	0.2	1.36	1.41	1.05		0	1.01	1.55	0.18	-0.08	1.04	0.71
		0.25	0.55	0	0.36	1.42	1.48	1.17		0	1.12	1.63	0.21	-0.1	1.14	0.71
		0.34	0.73	0	0.48	1.56	1.65	1.29		0	1.23	1.68	0.23	-0.1	1.21	0.84
		0.6	0.79	0	0.54	1.56	1.74	1.29		0	1.47	1.74	0.26	-0.1	1.21	0.97
		0.72	0.93	0	0.63	1.62	1.8	1.29		0	1.52	1.85	0.34	-0.13	1.21	0.99
		0.82	1.07	0	0.74	1.73	1.91	1.41		0	1.52	1.95	0.44	-0.13	1.32	1.05
		0.91	1.1	0	0.77	1.82	1.98	1.41		0	1.6	1.95	0.46	-0.13	1.5	1.1
		1.02	1.26	0.24	0.85	1.82	2.01	1.41		0	1.69	2.07	0.53	-0.13	1.5	1.19
		1.1	1.26	0.49	0.93	1.98	2.12	1.59		0	1.84	2.07	0.6	-0.13	1.65	1.24
		1.2	1.26	0.73	1.02	1.98	2.19	1.7		0	1.84	2.07	0.6	-0.15	1.79	1.32
		1.2	1.26	0.98	1.13	1.98	2.27	1.7		0	1.84	2.07	0.6	-0.15	1.79	1.32
		1.23	1.29	0.98	1.19	2.07	2.3	1.7		0	1.95	2.14	0.6	-0.15	1.79	1.4
		1.23	1.52	0.98	1.25	2.07	2.3	1.96		0	1.95	2.14	0.74	-0.15	1.91	1.52
		1.23	1.63	1.01	1.31	2.07	2.36	1.96		0	2.01	2.19	0.8	-0.15	2.01	1.62
		1.23	1.66	1.12	1.34	2.19	2.48	1.96		0	2.11	2.41	0.8	-0.15	2.01	1.62
		1.23	1.66	1.32	1.4	2.19	2.53	1.99		0	2.23	2.44	0.9	-0.15	2.01	1.62
		1.51	1.69	1.42	1.43	2.4	2.6	2.11		0	2.49	2.44	0.95	-0.15	2.15	1.73
		1.51	1.87	1.42	1.48	2.4	2.68	2.11		0	2.49	2.44	1	-0.15	2.15	1.79
		1.57	2.23	1.66	1.55	2.46	2.71	2.3		0	2.55	2.49	1.16	-0.15	2.32	1.79
		1.55	2.34	1.66	1.57	2.46	2.71	2.42		0	2.65	2.68	1.22	-0.15	2.32	1.79
7:00		1.66	2.39	1.66	1.57	2.62	2.71	2.54		0	2.8	2.68	1.25	-0.15	2.32	1.93
		1.78	2.39	1.66	1.58	2.72	2.79	2.54		0	2.8	2.74	1.25	-0.15	2.32	2.02
		1.78	2.39	1.66	1.64	2.72	2.79	2.51		0	2.8	2.74	1.25	-0.18	2.45	2.02
		1.78	2.39	1.66	1.67	2.72	2.79	2.51		0	2.8	2.74	1.25	-0.18	2.45	2.02
		1.78	2.54	1.75	1.74	2.79	2.84	2.51		0	2.8	2.74	1.28	-0.16	2.54	2.15
		1.78	2.61	1.95	1.8	2.79	2.91	2.51		0	2.85	2.8	1.33	-0.16	2.54	2.15
		1.91	2.61	1.95	1.92	2.9	2.97	2.68		0	2.96	2.89	1.33	-0.16	2.54	2.15
		1.91	2.61	1.95	1.94	2.9	3	2.72		0	2.96	2.92	1.33	-0.16	2.54	2.18
		1.91	2.73	1.95	1.94	2.93	3	2.72		0	2.96	2.96	1.33	-0.16	2.63	2.3
		1.98	2.73	2.15	2.03	3.08	3	2.72		0	3.02	3.02	1.33	-0.16	2.7	2.3
		1.98	2.73	2.15	2.09	3.08	3.11	2.72		0	3.02	3.02	1.33	-0.16	2.7	2.3
		1.98	2.81	2.15	2.09	3.08	3.11	2.85		0	3.02	3.02	1.33	-0.16	2.7	2.3
		2.18	2.81	2.15	2.09	3.05	3.11	2.85		0	3.02	3.02	1.44	-0.16	2.7	2.34
		2.18	2.81	2.15	2.18	3.18	3.08	2.85		0	2.99	3.02	1.44	-0.16	2.84	2.34
		2.18	2.81	2.12	2.18	3.18	3.08	2.85		0	3.17	3.18	1.44	-0.13	2.84	2.43
		2.18	2.81	2.25	2.29	3.18	3.08	2.85		0	3.17	3.18	1.44	-0.13	2.84	2.43
		2.29	3.06	2.38	2.33	3.18	3.08	2.85		0	3.17	3.18	1.44	-0.13	2.84	2.43
		2.29	3.09	2.38	2.33	3.3	3.11	2.85		0.09	3.17	3.18	1.44	-0.13	2.84	2.6
		2.29	3.09	2.38	2.43	3.3	3.24	2.85		0.14	3.17	3.21	1.53	-0.13	2.84	2.6
		2.29	3.09	2.41	2.43	3.3	3.24	2.93		0.17	3.17	3.21	1.57	-0.13	3.01	2.6
		2.29	3.09	2.52	2.49	3.3	3.24	2.93		0.17	3.17	3.32	1.57	-0.1	3.01	2.6
		2.47	3.09	2.72	2.49	3.3	3.24	2.93		0.17	3.17	3.32	1.57	-0.1	3.01	2.6
		2.47	3.14	2.72	2.62	3.36	3.24	2.93		0.24	3.24	3.32	1.61	-0.1	3.01	2.6
		2.47	3.14	2.72	2.62	3.36	3.33	2.93		0.28	3.24	3.32	1.61	-0.1	3.04	2.6
		2.47	3.12	2.72	2.62	3.36	3.33	3.07		0.26	3.24	3.43	1.61	-0.1	3.04	2.66
		2.62	3.12	2.94	2.7	3.36	3.33	3.07		0.26	3.24	3.43	1.61	-0.1	3.04	2.71
		2.62	3.35	2.94	2.7	3.46	3.33	3.07		0.26	3.24	3.46	1.61	-0.1	3.04	2.71
		2.62	3.35	2.94	2.7	3.46	3.33	3.07		0.26	3.36	3.46	1.61	-0.08	3.04	2.71
		2.62	3.35	2.94	2.7	3.46	3.33	3.07		0.26	3.36	3.5	1.7	-0.08	3.16	2.71
		2.62	3.35	3.12	2.74	3.46	3.51	3.07		0.38	3.36	3.59	1.7	-0.08	3.16	2.71
		2.62	3.35	3.12	2.74	3.5	3.51	3.18		0.49	3.36	3.59	1.7	-0.08	3.16	2.81
		2.62	3.35	3.12	2.83	3.5	3.51	3.18		0.49	3.36	3.59	1.8	-0.08	3.16	2.81
		2.69	3.32	3.18	2.83	3.5	3.51	3.18		0.49	3.36	3.59	1.8	-0.08	3.16	2.81
		2.85	3.42	3.36	2.86	3.5	3.51	3.18		0.49	3.52	3.59	1.82	-0.08	3.16	2.81
		2.85	3.48	3.38	2.9	3.63	3.51	3.18		0.49	3.52	3.66	1.82	-0.08	3.16	2.95
		2.85	3.48	3.38	2.9	3.68	3.51	3.29		0.49	3.55	3.78	1.82	-0.05	3.3	2.95
		2.85	3.48	3.41	3.01	3.68	3.63	3.46		0.51	3.55	3.78	1.82	-0.05	3.3	2.95
		2.85	3.51	3.41	3.01	3.71	3.63	3.46		0.54	3.55	3.86	1.87	-0.05	3.33	2.95
		2.98	3.51	3.41	3.04	3.77	3.63	3.46		0.62	3.55	3.86	1.87	-0.05	3.33	2.99
		2.98	3.65	3.55	3.13	3.8	3.63	3.46		0.73	3.73	3.86	1.87	-0.05	3.45	3.06
19:00		2.98	3.72	3.58	3.13	3.8	3.78	3.46		0.73	3.73	3.9	1.87	-0.05	3.49	3.06
		3.03	3.72	3.58	3.22	3.95	3.78	3.57		0.82	3.73	3.94	2	-0.05	3.56	3.18
		3.07	3.72	3.58	3.26	3.95	3.78	3.69		0.9	3.8	3.94	2	-0.05	3.56	3.18
		3.21	3.89	3.75	3.3	3.95	3.82	3.69		0.94	3.8	3.97	2.13	-0.05	3.56	3.21
		3.31	3.94	3.82	3.38	4.02	3.82	3.91		0.97	3.88	3.97	2.26	-0.05	3.61	3.21
		3.36	3.97	3.9	3.38	4.06	3.96	3.97		1.03	3.99	4.08	2.36	-0.05	3.68	3.25
		3.45	4.22	3.96	3.43	4.12	3.96	4.07		1.11	4.09	4.18	2.39	-0.05	3.78	3.29
		3.52	4.22	3.99	3.51	4.17	4.01	4.07		1.4	4.12	4.22	2.49	-0.03	3.78	3.35
		3.67	4.25	4.04	3.57	4.23	4.06	4.07		1.46	4.2	4.26	2.49	-0.03	3.89	3.5
		3.74	4.3	4.16	3.61	4.32	4.06	4.21		1.75	4.2	4.34	2.67	-0.03	3.93	3.5
		3.87	4.49	4.16	3.71	4.42	4.29	4.3		1.75	4.35	4.41	2.67	-0.03	3.97	3.62
		3.87	4.49	4.21	3.71	4.42	4.29	4.41		1.88	4.47	4.41	2.75	-0.03	4.1	3.64
		4.04	4.49	4.35	3.76	4.56	4.38	4.46		1.88	4.47	4.44	2.75	-0.03	4.18	3.68
		4.14	4.55	4.35	3.76	4.56	4.45	4.46		2.04	4.59	4.52	2.84	0	4.33	3.86
		4.14	4.86	4.45	3.81	4.73	4.51	4.62		2.04	4.71	4.64	2.84	0.07	4.37	3.91
		4.19	4.89	4.59	3.86	4.8	4.75	4.72		2.04	4.88	4.69	2.84	0.27	4.41	3.91
		4.26	4.89	4.76	3.93	4.91	4.87	4.72		2.24	4.95	4.73	2.87	0.53	4.55	4.08
		4.35	5.07	4.95	4.05	4.99	4.91	4.86		2.43	5.01	4.77	3.05	0.55	4.55	4.14
		4.46	5.26	5.08	4.13	5.14	4.94	5.07		2.51	5.19	4.85	3.14	0.55	4.62	4.18
		4.51	5.43	5.11	4.19	5.22	5.05	5.15		2.74	5.19	4.93	3.21	0.59	4.7	4.22
		4.65	5.69	5.14	4.19	5.31	5.09	5.23		2.74	5.32	4.93	3.21	0.59	4.9	4.47
		4.8	5.75	5.2	4.31	5.31	5.2	5.23		2.93	5.39	5	3.35	0.65	5	4.47
		4.95	5.75	5.33	4.39	5.53	5.26	5.41		2.93	5.5	5	3.35	0.84	5	4.64
		4.99	5.75	5.33	4.43	5.62	5.29	5.41		2.96	5.58	5.14	3.35	0.84	5.11	4.64
		5.09	5.97	5.38	4.49	5.62	5.34	5.51		3.08	5.72	5.18	3.35	0.84	5.11	4.81
		5.09	6.19	5.52	4.49	5.65	5.42	5.56		3.08	5.72	5.18	3.46	1.02	5.24	4.91
		5.19	6.19	5.69	4.53	5.8	5.55	5.74		3.26	5.81	5.34	3.53	1.15	5.42	4.95
		5.29	6.19	5.84	4.57	5.8	5.63	5.74		3.4	5.93	5.34	3.53	1.25	5.5	5.03
		5.29	6.19	5.84	4.69	5.92	5.63	5.74		3.59	6.12	5.37	3.63	1.25	5.5	5.09
		5.43	6.36	5.84	4.73	5.92	5.79	5.74		3.59	6.12	5.41	3.63	1.25	5.57	5.23
		5.51	6.36	6.06	4.9	5.92	5.79	5.9		3.81	6.12	5.41	3.63	1.25	5.71	5.29
		5.51	6.36	6.12	5.02	6.1	5.87	6.01		3.83	6.23	5.41	3.77	1.25	5.9	5.29
		5.57	6.47	6.12	5.07	6.18	5.93	6.01		3.83	6.29	5.54	3.82	1.36	5.9	5.44
		5.7	6.54	6.12	5.07	6.24	5.93	6.03		3.98	6.4	5.63	3.87	1.36	5.94	5.44
		5.79	6.72	6.19	5.17	6.24	6.02	6.09		3.98	6.4	5.63	3.87	1.36	6.02	5.44
		5.92	6.72	6.19	5.26	6.27	6.07	6.09		4.08	6.45	5.71	3.9	1.36	6.14	5.54
		5.97	6.72	6.25	5.37	6.27	6.18	6.09		4.17	6.45	5.75	3.99	1.36	6.14	5.54
		6.05	6.99	6.46	5.43	6.4	6.22	6.33		4.22	6.69	5.79	3.99	1.36	6.26	5.64
		6.11	7.12	6.56	5.48	6.48	6.31	6.33		4.39	6.8	5.79	3.99	1.36	6.34	5.69
		6.17	7.22	6.59	5.62	6.48	6.31	6.33		4.49	6.86	5.83	4.15	1.45	6.38	5.69
7:00		6.26	7.22	6.59	5.62	6.48	6.4	6.45		4.49	6.86	5.9	4.15	1.6	6.38	5.69
		6.26	7.22	6.81	5.72	6.66	6.5	6.45		4.63	6.86	5.95	4.21	1.6	6.38	5.69
		6.26	7.22	6.81	5.81	6.71	6.5	6.45		4.63	6.86	5.95	4.21	1.6	6.38	5.85
		6.26	7.22	6.78	5.81	6.71	6.54	6.45		4.63	6.94	5.95	4.21	1.6	6.38	5.85
		6.38	7.35	6.78	5.81	6.85	6.54	6.45		4.73	6.94	6.01	4.21	1.6	6.51	5.85
		6.41	7.35	6.91	5.92	6.85	6.54	6.54		4.7	6.94	6.04	4.27	1.6	6.51	5.95
		6.47	7.35	6.91	5.97	6.9	6.6	6.54		4.79	6.94	6.19	4.4	1.57	6.49	5.95
		6.58	7.48	6.91	5.94	6.97	6.6	6.54		4.79	6.94	6.19	4.4	1.68	6.49	5.95
		6.58	7.48	7.05	6	6.97	6.6	6.54		4.76	6.94	6.19	4.4	1.71	6.49	5.95
		6.64	7.48	7.05	6	6.97	6.64	6.59		4.82	6.91	6.19	4.4	1.71	6.6	5.92
		6.75	7.48	7.05	6.11	7.11	6.64	6.59		4.82	6.91	6.26	4.47	1.71	6.6	5.92
		6.75	7.72	7.05	6.11	7.15	6.64	6.59		4.82	6.91	6.26	4.47	1.71	6.6	6.04
		6.86	7.72	7.13	6.11	7.15	6.71	6.59		4.95	6.91	6.32	4.47	1.71	6.6	6.04
		6.93	7.72	7.25	6.26	7.18	6.74	6.59		4.95	6.91	6.32	4.47	1.71	6.6	6.04
		6.93	7.72	7.25	6.31	7.27	6.74	6.69		4.99	6.98	6.32	4.47	1.79	6.6	6.04
		6.93	7.75	7.25	6.31	7.27	6.74	6.76		5.19	6.98	6.32	4.47	1.79	6.66	6.18
		7.03	7.88	7.25	6.31	7.27	6.74	6.76		5.19	6.98	6.32	4.57	1.79	6.78	6.18
		7.03	7.91	7.25	6.38	7.34	6.83	6.76		5.19	6.98	6.32	4.6	1.79	6.78	6.18
		7.03	7.91	7.33	6.38	7.34	6.83	6.74		5.19	6.98	6.36	4.6	1.79	6.78	6.18
		7.03	7.91	7.33	6.38	7.41	6.83	6.74		5.23	7.08	6.36	4.6	1.89	6.78	6.18
		7.1	7.91	7.33	6.46	7.45	6.83	6.86		5.3	7.08	6.36	4.66	1.89	6.78	6.27
		7.1	7.91	7.33	6.46	7.45	6.83	6.86		5.3	7.08	6.45	4.66	1.89	6.78	6.27
		7.1	7.91	7.33	6.57	7.45	6.92	6.86		5.3	7.08	6.45	4.66	1.89	6.78	6.27
		7.21	8.12	7.33	6.57	7.45	6.92	6.86		5.3	7.08	6.45	4.74	1.89	6.75	6.27
		7.26	8.12	7.55	6.57	7.45	6.92	6.86		5.3	7.08	6.45	4.74	1.86	6.83	6.27
		7.26	8.12	7.55	6.6	7.45	6.92	7.03		5.3	7.17	6.45	4.74	2.05	6.83	6.27
		7.26	8.12	7.55	6.6	7.45	6.92	7.03		5.3	7.17	6.45	4.74	2.13	6.83	6.34
		7.28	8.12	7.55	6.6	7.55	6.92	7.03		5.3	7.17	6.51	4.74	2.11	6.83	6.34
		7.34	8.21	7.55	6.67	7.55	7.03	7.03		5.61	7.17	6.51	4.74	2.11	6.83	6.34
		7.34	8.21	7.55	6.67	7.55	7.03	7.03		5.61	7.17	6.51	4.77	2.11	6.9	6.34
		7.34	8.21	7.62	6.67	7.55	7.03	7.16		5.61	7.26	6.49	4.82	2.08	6.9	6.34
		7.41	8.21	7.84	6.74	7.59	7.03	7.16		5.61	7.26	6.55	4.82	2.08	6.9	6.34
		7.41	8.21	7.84	6.77	7.76	7.03	7.16		5.61	7.26	6.63	4.82	2.08	6.9	6.39
		7.41	8.21	7.84	6.83	7.8	7.1	7.16		5.67	7.26	6.63	4.82	2.19	6.9	6.39
		7.41	8.21	7.84	6.86	7.8	7.1	7.29		5.78	7.26	6.63	4.82	2.31	6.95	6.39
		7.52	8.26	7.87	6.86	7.8	7.1	7.33		5.78	7.24	6.63	4.88	2.31	7.05	6.39
		7.52	7.94	7.87	6.9	7.84	7.21	7.45		5.78	7.4	6.63	4.92	2.31	7.05	6.42
		7.52	7.9	8.02	6.99	7.88	7.21	7.45		5.78	7.4	6.74	4.92	2.31	7.05	6.56
		7.55	7.91	8	6.99	7.88	7.21	7.51		5.96	7.4	6.8	4.92	2.31	7.13	6.56
		7.63	7.93	8	7.08	7.98	7.21	7.6		5.96	7.4	6.8	5.05	2.48	7.13	6.56
19:00		7.63	8.48	8	7.14	8.05	7.3	7.6		5.93	7.56	6.8	5.05	2.59	7.19	6.61
		7.73	8.77	8.16	7.14	8.09	7.3	7.66		6.09	7.56	6.88	5.05	2.59	7.19	6.71
		7.8	8.77	8.29	7.11	8.09	7.3	7.81		6.14	7.53	6.88	5.09	2.59	7.19	6.84
		7.88	8.77	8.37	7.17	8.17	7.33	7.81		6.21	7.66	6.93	5.28	2.63	7.29	6.84
		7.92	9.05	8.34	7.17	8.22	7.33	8.01		6.3	7.71	6.98	5.38	2.86	7.33	6.84
		7.95	9.05	8.58	7.2	8.34	7.38	8.08		6.39	7.88	7.11	5.43	2.86	7.39	7.04
		8.08	9.05	8.58	7.27	8.42	7.48	8.12		6.44	7.88	7.18	5.54	2.86	7.47	7.04
		8.22	9.29	8.6	7.3	8.58	7.55	8.35		6.44	7.95	7.18	5.54	2.86	7.55	7.15
		8.26	9.31	8.76	7.33	8.62	7.59	8.35		6.71	8.08	7.36	5.68	3.13	7.63	7.32
		8.42	9.31	8.85	7.4	8.8	7.63	8.62		6.87	8.08	7.39	5.68	3.16	7.73	7.32
		8.53	9.57	8.85	7.44	8.86	7.71	8.67		7.06	8.18	7.42	5.82	3.16	7.78	7.46
		8.66	9.57	9.11	7.53	8.88	7.87	8.77		7.06	8.23	7.47	5.91	3.27	7.83	7.53
		8.91	9.57	9.11	7.53	9.07	7.97	8.95		7.1	8.28	7.57	5.94	3.27	7.96	7.59
		9.01	9.68	9.17	7.57	9.18	8.11	8.95		7.19	8.37	7.64	6.01	3.44	8.11	7.59
		9.05	9.45	9.19	7.61	9.18	8.16	9.16		7.28	8.45	7.67	6.01	3.52	8.22	7.75
		9.1	9.68	9.19	7.64	9.31	8.23	9.21		7.25	8.45	7.81	6.01	3.69	8.31	7.89
		9.17	10.45	9.25	7.64	9.31	8.3	9.24		7.36	8.58	7.81	6.08	3.93	8.38	7.89
		9.22	10.53	9.51	7.7	9.4	8.45	9.26		7.52	8.7	7.88	6.08	4.02	8.52	7.89
		9.31	10.59	9.56	7.74	9.53	8.47	9.3		7.68	8.7	7.91	6.23	4.13	8.56	8.09
		9.41	10.66	9.56	7.79	9.55	8.64	9.49		7.68	8.7	7.96	6.32	4.13	8.56	8.16
		9.57	10.63	9.56	7.96	9.66	8.69	9.6		7.71	8.83	7.96	6.32	4.13	8.56	8.16
		9.67	10.95	9.68	8.14	9.79	8.84	9.77		7.82	8.85	8.06	6.52	4.13	8.79	8.16
		9.72	11.54	9.81	8.2	9.81	8.93	9.77		8.05	8.93	8.11	6.6	4.25	8.88	8.33
		9.93	9.9	9.84	8.32	9.81	8.99	9.85		8.07	8.93	8.19	6.6	4.39	8.97	8.47
		10.02	9.75	9.84	8.41	9.95	9.09	9.85		8.07	8.96	8.19	6.71	4.39	9.05	8.47
		10.14	10.05	9.84	8.44	10	9.16	10.04		8.07	8.96	8.19	6.71	4.39	9.05	8.47
		10.17	11	9.97	8.55	10.08	9.24	10.07		8.2	8.94	8.31	6.75	4.39	9.08	8.61
		10.28	10.46	10.05	8.6	10.08	9.24	10.07		8.2	8.94	8.31	6.8	4.55	9.17	8.61
		10.28	10.49	10.05	8.68	10.08	9.37	10.07		8.3	8.94	8.34	6.97	4.64	9.27	8.61
		10.35	11.48	10.05	8.68	10.1	9.37	10.11		8.38	8.94	8.34	6.97	4.64	9.3	8.61
		10.46	11.34	10.05	8.86	10.24	9.37	10.29		8.38	8.91	8.32	6.97	4.64	9.34	8.66
		10.46	11.44	10.12	8.92	10.34	9.44	10.29		8.38	8.91	8.43	6.97	4.64	9.37	8.73
		10.51	11.3	10.12	8.92	10.34	9.5	10.29		8.38	8.91	8.43	6.97	4.64	9.41	8.84
		10.54	10.93	10.12	9.04	10.34	9.66	10.42		8.49	8.91	8.43	6.97	4.74	9.49	8.82
		10.64	11.74	10.21	9.04	10.34	9.66	10.55		8.49	8.91	8.44	7.12	4.91	9.6	8.82
		10.85	12.04	10.24	9.09	10.43	9.77	10.55		8.64	8.88	8.51	7.25	4.94	9.64	8.82
		10.85	11.97	10.24	9.17	10.43	9.77	10.55		8.72	8.88	8.59	7.29	4.94	9.76	8.82
		11.05	12.14	10.24	9.22	10.55	9.77	10.6		8.82	8.88	8.67	7.29	4.94	9.8	9
		11.14	12.15	10.24	9.22	10.55	9.81	10.8		8.9	8.88	8.76	7.35	4.94	9.8	9
		11.17	12.15	10.26	9.27	10.66	9.87	10.85		9.04	8.88	8.76	7.43	5.15	9.8	9.17
7:00		11.17	12.15	10.26	9.27	10.66	9.92	10.85		9.04	8.88	8.79	7.43	5.2	9.8	9.2
		11.3	12.14	10.26	9.27	10.78	9.92	10.85		9.06	8.88	8.89	7.43	5.2	9.8	9.27
		11.3	12.31	10.26	9.27	10.8	9.92	10.85		9.06	8.88	8.96	7.43	5.2	9.8	9.27
		11.3	12.39	10.26	9.27	10.8	9.9	10.89		9.06	8.88	8.96	7.43	5.24	9.85	9.27
		11.38	12.39	10.26	9.34	10.97	9.9	10.93		9.1	8.88	8.96	7.55	5.35	9.85	9.27
		11.44	12.39	10.26	9.34	10.97	10	10.93		9.1	8.88	8.96	7.64	5.35	9.85	9.27
		11.44	12.39	10.26	9.34	11.07	10	10.93		9.1	8.86	8.96	7.64	5.35	9.85	9.27
		11.44	12.62	10.24	9.34	11.14	10.01	10.99		9.1	8.86	8.96	7.64	5.35	9.85	9.4
		11.44	12.53	10.24	9.4	11.21	10.01	11.04		9.08	8.86	8.99	7.69	5.35	9.85	9.4
		11.6	12.61	10.21	9.4	11.25	9.99	11.04		9.08	8.86	9.04	7.73	5.35	9.9	9.4
		11.6	12.76	10.21	9.4	11.25	10.01	11.04		9.15	8.86	9.04	7.73	5.35	9.9	9.4
		11.6	12.41	10.21	9.4	11.25	10.01	11.04		9.15	8.86	9.08	7.73	5.44	9.9	9.4
		11.6	12.64	10.21	9.4	11.27	10.01	11.04		9.23	8.86	9.08	7.77	5.44	9.9	9.4
		11.63	12.64	10.19	9.42	11.27	10.01	11.04		9.23	8.86	9.12	7.77	5.44	9.9	9.4
		11.7	12.67	10.19	9.57	11.27	10.01	11.04		9.27	8.86	9.18	7.77	5.44	9.97	9.57
		11.7	12.67	10.21	9.57	11.39	10.1	11.18		9.27	8.86	9.18	7.88	5.52	9.97	9.57
		11.77	12.67	10.21	9.57	11.45	10.13	11.18		9.27	8.86	9.18	7.88	5.57	9.97	9.57
		11.77	12.88	10.24	9.59	11.47	10.13	11.18		9.35	8.86	9.18	7.88	5.57	9.97	9.57
		11.77	12.88	10.24	9.59	11.47	10.16	11.18		9.38	8.86	9.18	7.95	5.57	9.97	9.57
		11.89	12.88	10.26	9.62	11.47	10.23	11.21		9.38	8.86	9.18	7.99	5.57	9.97	9.59
		11.89	12.88	10.26	9.62	11.5	10.36	11.21		9.41	8.86	9.18	8.01	5.57	9.97	9.59
		11.89	12.87	10.24	9.62	11.5	10.4	11.27		9.44	8.86	9.18	8.01	5.57	9.97	9.65
