# Supplementary material for: A subset of dopamine receptor-expressing neurons in the nucleus accumbens controls feeding and energy homeostasis
Source: Nat Metab. 2024 Aug 15;6(8):1616–31. doi: 10.1038/s42255-024-01100-0 (PMC11349581; doi:10.1038/s42255-024-01100-0)
Supplement: Supplementary file 8 — Statistical source data. [file 42255_2024_1100_MOESM8_ESM.xlsx]

## Sheet: Extended Data Fig 1. c
Spon1+Drd1+/ Spon1+	Spon1+Drd2+/ Spon1+			Stard5+Drd1+/ Stard5+	Stard5+Drd2+/ Stard5+			Tac2+Drd1+/ Tac2+	Tac2+Drd2+/ Tac2+			Serpinb2+Drd1+/ Serpinb2+	Serpinb2+Drd2+/ Serpinb2+
92	3			87	5			92	3			92	3
90	2			92	8			95	2			95	2
95	5			93	10			96	2			93	4
