# Supplementary material for: A subset of dopamine receptor-expressing neurons in the nucleus accumbens controls feeding and energy homeostasis
Source: Nat Metab. 2024 Aug 15;6(8):1616–31. doi: 10.1038/s42255-024-01100-0 (PMC11349581; doi:10.1038/s42255-024-01100-0)
Supplement: Supplementary file 9 — Statistical source data. [file 42255_2024_1100_MOESM9_ESM.xlsx]

## Sheet: Extended Data Fig 2.c
% Serpinb2+ eYFP+/Serpinb2+
90.5
92.3
89.6
