# Supplementary material for: A subset of dopamine receptor-expressing neurons in the nucleus accumbens controls feeding and energy homeostasis
Source: Nat Metab. 2024 Aug 15;6(8):1616–31. doi: 10.1038/s42255-024-01100-0 (PMC11349581; doi:10.1038/s42255-024-01100-0)
Supplement: Supplementary file 10 — Statistical source data. [file 42255_2024_1100_MOESM10_ESM.xlsx]

## Sheet: Extended Data Fig 3.a2
	Normal chow
-10	-0.507584	-0.063909	-0.87682	-0.29601	-0.521599	-0.483509	-0.326535	-1.00952	-0.393101	-0.831429	-0.386658	-0.215924	-0.242417	0.121121	0.235016	-0.103001	-0.113794	-0.307816	-0.0316015	0.305849	0.173119	0.018528	-0.0870046	0.0775855	0.0758632	0.241866	-0.197507	0.164801	-0.258512	0.315624	0.884876	0.0423203	-0.585741	-0.508485	-0.62619	-0.77877	-0.849219	-0.275039	0.127596	0.029387	-0.326782	-0.623918	-0.275407	-0.647038	0.365455	0.396527	-1.12348	-0.523584	0.314529
-9.99017	-0.494656	-0.142378	-0.818281	-0.292268	-0.526378	-0.476889	-0.295581	-0.966603	-0.302212	-0.770008	-0.523634	-0.253047	-0.196463	0.162834	0.223012	-0.13064	-0.130768	-0.311622	-0.0616869	0.219251	0.166857	0.0947193	-0.0569071	0.181358	0.00225962	0.211037	-0.223064	0.137505	-0.220671	0.234604	0.979668	-0.0245637	-0.485828	-0.437357	-0.53581	-0.713374	-0.796772	-0.492738	0.148789	0.0554028	-0.312067	-0.60217	-0.16104	-0.701834	0.451358	0.38367	-1.17518	-0.543916	0.352596
-9.98034	-0.465963	-0.231115	-0.754437	-0.314924	-0.533381	-0.455893	-0.251964	-0.913212	-0.222378	-0.705033	-0.649717	-0.268389	-0.130351	0.195225	0.201331	-0.119451	-0.144699	-0.293221	-0.0790991	0.101454	0.131525	0.169223	-0.0216772	0.268906	-0.0724583	0.174731	-0.257355	0.121707	-0.173645	0.15599	1.08181	-0.127315	-0.394755	-0.374851	-0.454119	-0.632569	-0.714484	-0.688648	0.200196	0.0649494	-0.27425	-0.546054	-0.0338196	-0.743689	0.525724	0.369509	-1.16101	-0.51857	0.374313
-9.97051	-0.423094	-0.326385	-0.687813	-0.353936	-0.53742	-0.424973	-0.194541	-0.852194	-0.166296	-0.639242	-0.73792	-0.261574	-0.0488667	0.219013	0.173276	-0.0788694	-0.156915	-0.244236	-0.0947926	-0.0260572	0.0739968	0.237217	0.0166109	0.347495	-0.130634	0.135228	-0.30805	0.136365	-0.119085	0.0861763	1.18662	-0.259041	-0.317496	-0.315979	-0.384444	-0.542977	-0.609868	-0.840264	0.267103	0.0725062	-0.227498	-0.467421	0.0843983	-0.769577	0.588612	0.367179	-1.09032	-0.442436	0.379363
-9.96068	-0.367459	-0.423524	-0.640307	-0.402375	-0.525256	-0.387493	-0.126836	-0.787059	-0.139416	-0.58044	-0.764554	-0.238175	0.0434744	0.231192	0.140567	-0.0183131	-0.168268	-0.172742	-0.116027	-0.133158	-0.00153735	0.296082	0.0573443	0.409741	-0.174402	0.0944735	-0.346938	0.175758	-0.0553537	0.0253438	1.28741	-0.409229	-0.251996	-0.253861	-0.344389	-0.456102	-0.495633	-0.937317	0.336112	0.076319	-0.180438	-0.371113	0.176395	-0.782044	0.639511	0.374593	-0.971301	-0.319938	0.368687
-9.95085	-0.300621	-0.508133	-0.625875	-0.452427	-0.506306	-0.345847	-0.0524216	-0.71115	-0.137471	-0.542652	-0.733153	-0.202163	0.141074	0.226722	0.102748	0.0548056	-0.16985	-0.106813	-0.143936	-0.221929	-0.0896599	0.345762	0.0896335	0.421892	-0.208021	0.0558349	-0.354191	0.236807	0.0163007	-0.0277289	1.37507	-0.563609	-0.198023	-0.186001	-0.333939	-0.376136	-0.376887	-0.97997	0.400721	0.0833763	-0.132388	-0.261115	0.235432	-0.784018	0.648233	0.387581	-0.812464	-0.157859	0.337536
-9.94102	-0.224515	-0.568312	-0.629723	-0.481407	-0.486368	-0.301804	0.0254807	-0.625305	-0.159582	-0.513484	-0.656744	-0.157907	0.234402	0.203371	0.0606624	0.134584	-0.166119	-0.060248	-0.164206	-0.292355	-0.186269	0.380495	0.09617	0.386034	-0.235079	0.0251001	-0.333364	0.311494	0.0904911	-0.0748353	1.44426	-0.709055	-0.156033	-0.13032	-0.347651	-0.308367	-0.25574	-0.970039	0.460796	0.103861	-0.0802522	-0.143041	0.266489	-0.774356	0.592299	0.407084	-0.645455	0.0370724	0.289787
-9.93119	-0.142793	-0.612108	-0.64278	-0.48552	-0.466564	-0.256524	0.100183	-0.532299	-0.202379	-0.487645	-0.548976	-0.109858	0.310757	0.15742	0.0329884	0.209744	-0.160883	-0.0283315	-0.167677	-0.341436	-0.287087	0.367933	0.0883609	0.314869	-0.256951	0.00387424	-0.289446	0.388778	0.142749	-0.117151	1.49097	-0.830398	-0.126683	-0.100555	-0.382159	-0.280539	-0.141046	-0.913273	0.521136	0.139117	-0.0228915	-0.0223638	0.286228	-0.742386	0.48618	0.434981	-0.498724	0.24676	0.236251
-9.92136	-0.0616565	-0.650901	-0.660134	-0.469592	-0.447092	-0.214184	0.152664	-0.433836	-0.262447	-0.461218	-0.424518	-0.0613968	0.343223	0.0841913	0.0348466	0.268787	-0.147489	-0.00543609	-0.161409	-0.368689	-0.375597	0.316565	0.073192	0.219344	-0.270833	-0.0111331	-0.223765	0.458349	0.168422	-0.143122	1.50195	-0.908467	-0.113498	-0.082947	-0.438236	-0.287409	-0.0624301	-0.814975	0.583006	0.189575	0.0185945	0.0957647	0.291274	-0.671467	0.347899	0.471009	-0.380918	0.430464	0.18625
-9.91153	0.0143559	-0.692584	-0.678435	-0.438145	-0.429169	-0.188304	0.16899	-0.335973	-0.336198	-0.427568	-0.295644	-0.0140771	0.330543	-0.0124135	0.0630551	0.313329	-0.129643	0.0123378	-0.151741	-0.374984	-0.429503	0.246232	0.0541878	0.108088	-0.264728	-0.0305502	-0.137495	0.503196	0.177586	-0.138819	1.46389	-0.926573	-0.117394	-0.0725211	-0.521122	-0.314811	-0.0368247	-0.683334	0.616921	0.249457	0.0328351	0.196139	0.278574	-0.577979	0.192321	0.502039	-0.305108	0.570019	0.147049
-9.9017	0.078661	-0.73903	-0.696246	-0.395418	-0.426112	-0.1772	0.154055	-0.267608	-0.416338	-0.367371	-0.170703	0.0319098	0.28942	-0.128264	0.10043	0.324591	-0.11326	0.024126	-0.142268	-0.354739	-0.45601	0.161898	0.0291734	-0.0117094	-0.228077	-0.0516411	-0.022737	0.491016	0.175478	-0.112073	1.38864	-0.895376	-0.137685	-0.0670305	-0.632287	-0.353925	-0.0568838	-0.534463	0.604846	0.275935	0.0266257	0.234936	0.250768	-0.48364	0.0403995	0.52311	-0.276441	0.657389	0.12308
-9.89187	0.133514	-0.789705	-0.713165	-0.346798	-0.450475	-0.176765	0.115321	-0.237538	-0.498496	-0.288814	-0.059833	0.0758391	0.227905	-0.26102	0.132149	0.294445	-0.0949013	0.021704	-0.134248	-0.297093	-0.465487	0.0677944	-0.000515725	-0.124744	-0.161237	-0.0715365	0.119999	0.426745	0.165638	-0.0708227	1.29025	-0.829288	-0.179648	-0.0670937	-0.740457	-0.39988	-0.109935	-0.374111	0.561172	0.254026	0.00537477	0.196455	0.224972	-0.402106	-0.0883369	0.535884	-0.294895	0.689076	0.115951
-9.88204	0.182429	-0.836006	-0.728906	-0.299373	-0.493753	-0.185879	0.0610241	-0.241504	-0.570472	-0.202297	0.0245201	0.100289	0.14931	-0.394505	0.152824	0.237963	-0.0814892	0.00723214	-0.127559	-0.207148	-0.463834	-0.0324265	-0.0309108	-0.216668	-0.0737272	-0.0894011	0.279597	0.326892	0.151745	-0.0215243	1.17876	-0.745495	-0.235682	-0.0754514	-0.825483	-0.448347	-0.179376	-0.207226	0.494674	0.191532	-0.030906	0.082913	0.219114	-0.340955	-0.19014	0.54155	-0.356413	0.670034	0.120927
-9.8722	0.228552	-0.864957	-0.737285	-0.26491	-0.542141	-0.202307	-0.00227057	-0.274105	-0.61724	-0.113438	0.0848757	0.0955519	0.0601278	-0.492299	0.162284	0.17342	-0.0779209	-0.00710012	-0.118329	-0.0985915	-0.457384	-0.13608	-0.0445732	-0.287074	0.0210621	-0.109072	0.424222	0.209832	0.136658	0.0283894	1.06156	-0.659976	-0.296973	-0.0922819	-0.886936	-0.487221	-0.252053	-0.0460783	0.41056	0.0988374	-0.0943723	-0.0824509	0.237997	-0.314674	-0.267004	0.537699	-0.454808	0.609327	0.117357
-9.86237	0.269944	-0.8755	-0.724204	-0.242307	-0.585652	-0.223992	-0.0753479	-0.328607	-0.639857	-0.0252769	0.118346	0.0735457	-0.0292897	-0.545942	0.170151	0.12235	-0.0847953	-0.00226166	-0.102805	-0.0101554	-0.446498	-0.240985	-0.025474	-0.341356	0.113743	-0.129734	0.517409	0.0892137	0.121306	0.0739967	0.946731	-0.584384	-0.35932	-0.117239	-0.920818	-0.512894	-0.32719	0.095503	0.314182	-0.0118939	-0.191037	-0.276277	0.280745	-0.339714	-0.297668	0.523477	-0.578189	0.522792	0.112671
-9.85254	0.284733	-0.87132	-0.698605	-0.232586	-0.623925	-0.248831	-0.163061	-0.397719	-0.638616	0.0605365	0.109814	0.0520399	-0.109072	-0.556653	0.180803	0.0857931	-0.105512	0.017501	-0.0789068	0.0454387	-0.430925	-0.342305	0.019185	-0.38832	0.200118	-0.137014	0.563636	-0.0276162	0.0965492	0.112002	0.84079	-0.523704	-0.419677	-0.149685	-0.930254	-0.524984	-0.411179	0.204638	0.210576	-0.131671	-0.322689	-0.480767	0.341041	-0.403234	-0.268447	0.499749	-0.687954	0.443622	0.113503
-9.84271	0.272886	-0.855943	-0.669095	-0.237761	-0.656475	-0.274987	-0.262514	-0.474909	-0.614209	0.138085	0.0664236	0.0459094	-0.171337	-0.527664	0.188761	0.058909	-0.138679	0.046213	-0.0349683	0.0690735	-0.410013	-0.416184	0.0827874	-0.432505	0.279459	-0.133215	0.572814	-0.13462	0.0495286	0.126202	0.757037	-0.481226	-0.475512	-0.18938	-0.917528	-0.510238	-0.498325	0.271225	0.100968	-0.253857	-0.489951	-0.679689	0.392343	-0.485499	-0.192532	0.473203	-0.767945	0.375566	0.122545
-9.83288	0.243011	-0.832629	-0.64641	-0.255953	-0.682659	-0.296582	-0.37079	-0.551148	-0.550125	0.169013	0.0012302	0.0548041	-0.198902	-0.463522	0.187094	0.0378268	-0.161063	0.0799528	0.0176119	0.0629179	-0.377291	-0.448433	0.156503	-0.468589	0.338975	-0.124135	0.54971	-0.217862	-0.0149096	0.107504	0.702701	-0.458627	-0.519194	-0.236104	-0.878867	-0.477648	-0.562145	0.30088	-0.0125069	-0.373441	-0.685695	-0.8504	0.418529	-0.575932	-0.0834178	0.455618	-0.816126	0.324017	0.138033
-9.82305	0.211072	-0.803608	-0.636069	-0.283799	-0.700461	-0.310717	-0.48407	-0.62675	-0.442879	0.141459	-0.0712196	0.0732576	-0.175787	-0.369883	0.175078	0.02163	-0.160455	0.115313	0.0717083	0.027802	-0.328903	-0.433374	0.220195	-0.48064	0.372549	-0.105822	0.496512	-0.250279	-0.066035	0.0665487	0.697598	-0.462564	-0.543245	-0.290682	-0.808658	-0.436038	-0.577197	0.299767	-0.128119	-0.485295	-0.89086	-0.991925	0.423433	-0.659476	0.0473155	0.454816	-0.830218	0.293813	0.153571
-9.81322	0.18248	-0.767392	-0.632093	-0.317993	-0.698421	-0.316751	-0.584443	-0.703285	-0.305021	0.0686818	-0.142833	0.0974185	-0.121119	-0.2442	0.162319	0.0223846	-0.142871	0.148677	0.12461	-0.0460034	-0.269373	-0.382338	0.270469	-0.480605	0.379319	-0.067698	0.421219	-0.229761	-0.093046	0.0117161	0.755793	-0.504439	-0.551345	-0.355167	-0.705414	-0.390359	-0.551315	0.272054	-0.244707	-0.575248	-1.09221	-1.10086	0.411042	-0.731133	0.187756	0.474764	-0.803751	0.286295	0.162628
-9.80339	0.155618	-0.722797	-0.631794	-0.356263	-0.680174	-0.318464	-0.645708	-0.756164	-0.152797	-0.0336253	-0.215888	0.125049	-0.0498594	-0.0916994	0.149109	0.0321002	-0.11399	0.168616	0.17386	-0.154332	-0.20306	-0.312449	0.309851	-0.477274	0.358852	-0.0163791	0.330402	-0.162968	-0.102007	-0.0492196	0.863438	-0.576891	-0.538611	-0.42635	-0.572861	-0.351303	-0.487321	0.224472	-0.358898	-0.624813	-1.27251	-1.16438	0.385273	-0.786951	0.318799	0.514426	-0.725699	0.285245	0.170283
-9.79356	0.129727	-0.673345	-0.633852	-0.404157	-0.651634	-0.32493	-0.666948	-0.772765	-0.00809019	-0.15322	-0.291665	0.154614	0.0325257	0.0781784	0.137863	0.0419009	-0.0783582	0.150377	0.216869	-0.287156	-0.136498	-0.233042	0.331087	-0.471398	0.311791	0.0171797	0.229761	-0.0600734	-0.0957336	-0.112148	1.00307	-0.661126	-0.522999	-0.501338	-0.437295	-0.326639	-0.386428	0.167221	-0.459685	-0.614496	-1.42126	-1.18196	0.341893	-0.793522	0.429239	0.573583	-0.601632	0.274784	0.204711
-9.78373	0.104543	-0.632909	-0.636478	-0.473242	-0.6172	-0.337918	-0.652614	-0.765812	0.117597	-0.274627	-0.369751	0.181839	0.116603	0.258862	0.128931	0.0489268	-0.0391093	0.101332	0.247933	-0.419992	-0.0767863	-0.149119	0.305632	-0.45848	0.248477	0.0244732	0.127007	0.0420773	-0.0733569	-0.184967	1.15648	-0.74274	-0.513921	-0.578032	-0.311973	-0.314636	-0.251363	0.109924	-0.528829	-0.555244	-1.51521	-1.14997	0.276158	-0.73443	0.514081	0.647245	-0.443175	0.260935	0.265978
-9.7739	0.07612	-0.627927	-0.643404	-0.561245	-0.585065	-0.35762	-0.599666	-0.745416	0.221665	-0.37957	-0.448969	0.189069	0.192398	0.444611	0.122328	0.0534165	0.00244711	0.0391287	0.26678	-0.515455	-0.0256391	-0.0630108	0.235681	-0.430374	0.180087	0.0196936	0.0299938	0.113783	-0.0357037	-0.26033	1.29995	-0.811861	-0.510182	-0.652298	-0.197489	-0.317195	-0.0834906	0.0589106	-0.563872	-0.457281	-1.53468	-1.06464	0.193779	-0.625482	0.53889	0.730306	-0.262272	0.246017	0.338436
-9.76407	0.0420431	-0.660771	-0.649151	-0.638812	-0.55676	-0.383884	-0.510259	-0.716403	0.290804	-0.442296	-0.528497	0.17814	0.254112	0.623842	0.122444	0.0564361	0.0538664	-0.0243256	0.277108	-0.571751	0.0162579	0.0285495	0.131677	-0.386316	0.109958	0.0145042	-0.058378	0.153816	0.0170349	-0.313799	1.42247	-0.867155	-0.512237	-0.719085	-0.101158	-0.349143	0.111582	0.0167035	-0.570548	-0.32641	-1.48524	-0.925723	0.102512	-0.493069	0.49032	0.818609	-0.0743619	0.227876	0.412891
-9.75424	0.00301783	-0.71967	-0.651146	-0.686962	-0.529832	-0.417411	-0.39557	-0.682048	0.294395	-0.455551	-0.608066	0.152901	0.299992	0.761764	0.134339	0.050051	0.124726	-0.086224	0.282046	-0.592837	0.0491921	0.131195	0.00373103	-0.327079	0.0424692	0.0133631	-0.124991	0.168458	0.0844254	-0.348691	1.51927	-0.910189	-0.520708	-0.770744	-0.0249462	-0.407756	0.310228	-0.0160623	-0.551499	-0.173574	-1.37616	-0.736047	0.00735155	-0.359152	0.388225	0.908619	0.092498	0.206202	0.488231
-9.74441	-0.0244614	-0.796156	-0.650292	-0.709364	-0.498529	-0.462804	-0.264199	-0.644292	0.239888	-0.422175	-0.687828	0.112612	0.331392	0.831697	0.159453	0.0200885	0.210199	-0.145248	0.283592	-0.579814	0.0764864	0.220367	-0.135805	-0.255748	-0.0142338	0.013881	-0.160128	0.163702	0.175836	-0.37075	1.58468	-0.944934	-0.535354	-0.788847	0.0306079	-0.47516	0.464946	-0.0390867	-0.506306	-0.0237308	-1.22186	-0.508801	-0.0881003	-0.234041	0.253327	0.989902	0.214516	0.181438	0.561396
-9.73458	-0.0324656	-0.883128	-0.647459	-0.710261	-0.455486	-0.512171	-0.121773	-0.605095	0.143915	-0.349405	-0.767417	0.0652954	0.350716	0.829157	0.19684	-0.0281255	0.288443	-0.201482	0.28228	-0.540076	0.0962609	0.285526	-0.270496	-0.18123	-0.0644963	0.00286583	-0.164599	0.14365	0.296246	-0.381849	1.58895	-0.969984	-0.554564	-0.778842	0.0671293	-0.543172	0.557318	-0.0488582	-0.437703	0.0999028	-1.0466	-0.295909	-0.181027	-0.124999	0.100301	1.05032	0.293438	0.154699	0.629139
-9.72475	-0.0324612	-0.976071	-0.643248	-0.694646	-0.39935	-0.550857	0.0228271	-0.56723	0.0231086	-0.246189	-0.825078	0.014929	0.35907	0.755483	0.240883	-0.0882135	0.347185	-0.256682	0.271398	-0.480215	0.0973746	0.335267	-0.400181	-0.111663	-0.107929	-0.0252374	-0.141052	0.112629	0.425189	-0.382706	1.52091	-0.989522	-0.577572	-0.753336	0.0855836	-0.612948	0.575366	-0.046698	-0.348823	0.191996	-0.88021	-0.118777	-0.269108	-0.0331282	-0.0624682	1.05306	0.335261	0.126597	0.694739
-9.71492	-0.0403781	-1.0713	-0.638291	-0.667842	-0.333052	-0.580663	0.133308	-0.546486	-0.109451	-0.122814	-0.857376	-0.0312091	0.35892	0.634224	0.265373	-0.155453	0.391317	-0.306851	0.25107	-0.405592	0.06505	0.37507	-0.524618	-0.050366	-0.14424	-0.047211	-0.0989774	0.0877942	0.530994	-0.369381	1.39823	-1.0093	-0.611956	-0.730887	0.08714	-0.685192	0.520733	-0.0356502	-0.239315	0.251315	-0.738719	0.0184924	-0.350781	0.041472	-0.228162	1.00203	0.344751	0.0939046	0.759287
-9.70509	-0.0590749	-1.1449	-0.633338	-0.632382	-0.263883	-0.604701	0.189472	-0.547764	-0.248169	0.0124323	-0.871827	-0.067112	0.343422	0.485885	0.254684	-0.22578	0.426331	-0.320398	0.226164	-0.320259	0.0130101	0.406243	-0.619357	0.0021739	-0.179057	-0.0665408	-0.0451838	0.0836549	0.613323	-0.33319	1.23902	-1.02732	-0.663315	-0.717638	0.0725416	-0.758986	0.411361	-0.022715	-0.110704	0.281449	-0.626949	0.110985	-0.425472	0.0953875	-0.387262	0.915691	0.325826	0.0600201	0.797538
-9.69526	-0.088066	-1.16252	-0.630318	-0.588767	-0.198013	-0.622172	0.186023	-0.568267	-0.38936	0.153216	-0.873317	-0.0884923	0.318868	0.325023	0.211229	-0.29552	0.454162	-0.294202	0.198016	-0.226702	-0.0482709	0.42524	-0.656532	0.0523337	-0.216384	-0.0871934	0.0154355	0.100892	0.67294	-0.278341	1.05699	-1.04092	-0.729982	-0.711172	0.0439093	-0.83293	0.256375	-0.0192939	0.0235387	0.290524	-0.545367	0.157481	-0.495737	0.107337	-0.521349	0.80646	0.285113	0.0191025	0.800948
-9.68543	-0.125931	-1.11662	-0.630754	-0.531304	-0.133038	-0.630967	0.121239	-0.603927	-0.528687	0.283047	-0.865252	-0.0938219	0.29425	0.158622	0.143143	-0.36627	0.476284	-0.235362	0.175351	-0.142702	-0.114592	0.421067	-0.631156	0.0879154	-0.258379	-0.0989505	0.0795255	0.135837	0.707984	-0.20991	0.86628	-1.05034	-0.810258	-0.70919	0.0047481	-0.89915	0.0775139	-0.0428875	0.153785	0.290262	-0.48926	0.158952	-0.557535	0.0827853	-0.592309	0.683566	0.231717	-0.0320797	0.771077
-9.6756	-0.170456	-1.01427	-0.635186	-0.445914	-0.079497	-0.628871	0.0148774	-0.650041	-0.649625	0.361038	-0.85071	-0.0822609	0.272542	-0.00885037	0.0582423	-0.435727	0.493742	-0.150834	0.16293	-0.0933693	-0.178654	0.395422	-0.546942	0.0900552	-0.303958	-0.0975872	0.143637	0.184086	0.719993	-0.13139	0.678966	-1.05609	-0.901295	-0.709928	-0.0428597	-0.929476	-0.106822	-0.0996782	0.272028	0.289216	-0.453088	0.120508	-0.608244	0.0449755	-0.605254	0.555365	0.170473	-0.0819922	0.703295
-9.66577	-0.219093	-0.863196	-0.631243	-0.351967	-0.0681729	-0.607719	-0.111502	-0.702993	-0.724559	0.38409	-0.831716	-0.0573696	0.253959	-0.165108	-0.0395918	-0.481088	0.501172	-0.0481668	0.152268	-0.0760735	-0.236827	0.354009	-0.429692	0.0645081	-0.336731	-0.0858716	0.193671	0.243228	0.71216	-0.0492488	0.506675	-1.05791	-0.985806	-0.713079	-0.0957297	-0.928567	-0.295272	-0.188258	0.377717	0.286154	-0.428635	0.0614909	-0.650628	0.00956596	-0.575527	0.42932	0.0985302	-0.12101	0.606127
-9.65594	-0.268759	-0.673754	-0.61754	-0.285689	-0.094623	-0.565504	-0.243495	-0.75851	-0.754998	0.360908	-0.80548	-0.0226323	0.238189	-0.266912	-0.133977	-0.496489	0.490053	0.0652295	0.135172	-0.0840185	-0.295349	0.303126	-0.303057	0.0191284	-0.341723	-0.0600126	0.217495	0.311471	0.684689	0.0120108	0.379119	-1.05202	-1.04934	-0.728011	-0.151531	-0.901254	-0.479319	-0.290109	0.474426	0.282057	-0.405868	-0.0247827	-0.68701	-0.0217218	-0.504279	0.311244	0.0135521	-0.144022	0.489937
-9.64611	-0.313258	-0.465849	-0.597369	-0.255358	-0.142549	-0.506407	-0.366943	-0.799643	-0.750556	0.291701	-0.759891	0.00994291	0.224616	-0.296701	-0.205861	-0.486029	0.461844	0.180246	0.110073	-0.108761	-0.354426	0.246445	-0.186205	-0.0385588	-0.324172	-0.0106708	0.191515	0.376836	0.628026	0.0461412	0.309528	-1.03947	-1.09272	-0.767378	-0.210017	-0.846924	-0.642281	-0.385965	0.570551	0.278195	-0.380466	-0.140974	-0.721214	-0.0533837	-0.391318	0.205611	-0.0823676	-0.14496	0.36204
-9.63628	-0.348229	-0.255653	-0.568679	-0.253276	-0.201111	-0.433878	-0.449381	-0.816553	-0.720448	0.184874	-0.693943	0.0320513	0.212152	-0.263382	-0.25924	-0.450589	0.415239	0.293984	0.0782361	-0.14159	-0.399128	0.186671	-0.0742071	-0.0989232	-0.285154	0.0593415	0.102834	0.407087	0.542845	0.0572758	0.290128	-1.02598	-1.11987	-0.819044	-0.259237	-0.768136	-0.780376	-0.475016	0.661819	0.2746	-0.352057	-0.276979	-0.752528	-0.0948406	-0.24398	0.12799	-0.18443	-0.141672	0.226957
-9.62644	-0.371499	-0.0639229	-0.52941	-0.268626	-0.260183	-0.358034	-0.479283	-0.812731	-0.672787	0.0474046	-0.621576	0.0480686	0.195331	-0.191299	-0.294974	-0.392339	0.352097	0.404673	0.0415487	-0.175787	-0.410767	0.125561	0.0316408	-0.153697	-0.228808	0.146253	-0.0273299	0.394697	0.434638	0.0447866	0.311791	-1.03089	-1.1329	-0.862422	-0.289811	-0.67114	-0.895769	-0.559659	0.739091	0.273272	-0.326067	-0.417029	-0.767488	-0.150302	-0.0657784	0.114707	-0.288003	-0.146938	0.0854992
-9.61661	-0.380794	0.0720811	-0.495209	-0.297791	-0.315553	-0.304261	-0.452251	-0.779758	-0.614038	-0.115593	-0.564376	0.0589979	0.160485	-0.0989388	-0.302431	-0.318845	0.276388	0.489668	0.00211864	-0.20644	-0.395842	0.0659368	0.121804	-0.200074	-0.158968	0.222288	-0.181893	0.34671	0.314839	0.00902474	0.36687	-1.0594	-1.12465	-0.888801	-0.312535	-0.557756	-0.979768	-0.637121	0.784838	0.261207	-0.305862	-0.539804	-0.770342	-0.220544	0.131018	0.161832	-0.389124	-0.153235	-0.0587652
-9.60678	-0.365059	0.132997	-0.487121	-0.341042	-0.370766	-0.275392	-0.365121	-0.719339	-0.54861	-0.298876	-0.520507	0.0572408	0.109114	0.00400507	-0.275262	-0.245921	0.193027	0.524505	-0.0391168	-0.231028	-0.361366	0.0168732	0.201248	-0.238381	-0.079172	0.259072	-0.350701	0.269503	0.203257	-0.0430259	0.448319	-1.10561	-1.0878	-0.896319	-0.333742	-0.43106	-1.02503	-0.700922	0.798075	0.210736	-0.281064	-0.630673	-0.767714	-0.303752	0.305388	0.256416	-0.48466	-0.157813	-0.169768
-9.59695	-0.325046	0.123911	-0.500248	-0.397052	-0.4328	-0.267294	-0.234285	-0.636053	-0.479334	-0.481903	-0.485553	0.0449186	0.0427564	0.11248	-0.218173	-0.17661	0.10723	0.518576	-0.0799707	-0.251271	-0.312358	-0.0143457	0.276457	-0.270144	0.00541071	0.262046	-0.527084	0.16926	0.122776	-0.105883	0.544496	-1.16963	-1.0244	-0.862377	-0.351213	-0.299831	-1.03087	-0.733433	0.779427	0.127396	-0.242485	-0.704455	-0.764305	-0.39528	0.433456	0.387151	-0.551328	-0.162177	-0.224915
-9.58712	-0.264508	0.0624666	-0.526707	-0.471143	-0.489007	-0.278268	-0.0824336	-0.534931	-0.40828	-0.63053	-0.456206	0.0338699	-0.037366	0.222748	-0.139224	-0.109814	0.0391007	0.484455	-0.114241	-0.276642	-0.251252	-0.0274959	0.351984	-0.285994	0.0898879	0.241373	-0.700952	0.0552601	0.0764816	-0.175779	0.640884	-1.25046	-0.941952	-0.774691	-0.359098	-0.198185	-1.00346	-0.721991	0.729131	0.0274341	-0.185619	-0.773188	-0.76378	-0.483557	0.510493	0.539787	-0.562593	-0.167937	-0.230477
-9.57729	-0.192395	-0.0327818	-0.561454	-0.571129	-0.53079	-0.308353	0.0760333	-0.421718	-0.339523	-0.743365	-0.431341	0.0401064	-0.126384	0.317536	-0.0480738	-0.0447776	-0.00241011	0.431185	-0.140482	-0.296642	-0.181657	-0.0243039	0.426219	-0.261742	0.172118	0.205624	-0.853118	-0.064837	0.0651968	-0.250561	0.725006	-1.33967	-0.845605	-0.648682	-0.360501	-0.147191	-0.972027	-0.663146	0.648647	-0.0719377	-0.129019	-0.825687	-0.76863	-0.555418	0.530865	0.700523	-0.527352	-0.174522	-0.19314
-9.56746	-0.116911	-0.149059	-0.614455	-0.691306	-0.5634	-0.364473	0.233512	-0.303474	-0.296483	-0.82319	-0.422243	0.0604632	-0.219487	0.375495	0.0198566	0.0186137	-0.015317	0.364808	-0.168318	-0.305118	-0.108872	-0.0134117	0.49189	-0.204756	0.232597	0.161283	-0.954381	-0.179306	0.079957	-0.327225	0.779869	-1.42525	-0.733881	-0.497636	-0.358368	-0.136518	-0.933041	-0.574279	0.543702	-0.160899	-0.112404	-0.850116	-0.779884	-0.600459	0.501199	0.848384	-0.458206	-0.179964	-0.121256
-9.55763	-0.0517882	-0.278538	-0.688253	-0.82178	-0.590641	-0.441449	0.374879	-0.184748	-0.300817	-0.874572	-0.441823	0.0911703	-0.304689	0.40545	0.0483404	0.0788761	0.00492509	0.289629	-0.20284	-0.308706	-0.0368661	-0.00345573	0.541448	-0.135655	0.262679	0.112597	-0.98002	-0.271253	0.112321	-0.382979	0.79702	-1.47511	-0.607453	-0.331646	-0.354792	-0.15665	-0.877482	-0.484848	0.426024	-0.239058	-0.13876	-0.843581	-0.798798	-0.612838	0.426304	0.972444	-0.366341	-0.159095	-0.0215087
-9.5478	-0.00661137	-0.415523	-0.772741	-0.936168	-0.614693	-0.532964	0.466584	-0.0776598	-0.344371	-0.898007	-0.479512	0.129978	-0.360097	0.417587	0.0484075	0.114278	0.0523036	0.211113	-0.232922	-0.311566	0.0368455	0.00247997	0.578428	-0.0637012	0.265229	0.0616855	-0.944801	-0.337879	0.156607	-0.40293	0.784549	-1.47004	-0.468315	-0.162407	-0.352962	-0.199323	-0.803879	-0.398232	0.307838	-0.304764	-0.201325	-0.807716	-0.825103	-0.592313	0.312357	1.0748	-0.260226	-0.0986055	0.0973444
-9.53797	0.0242722	-0.539269	-0.832735	-1.02194	-0.638212	-0.633755	0.50462	0.00370859	-0.414402	-0.883752	-0.51292	0.175254	-0.380853	0.418002	0.0308177	0.12164	0.120477	0.147222	-0.256299	-0.315513	0.113893	0.00173787	0.602264	0.00805621	0.245445	0.00918262	-0.868259	-0.378367	0.2057	-0.402306	0.749696	-1.41916	-0.348505	-0.00278881	-0.357193	-0.257767	-0.719072	-0.308876	0.198349	-0.357158	-0.295504	-0.756958	-0.849188	-0.541497	0.189733	1.15901	-0.145991	-0.00928014	0.223951
-9.52814	0.0421724	-0.624966	-0.863479	-1.082	-0.664799	-0.732507	0.496835	0.0513646	-0.50104	-0.834064	-0.54051	0.224979	-0.373463	0.410324	0.00247107	0.110464	0.205285	0.102986	-0.272199	-0.320861	0.183175	-0.0151436	0.604184	0.0780155	0.216439	-0.046563	-0.765652	-0.395007	0.233615	-0.387803	0.702672	-1.33377	-0.276442	0.125677	-0.366128	-0.327026	-0.641136	-0.217442	0.101043	-0.396109	-0.411964	-0.713993	-0.852554	-0.461676	0.0920036	1.20839	-0.0291022	0.1018	0.341828
-9.51831	0.0408906	-0.678007	-0.872955	-1.11307	-0.691321	-0.800277	0.455692	0.0625735	-0.597489	-0.750823	-0.563753	0.27203	-0.34624	0.397076	-0.0328251	0.0830077	0.299067	0.0741421	-0.280635	-0.327789	0.206662	-0.0459501	0.580899	0.145852	0.188946	-0.0895877	-0.645752	-0.388208	0.231585	-0.348332	0.654732	-1.22431	-0.246954	0.184498	-0.378849	-0.40549	-0.578364	-0.133047	0.018256	-0.426582	-0.54397	-0.669214	-0.830252	-0.353721	0.0303158	1.19423	0.0726119	0.225557	0.442837
-9.50848	0.0244828	-0.705787	-0.867949	-1.11913	-0.704499	-0.832761	0.391095	0.0461308	-0.69906	-0.638982	-0.582813	0.310054	-0.305581	0.380116	-0.0737377	0.0423979	0.393811	0.054977	-0.28243	-0.339232	0.176139	-0.0798232	0.53168	0.211779	0.164439	-0.103367	-0.511154	-0.364375	0.202272	-0.280241	0.606684	-1.09912	-0.249363	0.168272	-0.405341	-0.495499	-0.518329	-0.066275	-0.0533965	-0.437646	-0.690339	-0.618263	-0.777286	-0.226353	0.00537786	1.13092	0.141361	0.343714	0.522191
-9.49865	0.00219678	-0.708815	-0.853922	-1.106	-0.702092	-0.837718	0.311731	0.0111176	-0.80021	-0.515618	-0.592149	0.341572	-0.256229	0.360222	-0.123482	-0.00474442	0.472029	0.043703	-0.278951	-0.356424	0.110239	-0.0990832	0.458356	0.275309	0.143303	-0.102654	-0.365794	-0.33674	0.150913	-0.183095	0.549868	-0.964106	-0.273673	0.0920952	-0.440594	-0.591158	-0.44203	-0.0224967	-0.131812	-0.421268	-0.851256	-0.569705	-0.691331	-0.0919918	0.0121938	1.03531	0.164729	0.443516	0.569076
-9.48882	-0.021547	-0.69389	-0.834622	-1.07831	-0.688302	-0.822782	0.225481	-0.0364863	-0.894339	-0.391188	-0.578713	0.367728	-0.201839	0.335675	-0.170428	-0.0544907	0.519275	0.0483592	-0.273628	-0.378597	0.0282098	-0.104163	0.36486	0.321659	0.125704	-0.0995941	-0.214062	-0.302226	0.082311	-0.0580767	0.489358	-0.823405	-0.313698	-0.0192951	-0.477294	-0.668434	-0.356616	0.0155852	-0.224405	-0.382121	-1.00502	-0.529163	-0.571867	0.0375584	0.0462807	0.921843	0.119467	0.514544	0.578262
-9.47899	-0.0448961	-0.668123	-0.807773	-1.03903	-0.666805	-0.794585	0.135701	-0.095694	-0.967683	-0.267896	-0.539234	0.387133	-0.14399	0.308559	-0.198088	-0.104932	0.538582	0.0659835	-0.26862	-0.394603	-0.0576591	-0.098038	0.258408	0.338475	0.111662	-0.0940841	-0.0654706	-0.263267	0.00288061	0.0776718	0.429836	-0.687384	-0.376375	-0.147796	-0.510852	-0.714513	-0.26929	0.052554	-0.315506	-0.324536	-1.11427	-0.501692	-0.422329	0.153522	0.112428	0.801996	0.0209534	0.534138	0.558432
-9.46916	-0.068353	-0.63617	-0.772671	-0.988742	-0.640287	-0.75745	0.0420931	-0.168462	-1.00983	-0.154578	-0.478961	0.392962	-0.0844847	0.276113	-0.215725	-0.155221	0.527242	0.0920834	-0.264593	-0.394539	-0.140405	-0.0770807	0.149229	0.327209	0.106826	-0.0882701	0.0610267	-0.228879	-0.0769521	0.200161	0.374312	-0.584307	-0.462283	-0.281642	-0.534482	-0.722217	-0.182037	0.0789884	-0.402012	-0.253631	-1.17272	-0.488973	-0.251726	0.249143	0.209548	0.686275	-0.109372	0.501334	0.518064
-9.45933	-0.0863534	-0.600604	-0.740604	-0.925489	-0.611085	-0.708228	-0.0544196	-0.245736	-1.02176	-0.0701522	-0.403874	0.380916	-0.0250568	0.236631	-0.227203	-0.207051	0.490948	0.124356	-0.264059	-0.355657	-0.2161	-0.0439854	0.0454386	0.292531	0.113686	-0.0844182	0.160879	-0.203044	-0.121216	0.315462	0.323022	-0.528902	-0.56998	-0.414816	-0.533888	-0.691875	-0.0967448	0.085777	-0.485599	-0.172983	-1.18277	-0.48638	-0.0739761	0.325565	0.331858	0.580644	-0.251946	0.429966	0.461938
-9.4495	-0.0912162	-0.562995	-0.73036	-0.849775	-0.577722	-0.64736	-0.154686	-0.316144	-1.01129	-0.0195785	-0.318231	0.345072	0.025157	0.188312	-0.231874	-0.258219	0.435784	0.160747	-0.274338	-0.279689	-0.275598	-0.00369272	-0.0563304	0.240735	0.133477	-0.0839444	0.229327	-0.175598	-0.124684	0.424286	0.283611	-0.521185	-0.695434	-0.534638	-0.508788	-0.632288	-0.0158993	0.0781175	-0.563314	-0.0858204	-1.15383	-0.48565	0.0739148	0.391369	0.453831	0.488774	-0.392085	0.335136	0.39197
-9.43967	-0.0887809	-0.533516	-0.741306	-0.763557	-0.537142	-0.58232	-0.253188	-0.375913	-0.981883	0.006962	-0.229625	0.285244	0.0570037	0.135899	-0.227022	-0.279543	0.367007	0.199781	-0.279678	-0.178121	-0.291011	0.0378574	-0.13692	0.176459	0.165805	-0.0870697	0.25712	-0.139793	-0.10404	0.514058	0.266698	-0.548954	-0.800078	-0.633041	-0.460171	-0.551198	0.0561765	0.0663592	-0.628706	0.00425051	-1.09748	-0.481848	0.16889	0.444478	0.531886	0.411802	-0.524459	0.229295	0.309066
-9.42984	-0.0855207	-0.526134	-0.767271	-0.673919	-0.502649	-0.519278	-0.316352	-0.422545	-0.931594	0.0177546	-0.149464	0.20817	0.0763708	0.0897572	-0.210082	-0.271024	0.293478	0.241285	-0.278131	-0.0594611	-0.26583	0.0757192	-0.17259	0.102944	0.211768	-0.0929082	0.254326	-0.10307	-0.070118	0.57997	0.272495	-0.599305	-0.862198	-0.716919	-0.392283	-0.454233	0.0974937	0.0568907	-0.676091	0.0928226	-1.02757	-0.493147	0.213796	0.469932	0.55498	0.358168	-0.642864	0.129969	0.214821
-9.42001	-0.0818563	-0.529727	-0.79817	-0.586066	-0.482294	-0.45912	-0.34163	-0.456323	-0.871725	0.0196547	-0.081199	0.119997	0.087849	0.0476169	-0.181201	-0.23956	0.223316	0.285581	-0.269834	0.07017	-0.215908	0.1067	-0.168289	0.0260211	0.280048	-0.101117	0.232173	-0.0694102	-0.0294832	0.620441	0.298634	-0.663267	-0.868677	-0.792784	-0.321729	-0.346539	0.0867911	0.0508481	-0.703899	0.174972	-0.953389	-0.532704	0.212148	0.458392	0.526355	0.331262	-0.709803	0.0480421	0.119948
-9.41018	-0.069334	-0.535733	-0.823346	-0.499281	-0.47442	-0.401245	-0.33827	-0.478083	-0.808419	0.0210302	-0.0256902	0.0252269	0.0880201	0.00754038	-0.140979	-0.193607	0.161145	0.320046	-0.255035	0.206549	-0.149682	0.124998	-0.131817	-0.0466232	0.356559	-0.114175	0.200068	-0.0402844	0.0141863	0.635884	0.341509	-0.735503	-0.824809	-0.865379	-0.26177	-0.245814	0.0340948	0.0340883	-0.709929	0.246279	-0.879401	-0.579214	0.174123	0.415471	0.455736	0.312896	-0.70434	-0.0102815	0.0382955
-9.40035	-0.0495138	-0.538959	-0.836828	-0.413322	-0.481016	-0.353381	-0.315234	-0.488619	-0.744534	0.0364596	0.0178857	-0.0734772	0.0767785	-0.0317851	-0.0896542	-0.139192	0.106954	0.343267	-0.235379	0.346553	-0.0762419	0.113884	-0.0724055	-0.115907	0.428251	-0.136438	0.169876	-0.0146751	0.0594377	0.626144	0.397196	-0.808362	-0.742504	-0.935513	-0.222104	-0.173257	-0.0498774	0.00777743	-0.692237	0.291879	-0.802408	-0.622691	0.109305	0.344094	0.348616	0.287637	-0.639071	-0.0406117	-0.0257588
-9.39052	-0.0266359	-0.535322	-0.838671	-0.329711	-0.497908	-0.315282	-0.279745	-0.482803	-0.680987	0.0690584	0.0425716	-0.173832	0.0565609	-0.0705551	-0.0275928	-0.0790486	0.0606555	0.352101	-0.211791	0.486668	-0.00428472	0.0791604	0.00313929	-0.183001	0.486612	-0.165816	0.148737	0.0149181	0.105162	0.598347	0.461924	-0.853942	-0.630955	-1.00024	-0.211875	-0.132311	-0.154542	-0.020201	-0.649649	0.302695	-0.712822	-0.655854	0.024639	0.248288	0.202363	0.250453	-0.532854	-0.0342869	-0.0714389
-9.38068	-0.00457493	-0.524289	-0.835453	-0.252705	-0.521169	-0.281495	-0.23686	-0.451634	-0.619216	0.119085	0.0454892	-0.264669	0.0295787	-0.108676	0.0244788	-0.0145692	0.0229626	0.339896	-0.182237	0.605399	0.0606759	0.0336935	0.0890155	-0.249126	0.528601	-0.189661	0.138168	0.054228	0.154745	0.56485	0.543533	-0.868853	-0.499059	-1.06399	-0.245341	-0.117107	-0.271161	-0.0449227	-0.582194	0.281771	-0.603711	-0.675599	-0.0746175	0.137945	0.0241894	0.209789	-0.399752	0.00103325	-0.107649
-9.37085	0.0149229	-0.510283	-0.830396	-0.181803	-0.546675	-0.248842	-0.189718	-0.403034	-0.568297	0.18512	0.0390816	-0.314032	-0.00195081	-0.141989	0.0495725	0.0534921	0.00248126	0.310265	-0.147983	0.688978	0.116376	-0.0147261	0.177345	-0.314119	0.55487	-0.199506	0.136156	0.103553	0.202593	0.524589	0.645481	-0.864605	-0.355527	-1.12543	-0.323367	-0.118262	-0.392219	-0.0657441	-0.488946	0.228603	-0.480147	-0.692889	-0.184532	0.0302298	-0.174625	0.165108	-0.248385	0.0551725	-0.144365
-9.36102	0.0317826	-0.498326	-0.814372	-0.117212	-0.558741	-0.214267	-0.139977	-0.352997	-0.530608	0.270235	0.0230925	-0.317044	-0.0345875	-0.153813	0.0507121	0.130812	0.00431337	0.267131	-0.111311	0.735102	0.157562	-0.0608938	0.249172	-0.374592	0.562745	-0.202655	0.139357	0.165371	0.236939	0.470073	0.743758	-0.849075	-0.229441	-1.18012	-0.438798	-0.129532	-0.505464	-0.0827848	-0.366464	0.138582	-0.367047	-0.712247	-0.294781	-0.0822046	-0.383422	0.108956	-0.0917794	0.118536	-0.185641
-9.35119	0.0466872	-0.493199	-0.781521	-0.0730419	-0.554707	-0.175203	-0.0974039	-0.308957	-0.500108	0.369191	-0.00224051	-0.2837	-0.0672808	-0.142142	0.029475	0.222232	0.0226228	0.209476	-0.0738392	0.753906	0.170591	-0.0998778	0.280995	-0.415476	0.528062	-0.19607	0.146123	0.24176	0.270806	0.375712	0.8194	-0.824767	-0.160938	-1.22575	-0.580925	-0.151202	-0.567379	-0.0982594	-0.218277	0.0231135	-0.266264	-0.740229	-0.370634	-0.200608	-0.57735	0.0280281	0.025532	0.177478	-0.217875
-9.34136	0.0600234	-0.496525	-0.733335	-0.0644407	-0.544831	-0.131347	-0.0831629	-0.272488	-0.469148	0.469219	-0.0313417	-0.226889	-0.0967238	-0.106771	-0.0111122	0.323353	0.0499521	0.137016	-0.0410232	0.755865	0.150119	-0.129517	0.288637	-0.423561	0.446563	-0.17938	0.154892	0.330878	0.316143	0.244732	0.857984	-0.79273	-0.159159	-1.26023	-0.736783	-0.182613	-0.547737	-0.115773	-0.0541339	-0.0792208	-0.173309	-0.77904	-0.397246	-0.315628	-0.710385	-0.067831	0.0765732	0.211835	-0.221177
-9.33153	0.067663	-0.508407	-0.671469	-0.084777	-0.534351	-0.0781411	-0.093888	-0.247574	-0.435109	0.546239	-0.0695309	-0.156079	-0.114967	-0.0494311	-0.0656052	0.41552	0.0803859	0.0537678	-0.018191	0.745643	0.108839	-0.149432	0.288791	-0.407751	0.331375	-0.155263	0.1646	0.431027	0.370061	0.0952316	0.855893	-0.767617	-0.219774	-1.27828	-0.888013	-0.218707	-0.46112	-0.125009	0.116032	-0.150648	-0.0853518	-0.827375	-0.390733	-0.418995	-0.76694	-0.162016	0.0657357	0.216595	-0.203526
-9.3217	0.0573508	-0.534101	-0.601866	-0.125733	-0.526617	-0.0217627	-0.11696	-0.237112	-0.396719	0.591366	-0.12068	-0.0774184	-0.123951	0.0263127	-0.125013	0.473711	0.11234	-0.0144368	0.000912559	0.727338	0.0522437	-0.159386	0.29349	-0.378118	0.20516	-0.125866	0.174295	0.538447	0.427495	-0.0469771	0.816449	-0.781408	-0.325811	-1.27609	-1.02837	-0.23717	-0.326317	-0.126365	0.278171	-0.18452	-0.00986664	-0.885759	-0.36589	-0.501845	-0.746874	-0.24009	0.00213552	0.19324	-0.17622
-9.31187	0.0260491	-0.580416	-0.53079	-0.180976	-0.524346	0.0115812	-0.143201	-0.25344	-0.357938	0.595648	-0.179732	0.00470818	-0.126305	0.117493	-0.181231	0.499616	0.14468	-0.0538678	0.0214536	0.704186	-0.016053	-0.149383	0.30523	-0.338388	0.0808243	-0.093616	0.177241	0.649672	0.48675	-0.171159	0.750423	-0.827691	-0.460236	-1.25262	-1.14207	-0.238035	-0.159957	-0.127878	0.43036	-0.178786	0.0417865	-0.937854	-0.334015	-0.555601	-0.660043	-0.280713	-0.103076	0.15278	-0.136604
-9.30204	-0.0143871	-0.644028	-0.4619	-0.247153	-0.52352	0.00608357	-0.16944	-0.301322	-0.322728	0.563078	-0.242862	0.0836806	-0.124444	0.221623	-0.229859	0.493986	0.1728	-0.0702184	0.0463752	0.678796	-0.0876688	-0.108395	0.323773	-0.291116	-0.0386217	-0.0596087	0.166476	0.736226	0.544924	-0.276353	0.671342	-0.899778	-0.609984	-1.20814	-1.19002	-0.226711	0.0136857	-0.132255	0.552165	-0.136065	0.0672858	-0.9704	-0.302696	-0.579824	-0.534058	-0.256115	-0.238931	0.103913	-0.0801038
-9.29221	-0.056681	-0.720211	-0.3942	-0.320777	-0.513677	-0.0280389	-0.193893	-0.37176	-0.294745	0.496287	-0.305614	0.133827	-0.121822	0.332617	-0.267745	0.450639	0.190788	-0.0696665	0.0770657	0.651939	-0.143392	-0.0478242	0.347767	-0.239977	-0.152123	-0.0278459	0.146501	0.762433	0.594673	-0.360039	0.585403	-0.995721	-0.766548	-1.14349	-1.17287	-0.213257	0.175215	-0.13643	0.625529	-0.0552591	0.0679495	-0.991953	-0.276669	-0.580908	-0.38423	-0.171573	-0.401369	0.0533856	-0.00735724
-9.28238	-0.0962378	-0.799661	-0.329596	-0.39849	-0.51732	-0.0809062	-0.206798	-0.452674	-0.274331	0.399195	-0.354637	0.143284	-0.122154	0.431725	-0.273601	0.376644	0.202327	-0.055819	0.113761	0.625854	-0.16889	0.0198287	0.376019	-0.188015	-0.25825	-0.00307765	0.121248	0.733668	0.628927	-0.400539	0.506291	-1.10575	-0.921659	-1.06052	-1.10573	-0.214054	0.296916	-0.142882	0.65267	0.0612944	0.0472257	-1.0088	-0.260015	-0.57258	-0.217924	-0.0371291	-0.585565	0.0108554	0.0776986
-9.27255	-0.130742	-0.847748	-0.275227	-0.477562	-0.554586	-0.145112	-0.209965	-0.534366	-0.26899	0.280482	-0.387895	0.121956	-0.120908	0.510272	-0.239897	0.281616	0.210487	-0.0310442	0.15476	0.608993	-0.172795	0.087517	0.407186	-0.135209	-0.335558	0.0228864	0.0978222	0.661264	0.635378	-0.392132	0.436413	-1.21685	-1.04155	-0.96258	-1.00281	-0.233049	0.369054	-0.154599	0.631847	0.186299	0.00815839	-1.02375	-0.283952	-0.56724	-0.0421468	0.133878	-0.784856	-0.0121421	0.172357
-9.26272	-0.159948	-0.851217	-0.23608	-0.552378	-0.613678	-0.21588	-0.199092	-0.607352	-0.283763	0.149476	-0.415052	0.0758047	-0.113335	0.563427	-0.176378	0.17314	0.2112	0.00141992	0.19887	0.60285	-0.161449	0.150784	0.439821	-0.0785768	-0.359258	0.0464337	0.0804923	0.557252	0.614335	-0.345815	0.38187	-1.30774	-1.10654	-0.853582	-0.877767	-0.273436	0.390651	-0.17257	0.555589	0.298437	-0.0468264	-1.036	-0.365648	-0.566582	0.138815	0.316436	-0.98006	-0.0113842	0.275375
-9.25289	-0.186828	-0.81475	-0.217818	-0.616376	-0.682805	-0.290312	-0.168189	-0.666745	-0.314176	0.0186797	-0.443126	0.0111942	-0.107221	0.583659	-0.092244	0.0566924	0.193833	0.0386268	0.244595	0.604498	-0.139585	0.207281	0.470045	-0.0150418	-0.340444	0.0643949	0.0771752	0.431362	0.571618	-0.271445	0.350766	-1.3491	-1.12127	-0.73728	-0.73779	-0.348242	0.367497	-0.197961	0.424007	0.381863	-0.116066	-1.04064	-0.484147	-0.568743	0.317931	0.492419	-1.1431	0.0118162	0.38468
-9.24306	-0.195628	-0.746645	-0.219461	-0.654913	-0.753955	-0.36627	-0.128167	-0.715621	-0.356673	-0.0834321	-0.474025	-0.0595881	-0.103111	0.570299	0.00492713	-0.0640844	0.160241	0.0666854	0.291153	0.607517	-0.110438	0.255658	0.482585	0.0524954	-0.293535	0.0787599	0.0896851	0.29265	0.513271	-0.177687	0.347	-1.33305	-1.09244	-0.616241	-0.587276	-0.467437	0.300404	-0.238427	0.244363	0.42116	-0.198161	-1.03135	-0.618414	-0.5583	0.457732	0.645084	-1.26501	0.0506734	0.491794
-9.23323	-0.175033	-0.654356	-0.235437	-0.668532	-0.822203	-0.438505	-0.0869872	-0.757828	-0.407814	-0.154889	-0.510612	-0.130972	-0.100617	0.529261	0.103591	-0.183208	0.119385	0.0696754	0.342884	0.601974	-0.0760452	0.295727	0.473875	0.121729	-0.229686	0.0944885	0.0989066	0.159312	0.444559	-0.0798568	0.373016	-1.2612	-1.02744	-0.494415	-0.441503	-0.610865	0.197115	-0.294276	0.0266013	0.41245	-0.291657	-1.00426	-0.753668	-0.520167	0.553683	0.763418	-1.34093	0.0980335	0.56698
-9.2234	-0.136452	-0.53626	-0.242283	-0.664209	-0.884542	-0.499222	-0.0486355	-0.795702	-0.464696	-0.19338	-0.554566	-0.202367	-0.0992089	0.468262	0.196175	-0.280869	0.082968	0.0513489	0.401273	0.591407	-0.0374861	0.328085	0.443492	0.191846	-0.162586	0.113748	0.0961345	0.0545426	0.371152	0.0121073	0.432743	-1.14723	-0.932469	-0.381617	-0.33801	-0.765804	0.0685207	-0.352902	-0.205191	0.360904	-0.393496	-0.956634	-0.878882	-0.462714	0.619267	0.843735	-1.37463	0.148354	0.585117
-9.21357	-0.0888	-0.393127	-0.230984	-0.648025	-0.940297	-0.551443	-0.0127247	-0.83096	-0.522353	-0.189632	-0.5896	-0.271969	-0.0973794	0.392024	0.279468	-0.350168	0.0587499	0.0169879	0.450087	0.578167	0.00537928	0.336176	0.388057	0.261871	-0.0994826	0.137341	0.0856944	0.0152019	0.297347	0.0975516	0.525433	-1.00538	-0.805684	-0.310083	-0.281652	-0.927479	-0.0792438	-0.406099	-0.409601	0.275564	-0.495838	-0.887508	-0.977123	-0.393618	0.664047	0.876394	-1.3726	0.19488	0.569575
-9.20374	-0.0381361	-0.239767	-0.206045	-0.630164	-0.967914	-0.592581	0.0219709	-0.864589	-0.574524	-0.149711	-0.604037	-0.31917	-0.0909929	0.304439	0.341859	-0.390631	0.0492501	-0.0282093	0.474575	0.563217	0.0534826	0.317313	0.311483	0.33094	-0.0485997	0.165826	0.0692744	0.0442974	0.22382	0.172745	0.640026	-0.847355	-0.655054	-0.291868	-0.267271	-1.08596	-0.237452	-0.447825	-0.561295	0.165042	-0.565953	-0.800073	-1.03976	-0.317926	0.69391	0.843423	-1.33924	0.21764	0.538077
-9.19391	0.0123884	-0.116292	-0.17002	-0.612789	-0.944212	-0.615738	0.0359847	-0.889821	-0.619851	-0.0822848	-0.602426	-0.334725	-0.0758655	0.212479	0.357662	-0.403113	0.0541849	-0.0797481	0.474469	0.541382	0.0877881	0.278272	0.221124	0.375945	-0.0400086	0.199312	0.0486365	0.122796	0.150797	0.238591	0.768921	-0.680668	-0.491371	-0.311911	-0.28843	-1.21775	-0.377846	-0.473357	-0.655424	0.0370043	-0.59496	-0.698419	-1.03726	-0.238135	0.711012	0.754253	-1.28135	0.212889	0.503176
-9.18408	0.0615237	-0.0464965	-0.127382	-0.593057	-0.867008	-0.62996	0.0244124	-0.906993	-0.659126	0.00669945	-0.588851	-0.319919	-0.0402777	0.125763	0.326356	-0.395557	0.0737701	-0.134565	0.452021	0.509786	0.104805	0.225247	0.114031	0.376513	-0.0726781	0.22462	0.0252345	0.23223	0.0772851	0.297524	0.896268	-0.518755	-0.32285	-0.35155	-0.33894	-1.2941	-0.473486	-0.478915	-0.687823	-0.103743	-0.593795	-0.585374	-0.959203	-0.150614	0.704904	0.625046	-1.20157	0.186326	0.469701
-9.17425	0.10898	-0.0354632	-0.104453	-0.568815	-0.73729	-0.643329	-0.00247705	-0.921866	-0.688849	0.111479	-0.565571	-0.282888	0.0151395	0.0642251	0.258877	-0.378235	0.107256	-0.19055	0.414316	0.469846	0.103944	0.163322	0.00102252	0.341173	-0.133594	0.219781	-0.00532079	0.360533	0.00190902	0.351159	1.00813	-0.380304	-0.164925	-0.398714	-0.413875	-1.31274	-0.532368	-0.462133	-0.663879	-0.258164	-0.572318	-0.462266	-0.821512	-0.0597302	0.668418	0.483488	-1.09819	0.142229	0.439663
-9.16442	0.151385	-0.0715648	-0.107162	-0.539195	-0.578146	-0.662366	-0.0370312	-0.935042	-0.688054	0.214125	-0.530188	-0.230513	0.0784299	0.0401074	0.164614	-0.36021	0.151972	-0.24576	0.366293	0.42105	0.0875399	0.0975374	-0.0867251	0.277532	-0.212163	0.19607	-0.0549025	0.499174	-0.0756727	0.382994	1.09603	-0.300601	-0.056413	-0.444579	-0.509624	-1.27995	-0.558554	-0.420405	-0.588772	-0.426681	-0.538136	-0.331757	-0.648352	0.0298918	0.603574	0.346598	-0.969701	0.0833862	0.416772
-9.15459	0.182936	-0.129409	-0.135955	-0.504268	-0.422918	-0.686877	-0.0741639	-0.945143	-0.659591	0.276761	-0.48441	-0.167784	0.12904	0.0457638	0.0505142	-0.347387	0.187253	-0.28781	0.309781	0.359207	0.0601612	0.0332271	-0.133266	0.192646	-0.298508	0.164819	-0.121807	0.633638	-0.156292	0.377472	1.16452	-0.288523	0.000999348	-0.485843	-0.620386	-1.20211	-0.55864	-0.348644	-0.46652	-0.587898	-0.494632	-0.20031	-0.454948	0.115305	0.527095	0.223316	-0.825019	0.0129612	0.394362
-9.14476	0.205222	-0.200631	-0.187547	-0.464759	-0.274548	-0.711744	-0.113425	-0.946511	-0.615818	0.298254	-0.434065	-0.100486	0.167197	0.073378	-0.0761781	-0.34161	0.196285	-0.294961	0.245519	0.281435	0.026487	-0.0264105	-0.135705	0.0931378	-0.375083	0.127869	-0.200868	0.726524	-0.24303	0.343114	1.21908	-0.340628	0.0124816	-0.52079	-0.733479	-1.08432	-0.542182	-0.232984	-0.306446	-0.70268	-0.445186	-0.0704906	-0.250623	0.195763	0.463267	0.119196	-0.678135	-0.0653108	0.371521
-9.13492	0.214633	-0.278269	-0.257467	-0.423013	-0.133265	-0.733371	-0.155702	-0.930959	-0.563959	0.284173	-0.377023	-0.038654	0.196539	0.1177	-0.203982	-0.343275	0.181142	-0.27542	0.173661	0.190585	-0.0101683	-0.0793194	-0.100692	-0.0152875	-0.423712	0.0817396	-0.283505	0.764722	-0.334759	0.294805	1.2536	-0.444263	-0.0163835	-0.54873	-0.825463	-0.930801	-0.513344	-0.0794667	-0.145092	-0.764012	-0.394428	0.0396216	-0.0492025	0.276202	0.410714	0.0363397	-0.541159	-0.149008	0.356016
-9.12509	0.217772	-0.342509	-0.34136	-0.385924	-0.0178287	-0.755769	-0.200255	-0.897093	-0.508468	0.236802	-0.311995	0.0172374	0.217368	0.174249	-0.309357	-0.34863	0.145701	-0.23612	0.101879	0.0899633	-0.0481756	-0.127477	-0.0380045	-0.128502	-0.431977	0.0219054	-0.361692	0.751816	-0.429442	0.2411	1.26605	-0.580726	-0.0748238	-0.573744	-0.896391	-0.753579	-0.474468	0.091539	-0.0244615	-0.781638	-0.358172	0.116816	0.135974	0.354477	0.3698	-0.0256761	-0.420727	-0.231971	0.372957
-9.11526	0.217604	-0.390308	-0.435133	-0.356402	0.0539929	-0.798128	-0.247131	-0.845288	-0.452091	0.158321	-0.238935	0.0692429	0.225298	0.233718	-0.378375	-0.353404	0.0916091	-0.186478	0.0459684	-0.0174653	-0.0866698	-0.173831	0.0435982	-0.239084	-0.408557	-0.0538651	-0.425925	0.692273	-0.5167	0.189573	1.2579	-0.730654	-0.152645	-0.603566	-0.949945	-0.576552	-0.435369	0.261191	0.0493612	-0.767938	-0.363313	0.164704	0.300799	0.41197	0.343911	-0.0611424	-0.318561	-0.288894	0.414419
-9.10543	0.211997	-0.423117	-0.535444	-0.336687	0.087959	-0.856825	-0.301564	-0.777814	-0.396302	0.0574116	-0.168099	0.119432	0.218874	0.273046	-0.414012	-0.353609	0.0125846	-0.134554	0.0105564	-0.129449	-0.124127	-0.205645	0.137332	-0.340371	-0.362791	-0.145956	-0.452448	0.592211	-0.581512	0.141698	1.2379	-0.877257	-0.237186	-0.63686	-0.983253	-0.420377	-0.413641	0.410477	0.0819122	-0.726348	-0.405077	0.185881	0.427765	0.448721	0.327437	-0.0327472	-0.236525	-0.310687	0.466133
-9.0956	0.200157	-0.442254	-0.639698	-0.328474	0.0911365	-0.923439	-0.35794	-0.699297	-0.341405	-0.0586688	-0.135274	0.170247	0.199525	0.287843	-0.411989	-0.348507	-0.088016	-0.08238	-0.00548413	-0.246185	-0.150378	-0.213237	0.239138	-0.434283	-0.299909	-0.264463	-0.440673	0.467538	-0.619095	0.0963553	1.21707	-1.0034	-0.317399	-0.648003	-0.988144	-0.300834	-0.417189	0.526816	0.0822895	-0.658731	-0.472475	0.181777	0.480096	0.469317	0.289942	0.0667447	-0.174444	-0.297737	0.518565
-9.08577	0.186702	-0.449765	-0.745919	-0.331985	0.0691231	-0.994519	-0.39725	-0.616745	-0.293127	-0.184478	-0.148011	0.199133	0.179096	0.281719	-0.376686	-0.346229	-0.189106	-0.0307423	-0.0102407	-0.364827	-0.152792	-0.201832	0.350314	-0.498268	-0.224621	-0.410281	-0.395706	0.326448	-0.632255	0.0522546	1.20218	-1.06741	-0.388966	-0.630543	-0.964929	-0.226887	-0.44062	0.606884	0.0599749	-0.567084	-0.555015	0.150294	0.450654	0.47128	0.217064	0.212579	-0.132228	-0.256624	0.566225
-9.07594	0.168246	-0.448005	-0.845369	-0.356913	0.0278495	-1.07253	-0.418185	-0.542335	-0.261263	-0.316673	-0.203005	0.196565	0.17493	0.25281	-0.314385	-0.343337	-0.259558	0.0205724	-0.00971954	-0.461225	-0.137867	-0.179332	0.446515	-0.521772	-0.143254	-0.565546	-0.325417	0.174587	-0.620174	0.00893786	1.17279	-1.05321	-0.450718	-0.587807	-0.917586	-0.202082	-0.479243	0.640348	0.0206906	-0.455187	-0.644244	0.0886806	0.3549	0.459007	0.117666	0.37875	-0.107863	-0.194138	0.612806
-9.06611	0.141549	-0.436789	-0.916808	-0.402762	-0.0265467	-1.15415	-0.423675	-0.477448	-0.242692	-0.451767	-0.294101	0.179599	0.182578	0.207196	-0.233422	-0.336502	-0.299181	0.0716436	-0.00829489	-0.533326	-0.115756	-0.151484	0.497382	-0.510439	-0.0664324	-0.700627	-0.232951	0.0168016	-0.586326	-0.0332625	1.10875	-0.966471	-0.4979	-0.522724	-0.856315	-0.225462	-0.520651	0.627074	-0.0313898	-0.32615	-0.735167	-0.00208349	0.218074	0.436731	0.000721645	0.544012	-0.0983277	-0.117783	0.66976
-9.05628	0.106514	-0.412125	-0.957658	-0.45701	-0.0875372	-1.22422	-0.414927	-0.421916	-0.23304	-0.570222	-0.40758	0.153615	0.196226	0.150678	-0.140595	-0.322846	-0.3142	0.121882	-0.0144493	-0.580968	-0.0961707	-0.122473	0.504363	-0.467026	0.00241901	-0.808225	-0.126314	-0.138351	-0.537301	-0.063243	1.01633	-0.811332	-0.509846	-0.439272	-0.794327	-0.294754	-0.546272	0.576053	-0.0919967	-0.183443	-0.824494	-0.115208	0.0570252	0.407085	-0.125921	0.684115	-0.102855	-0.0372118	0.737543
-9.04645	0.0649748	-0.375528	-0.970935	-0.511816	-0.143392	-1.25871	-0.395774	-0.378872	-0.231315	-0.650883	-0.530444	0.117725	0.211999	0.0873082	-0.0574813	-0.289546	-0.310937	0.150199	-0.0345563	-0.598681	-0.0871945	-0.0951093	0.470722	-0.407385	0.0622832	-0.888046	-0.012721	-0.271509	-0.479144	-0.0729812	0.903959	-0.603942	-0.491478	-0.34281	-0.737229	-0.403039	-0.544381	0.493557	-0.142559	-0.0462947	-0.899875	-0.242198	-0.117665	0.371225	-0.257311	0.791181	-0.128184	0.039702	0.810285
-9.03662	0.0186907	-0.32505	-0.962195	-0.551723	-0.190945	-1.2535	-0.367129	-0.348073	-0.234678	-0.696331	-0.657413	0.0688563	0.227471	0.0199862	0.00363117	-0.239066	-0.29072	0.135455	-0.0577541	-0.580428	-0.091742	-0.0820566	0.403943	-0.344011	0.111332	-0.940444	0.100673	-0.374736	-0.41582	-0.0677805	0.785822	-0.361535	-0.450191	-0.237863	-0.685491	-0.536236	-0.508301	0.384675	-0.164242	0.0669755	-0.951137	-0.369992	-0.30057	0.329279	-0.390866	0.865154	-0.168379	0.0835446	0.872357
-9.02679	-0.0377196	-0.261584	-0.939228	-0.570673	-0.230153	-1.21692	-0.327746	-0.327923	-0.23742	-0.705352	-0.785009	0.00608882	0.241569	-0.0412213	0.0443734	-0.183624	-0.245638	0.0874227	-0.074315	-0.520619	-0.112223	-0.089302	0.314416	-0.276169	0.140092	-0.961411	0.208178	-0.439821	-0.349648	-0.0508473	0.665493	-0.104242	-0.379826	-0.124386	-0.636423	-0.666397	-0.43408	0.264397	-0.162763	0.159426	-0.949206	-0.474688	-0.48722	0.277197	-0.525017	0.88897	-0.216104	0.096032	0.905336
-9.01696	-0.117368	-0.186471	-0.907704	-0.571527	-0.259094	-1.15614	-0.284072	-0.314641	-0.237864	-0.678216	-0.909116	-0.0757024	0.253649	-0.0768507	0.0649063	-0.132652	-0.178841	0.02443	-0.0852514	-0.424491	-0.150719	-0.109211	0.209373	-0.202618	0.146538	-0.934885	0.307768	-0.448229	-0.282215	-0.0246971	0.540751	0.142412	-0.285059	-0.00273273	-0.587839	-0.771057	-0.311377	0.165558	-0.145994	0.231476	-0.8938	-0.547138	-0.66572	0.211823	-0.661365	0.828778	-0.265112	0.0877374	0.921012
-9.00713	-0.219505	-0.101045	-0.872849	-0.558391	-0.262577	-1.07949	-0.243925	-0.305086	-0.235784	-0.62128	-1.00529	-0.171787	0.260794	-0.0897856	0.0688578	-0.0884079	-0.0947761	-0.0460932	-0.0902561	-0.302472	-0.208157	-0.136046	0.0902817	-0.123595	0.139131	-0.857959	0.398393	-0.416738	-0.214947	0.00787624	0.411123	0.336139	-0.173965	0.12184	-0.537895	-0.856345	-0.14641	0.0982989	-0.121119	0.277673	-0.804701	-0.58309	-0.798297	0.13285	-0.771731	0.702046	-0.2949	0.068372	0.929467
-8.9973	-0.312242	-0.0115786	-0.843153	-0.535695	-0.242899	-0.992201	-0.213873	-0.297164	-0.23159	-0.5415	-1.04	-0.250862	0.242863	-0.0871322	0.0590891	-0.0492136	0.00214198	-0.119118	-0.0893331	-0.163999	-0.283438	-0.166793	-0.0387443	-0.0402029	0.127596	-0.737215	0.47737	-0.360125	-0.15114	0.044412	0.279819	0.432796	-0.0551323	0.230356	-0.481983	-0.913742	0.0506083	0.0535678	-0.0930221	0.286367	-0.702024	-0.585228	-0.850164	0.0428375	-0.826402	0.541198	-0.285845	0.045902	0.937617
-8.98747	-0.366796	0.069455	-0.822473	-0.506597	-0.210233	-0.893908	-0.215328	-0.289351	-0.221416	-0.445296	-1.00309	-0.300373	0.19834	-0.0755153	0.0420506	-0.0133443	0.0884795	-0.191439	-0.0836106	-0.015314	-0.371223	-0.202872	-0.16085	0.046759	0.124388	-0.580514	0.523307	-0.287535	-0.0971745	0.0830383	0.161981	0.423338	0.0415336	0.285502	-0.418674	-0.934463	0.261198	0.0255188	-0.0598983	0.249781	-0.601446	-0.565076	-0.83157	-0.0550157	-0.830713	0.371844	-0.238935	0.0265896	0.942094
-8.97764	-0.379006	0.106546	-0.811447	-0.473894	-0.170142	-0.786705	-0.245626	-0.283832	-0.204265	-0.335941	-0.900016	-0.325186	0.135264	-0.0602734	0.0241404	0.0174636	0.14587	-0.261575	-0.0744917	0.132239	-0.463574	-0.233159	-0.241304	0.143933	0.12982	-0.399893	0.532446	-0.207402	-0.0629845	0.128927	0.101479	0.31669	0.0857675	0.260663	-0.356264	-0.914799	0.439743	0.0107664	-0.0197979	0.172927	-0.505276	-0.537799	-0.764265	-0.154785	-0.791535	0.208365	-0.156545	0.0110962	0.929962
-8.96781	-0.355416	0.0925842	-0.808955	-0.439458	-0.125659	-0.685455	-0.296175	-0.3037	-0.18433	-0.216172	-0.755907	-0.329727	0.0608806	-0.0455468	0.00113211	0.0290164	0.179962	-0.328606	-0.0627464	0.235003	-0.550989	-0.237061	-0.276622	0.264405	0.141893	-0.209439	0.516426	-0.13633	-0.0487054	0.196499	0.112926	0.140308	0.0841256	0.165078	-0.297263	-0.85529	0.558483	0.00972781	0.0244469	0.063102	-0.409021	-0.508543	-0.668101	-0.251871	-0.721096	0.0564441	-0.0512191	-0.00471336	0.898217
-8.95798	-0.297356	0.0326507	-0.812224	-0.417045	-0.0790152	-0.597154	-0.360104	-0.349777	-0.168269	-0.0893668	-0.589995	-0.318035	-0.0193829	-0.0329897	-0.0305316	0.0316275	0.197375	-0.391539	-0.0442101	0.273106	-0.626391	-0.220974	-0.27368	0.40507	0.162588	-0.0193015	0.475187	-0.0789857	-0.0542237	0.276966	0.189966	-0.0840882	0.0411659	0.0159766	-0.240044	-0.762457	0.625432	0.0180208	0.0704295	-0.0720209	-0.326804	-0.481825	-0.557569	-0.342621	-0.629421	-0.0811841	0.0643792	-0.00562995	0.837316
-8.94815	-0.210071	-0.0664064	-0.818538	-0.439397	-0.0320369	-0.518936	-0.431777	-0.41631	-0.169156	0.0362561	-0.413376	-0.29359	-0.101536	-0.0180068	-0.0683375	0.0336805	0.199515	-0.44041	-0.0041039	0.256677	-0.685418	-0.193915	-0.245069	0.556857	0.207358	0.166796	0.413572	-0.0327648	-0.0731154	0.339642	0.313372	-0.342194	-0.0471162	-0.173226	-0.18533	-0.646579	0.646547	0.0162394	0.11364	-0.226001	-0.281867	-0.451298	-0.447024	-0.42639	-0.525018	-0.202977	0.18185	0.0341766	0.74538
-8.93832	-0.10035	-0.195384	-0.825915	-0.510912	0.00805957	-0.444399	-0.501396	-0.497364	-0.189663	0.145144	-0.23264	-0.254649	-0.183298	0.00115327	-0.110377	0.038421	0.19094	-0.453661	0.0409828	0.198332	-0.724162	-0.161132	-0.200434	0.683307	0.273259	0.346765	0.339359	0.00470844	-0.0943545	0.376743	0.465201	-0.620666	-0.171584	-0.384817	-0.140715	-0.513709	0.617218	0.00709189	0.132096	-0.392741	-0.265509	-0.410536	-0.340068	-0.499362	-0.42037	-0.29973	0.295146	0.104968	0.6253
-8.92849	0.0259288	-0.344783	-0.833019	-0.630047	0.0325993	-0.372367	-0.564566	-0.588151	-0.226329	0.228256	-0.0653022	-0.201616	-0.258321	0.0243808	-0.153834	0.0502495	0.175526	-0.435167	0.0642853	0.105893	-0.728162	-0.12799	-0.146727	0.765627	0.346188	0.509783	0.258737	0.0365658	-0.0897905	0.387518	0.636093	-0.90878	-0.319069	-0.600375	-0.131167	-0.368269	0.540191	-0.00408522	0.12634	-0.559348	-0.263676	-0.368778	-0.2379	-0.544006	-0.325784	-0.339346	0.372045	0.194082	0.478976
-8.91866	0.161019	-0.506681	-0.834334	-0.786348	0.0411482	-0.3082	-0.625103	-0.685278	-0.276337	0.266605	0.0460836	-0.132538	-0.321828	0.0496661	-0.190118	0.0683417	0.150845	-0.391142	0.0655924	-0.00790681	-0.694776	-0.0994914	-0.0888356	0.805273	0.40554	0.643216	0.175698	0.0665934	-0.0591512	0.373261	0.817133	-1.19266	-0.474154	-0.805249	-0.158531	-0.227752	0.420033	-0.0145757	0.10387	-0.689197	-0.266392	-0.331206	-0.148671	-0.554872	-0.242264	-0.323442	0.381109	0.289247	0.31776
-8.90883	0.273408	-0.678802	-0.812542	-0.961559	0.0340477	-0.275715	-0.661254	-0.786778	-0.338515	0.269698	0.0897467	-0.0397122	-0.360366	0.0577005	-0.224216	0.0908611	0.116356	-0.325836	0.0476836	-0.13397	-0.636001	-0.0799783	-0.0302896	0.79767	0.443844	0.732475	0.0920412	0.0942947	-0.0104956	0.338545	0.996706	-1.42292	-0.592993	-0.994224	-0.217263	-0.107456	0.266779	-0.023381	0.0679748	-0.769727	-0.277486	-0.300661	-0.0983914	-0.539118	-0.179998	-0.27068	0.326824	0.379496	0.160424
-8.899	0.346	-0.858452	-0.756758	-1.13812	0.0165838	-0.279567	-0.658943	-0.890049	-0.410225	0.254678	0.0773736	0.0714437	-0.366308	0.0405078	-0.264134	0.115958	0.0871983	-0.241257	0.0154566	-0.2659	-0.568081	-0.0878277	0.0262855	0.746006	0.453469	0.761392	0.00856929	0.101035	0.0492729	0.29437	1.16473	-1.56743	-0.648915	-1.14363	-0.300617	-0.0148477	0.104236	-0.0305608	0.0249488	-0.806361	-0.312039	-0.280392	-0.0950302	-0.502955	-0.157975	-0.196149	0.22251	0.457267	0.0210078
-8.88916	0.387942	-1.01106	-0.671697	-1.2805	-0.00750726	-0.307055	-0.626123	-0.978287	-0.481377	0.234042	0.0255565	0.193541	-0.348644	0.00928882	-0.311817	0.14264	0.0681589	-0.137951	-0.0259432	-0.391585	-0.499831	-0.112781	0.071053	0.65672	0.420079	0.743007	-0.0732304	0.0861259	0.115368	0.248507	1.30371	-1.61946	-0.647738	-1.22736	-0.400556	0.0474041	-0.0284826	-0.0357186	-0.0137223	-0.807557	-0.381149	-0.273752	-0.126098	-0.451381	-0.16893	-0.109165	0.0816587	0.518719	-0.0849917
-8.87933	0.402799	-1.10468	-0.57021	-1.36001	-0.0358484	-0.345155	-0.570806	-1.02881	-0.535941	0.223237	-0.0520521	0.302713	-0.316449	-0.0299818	-0.360277	0.170195	0.0517164	-0.017098	-0.0724502	-0.469477	-0.432317	-0.137309	0.0952172	0.537099	0.354017	0.688709	-0.141029	0.0563226	0.181531	0.193834	1.38541	-1.58348	-0.598782	-1.25448	-0.509307	0.0772661	-0.127332	-0.038213	-0.0384837	-0.781393	-0.483943	-0.284607	-0.171751	-0.388265	-0.204438	-0.0164924	-0.0836847	0.563451	-0.148441
-8.8695	0.394556	-1.13329	-0.483049	-1.36038	-0.0671363	-0.391978	-0.499595	-1.04562	-0.568977	0.224538	-0.145987	0.390684	-0.280109	-0.0728502	-0.39132	0.195789	0.034978	0.110875	-0.124067	-0.481996	-0.363977	-0.154318	0.105672	0.394967	0.267201	0.606309	-0.181735	0.0171476	0.219984	0.119999	1.41816	-1.46973	-0.51303	-1.23692	-0.621037	0.0748141	-0.200149	-0.0244629	-0.0521909	-0.734072	-0.595059	-0.324321	-0.216306	-0.316507	-0.25418	0.0767387	-0.262127	0.591112	-0.171351
-8.85967	0.368601	-1.10754	-0.418126	-1.28629	-0.10098	-0.445229	-0.415234	-1.03496	-0.579078	0.232338	-0.24941	0.462293	-0.243616	-0.115273	-0.397759	0.199327	0.0174804	0.237241	-0.190814	-0.428246	-0.292332	-0.143351	0.103592	0.237734	0.175767	0.502863	-0.189685	-0.0278381	0.201773	0.0269237	1.40828	-1.29058	-0.401757	-1.18562	-0.731326	0.046416	-0.253466	0.0041593	-0.060152	-0.661524	-0.674104	-0.389791	-0.253735	-0.238001	-0.307698	0.165273	-0.441133	0.57902	-0.157553
-8.84984	0.329803	-1.05519	-0.377266	-1.15773	-0.136853	-0.501154	-0.319964	-0.998579	-0.572466	0.241199	-0.356282	0.521528	-0.2088	-0.155977	-0.378205	0.17041	-0.00174381	0.361052	-0.270507	-0.323316	-0.22035	-0.0872916	0.0852511	0.0714615	0.0870072	0.385688	-0.178138	-0.0782577	0.141518	-0.0526196	1.35794	-1.05983	-0.27737	-1.1099	-0.834211	0.00750732	-0.291572	0.0369484	-0.0685989	-0.567178	-0.721578	-0.473272	-0.282748	-0.155012	-0.364022	0.235378	-0.609754	0.513838	-0.110745
-8.84001	0.282164	-0.993379	-0.360778	-0.986792	-0.177531	-0.55678	-0.217116	-0.937661	-0.544016	0.242162	-0.45372	0.57167	-0.176811	-0.19729	-0.336566	0.115001	-0.0188666	0.482356	-0.331286	-0.186647	-0.152325	0.00629283	0.0544811	-0.0982299	0.00343593	0.263648	-0.156114	-0.134787	0.0594119	-0.097557	1.27222	-0.796914	-0.159905	-1.01764	-0.914984	-0.0389171	-0.310057	0.0681031	-0.0811475	-0.463737	-0.73687	-0.567052	-0.304133	-0.0768704	-0.420181	0.283658	-0.751931	0.412485	-0.0356347
-8.83018	0.229584	-0.930602	-0.367268	-0.786488	-0.227057	-0.610984	-0.109779	-0.856005	-0.492297	0.228023	-0.536362	0.614671	-0.147223	-0.239197	-0.27774	0.0405302	-0.0410588	0.602251	-0.349125	-0.0305841	-0.082058	0.12725	0.0155256	-0.262902	-0.0752544	0.142128	-0.127582	-0.194912	-0.0289905	-0.103169	1.16014	-0.531742	-0.066363	-0.915677	-0.965015	-0.103103	-0.300724	0.0959737	-0.102477	-0.360055	-0.725138	-0.661656	-0.316577	-0.0145604	-0.477909	0.311861	-0.839209	0.300593	0.0661113
-8.82035	0.177695	-0.88078	-0.397889	-0.570634	-0.285942	-0.6614	-0.00563194	-0.75606	-0.428741	0.193492	-0.604779	0.644561	-0.119772	-0.288605	-0.206514	-0.046344	-0.0758208	0.719827	-0.330167	0.136293	-0.00467635	0.266058	-0.0219314	-0.413952	-0.154187	0.0339396	-0.0947572	-0.255323	-0.116528	-0.068295	1.02523	-0.289159	-0.0374708	-0.816228	-0.976244	-0.176673	-0.272215	0.124851	-0.145552	-0.267178	-0.692707	-0.734994	-0.300675	0.0331867	-0.532107	0.314534	-0.872709	0.197135	0.195451
-8.81052	0.13016	-0.846862	-0.455805	-0.372016	-0.351908	-0.684472	0.0912325	-0.641081	-0.364742	0.135791	-0.659218	0.649301	-0.0954893	-0.339217	-0.12757	-0.140325	-0.115962	0.8305	-0.282579	0.300071	0.0773787	0.410539	-0.0399576	-0.512856	-0.234012	-0.0546259	-0.0586259	-0.303447	-0.200818	-0.0139143	0.875609	-0.0781928	-0.0834832	-0.757947	-0.933972	-0.252267	-0.254203	0.162166	-0.214095	-0.204993	-0.640737	-0.784041	-0.254279	0.068978	-0.576951	0.274344	-0.862669	0.116692	0.341253
-8.80069	0.0868632	-0.82006	-0.535298	-0.212765	-0.409164	-0.666888	0.166446	-0.513421	-0.305413	0.0570819	-0.697024	0.627465	-0.071262	-0.356973	-0.0520451	-0.236587	-0.155891	0.897983	-0.213965	0.437555	0.157946	0.547566	-0.0380729	-0.535561	-0.309181	-0.122388	-0.0209644	-0.331987	-0.277906	0.0391373	0.718525	0.0900836	-0.191181	-0.743955	-0.851489	-0.323861	-0.258292	0.214653	-0.302941	-0.169238	-0.568058	-0.812629	-0.193148	0.0951003	-0.614798	0.20617	-0.822765	0.0670665	0.478147
-8.79086	0.047064	-0.799439	-0.630348	-0.0915459	-0.453329	-0.615862	0.209608	-0.375086	-0.258276	-0.0367383	-0.717313	0.582368	-0.0445454	-0.342967	0.00593404	-0.322505	-0.191666	0.896306	-0.131253	0.52208	0.231793	0.676016	-0.0206495	-0.486585	-0.359594	-0.147278	-0.000891424	-0.33524	-0.343062	0.0828333	0.561865	0.188242	-0.347621	-0.766667	-0.755775	-0.389319	-0.280719	0.28543	-0.406079	-0.151426	-0.473852	-0.821414	-0.126128	0.112825	-0.642548	0.125811	-0.770636	0.0505556	0.584388
-8.78103	0.0110953	-0.784056	-0.723557	0.000557019	-0.481608	-0.542338	0.223092	-0.229125	-0.239853	-0.146758	-0.723019	0.522319	-0.0155796	-0.307256	0.040128	-0.381045	-0.221488	0.830321	-0.0392146	0.528845	0.292963	0.773414	0.00939477	-0.381228	-0.386999	-0.125902	-0.0105221	-0.322028	-0.38931	0.113273	0.410363	0.216235	-0.531792	-0.825539	-0.668946	-0.459684	-0.322506	0.37702	-0.516557	-0.140898	-0.35709	-0.79763	-0.0585162	0.109426	-0.66875	0.0538563	-0.722864	0.0671651	0.654012
-8.7712	-0.00240328	-0.772735	-0.79123	0.0716501	-0.491722	-0.466657	0.209138	-0.0823516	-0.247967	-0.266636	-0.717676	0.453426	0.015956	-0.256386	0.0509516	-0.417821	-0.240877	0.727386	0.0666838	0.466318	0.339927	0.812959	0.0457701	-0.239576	-0.40009	-0.0689199	-0.0465887	-0.300704	-0.393811	0.12015	0.266997	0.190982	-0.717023	-0.911796	-0.604988	-0.542744	-0.378428	0.49014	-0.626613	-0.125153	-0.238581	-0.737352	0.00216118	0.0774467	-0.69938	-0.00119206	-0.691614	0.115878	0.681852
-8.76137	0.0124014	-0.764213	-0.830939	0.116928	-0.489116	-0.39606	0.173579	0.0439545	-0.276345	-0.388941	-0.704019	0.375137	0.0379453	-0.194979	0.0411456	-0.439744	-0.231191	0.619252	0.187603	0.358613	0.370364	0.804674	0.0878079	-0.0765678	-0.4054	0.0139252	-0.0995428	-0.277778	-0.361071	0.119188	0.140145	0.124415	-0.879815	-1.01291	-0.572325	-0.639241	-0.44328	0.61144	-0.724679	-0.0975864	-0.147645	-0.641694	0.0526575	0.0211016	-0.721144	-0.0387337	-0.681607	0.191389	0.669183
-8.75154	0.0370897	-0.759171	-0.845897	0.13314	-0.477846	-0.331971	0.122051	0.127202	-0.325136	-0.507879	-0.684159	0.286779	0.032024	-0.12604	0.0195526	-0.451813	-0.18443	0.519602	0.307709	0.227566	0.367619	0.761589	0.142707	0.0885556	-0.406676	0.114424	-0.16216	-0.256972	-0.310699	0.12296	0.0587768	0.0295847	-0.9925	-1.1188	-0.575901	-0.742596	-0.513328	0.729315	-0.809961	-0.0556203	-0.0809459	-0.522888	0.0950576	-0.0545767	-0.696939	-0.0609057	-0.690804	0.277797	0.622403
-8.74171	0.0649177	-0.757673	-0.839583	0.121967	-0.456397	-0.274106	0.059026	0.17438	-0.395198	-0.618634	-0.659816	0.190273	0.00329962	-0.0465573	-0.00491803	-0.460877	-0.11133	0.433104	0.393768	0.0855581	0.335717	0.69209	0.19817	0.246676	-0.406169	0.221607	-0.229965	-0.24911	-0.250994	0.139292	0.0310576	-0.0810841	-1.04797	-1.22315	-0.613937	-0.818575	-0.58019	0.840725	-0.877871	-0.00113099	-0.0353099	-0.410315	0.127819	-0.140387	-0.619922	-0.0709191	-0.714684	0.37524	0.562446
-8.73188	0.0925587	-0.758773	-0.81674	0.0853631	-0.423462	-0.22336	-0.0115599	0.193058	-0.484293	-0.700088	-0.633804	0.0876332	-0.0405221	0.048351	-0.0253411	-0.472301	-0.0215816	0.362365	0.442641	-0.0600619	0.292788	0.602671	0.252544	0.394659	-0.409024	0.327365	-0.299922	-0.253081	-0.186962	0.163819	0.0595522	-0.198526	-1.05834	-1.32042	-0.68284	-0.847161	-0.622977	0.939062	-0.901928	0.0628262	-0.00988812	-0.314423	0.142078	-0.205869	-0.503101	-0.0727406	-0.746258	0.470342	0.508277
-8.72205	0.118261	-0.76862	-0.780988	0.0288477	-0.379656	-0.204471	-0.0847014	0.188664	-0.570036	-0.733906	-0.616885	-0.0115281	-0.0930584	0.153612	-0.0394331	-0.485814	0.0764631	0.32429	0.460383	-0.194238	0.261313	0.507554	0.30204	0.532154	-0.419947	0.430282	-0.357772	-0.260631	-0.125266	0.191349	0.134835	-0.315694	-1.03366	-1.40783	-0.769457	-0.834808	-0.642615	1.01214	-0.88044	0.131922	-0.00846353	-0.24419	0.145458	-0.243812	-0.376214	-0.0723816	-0.758766	0.553742	0.466412
-8.71222	0.14183	-0.789357	-0.734503	-0.0343806	-0.328853	-0.245676	-0.146936	0.16484	-0.62921	-0.72547	-0.60036	-0.0958511	-0.149527	0.260158	-0.0509313	-0.499447	0.17351	0.333567	0.453066	-0.311654	0.250775	0.418944	0.342389	0.657148	-0.433171	0.531493	-0.383267	-0.257757	-0.0688037	0.220968	0.248778	-0.426654	-0.982434	-1.4829	-0.843277	-0.784924	-0.638668	1.0438	-0.821739	0.196573	-0.0351486	-0.205897	0.143486	-0.262719	-0.257318	-0.0760084	-0.732457	0.620116	0.440165
-8.70239	0.163596	-0.800916	-0.67948	-0.0926373	-0.296338	-0.338214	-0.195111	0.123426	-0.6557	-0.67983	-0.573263	-0.168061	-0.206661	0.339806	-0.0790827	-0.511389	0.266524	0.375279	0.42657	-0.412161	0.259942	0.340768	0.37337	0.739664	-0.439986	0.620328	-0.376166	-0.232459	-0.0192211	0.252962	0.387587	-0.527234	-0.911848	-1.52046	-0.874376	-0.701202	-0.618299	1.02637	-0.741535	0.246849	-0.0918239	-0.196792	0.140937	-0.264504	-0.150624	-0.0879749	-0.658177	0.666637	0.428621
-8.69256	0.183923	-0.794307	-0.622085	-0.140863	-0.2938	-0.468804	-0.231743	0.0657281	-0.649738	-0.60711	-0.537999	-0.232044	-0.262659	0.38906	-0.118895	-0.508471	0.344642	0.424787	0.387039	-0.479151	0.282434	0.275447	0.387814	0.763699	-0.429887	0.665012	-0.337008	-0.182601	0.0236219	0.285391	0.530986	-0.615027	-0.827874	-1.51205	-0.843958	-0.59008	-0.589676	0.957372	-0.662436	0.278657	-0.177697	-0.211705	0.144114	-0.246967	-0.053252	-0.110438	-0.526062	0.692737	0.441151
-8.68273	0.199481	-0.771794	-0.568824	-0.183417	-0.314119	-0.625105	-0.259358	-0.00495493	-0.615291	-0.516394	-0.496122	-0.278329	-0.316468	0.420604	-0.153524	-0.477009	0.383388	0.472427	0.329106	-0.500148	0.312472	0.217417	0.375578	0.741308	-0.399612	0.658295	-0.2752	-0.110995	0.0613843	0.3106	0.669936	-0.684122	-0.734916	-1.46835	-0.759436	-0.458736	-0.556743	0.838955	-0.598028	0.289566	-0.291093	-0.24234	0.173504	-0.207302	0.0440563	-0.146085	-0.32238	0.702525	0.477702
-8.6729	0.207225	-0.736251	-0.523638	-0.223183	-0.350077	-0.797079	-0.279648	-0.0839849	-0.558165	-0.414793	-0.449027	-0.296842	-0.364254	0.441803	-0.179697	-0.422772	0.379965	0.515715	0.25931	-0.485465	0.339126	0.161735	0.344202	0.682864	-0.348802	0.603379	-0.198823	-0.0199892	0.0957475	0.327329	0.794962	-0.725455	-0.63533	-1.39888	-0.633469	-0.313116	-0.519327	0.677452	-0.560375	0.270122	-0.428769	-0.282993	0.226947	-0.145113	0.127448	-0.196041	-0.0667063	0.689633	0.517602
-8.66307	0.204856	-0.689496	-0.486865	-0.260108	-0.396236	-0.977188	-0.294541	-0.17199	-0.48272	-0.308121	-0.398532	-0.285805	-0.383746	0.457014	-0.196905	-0.353096	0.344231	0.553801	0.184748	-0.44523	0.345476	0.107677	0.29367	0.596715	-0.279141	0.502399	-0.111729	0.087541	0.114944	0.335728	0.891824	-0.725864	-0.531042	-1.30985	-0.472873	-0.164487	-0.481931	0.486925	-0.552382	0.222944	-0.568411	-0.320203	0.290719	-0.0561601	0.159192	-0.254451	0.203913	0.647318	0.542305
-8.65324	0.181095	-0.633785	-0.457798	-0.299779	-0.448955	-1.15231	-0.305546	-0.263909	-0.413242	-0.205393	-0.347561	-0.246698	-0.373092	0.469115	-0.208047	-0.273947	0.285024	0.586263	0.107744	-0.387267	0.325686	0.0578874	0.228597	0.489299	-0.191104	0.359381	-0.0160626	0.20868	0.106985	0.33391	0.925391	-0.691907	-0.446495	-1.20971	-0.28959	-0.0430193	-0.461546	0.292452	-0.56604	0.184895	-0.697149	-0.340552	0.357574	0.0417741	0.138541	-0.315427	0.457306	0.587257	0.562539
-8.6434	0.141175	-0.575381	-0.43601	-0.354239	-0.508607	-1.30081	-0.313585	-0.352924	-0.383567	-0.112822	-0.296583	-0.183371	-0.342551	0.479606	-0.217532	-0.194673	0.208854	0.609493	0.0293906	-0.316822	0.28052	0.0316421	0.155054	0.365231	-0.0751373	0.190532	0.0891604	0.340106	0.0792574	0.316798	0.898087	-0.644858	-0.408967	-1.1061	-0.0952705	0.00585647	-0.452146	0.114527	-0.58853	0.184232	-0.807113	-0.347946	0.423582	0.143981	0.0856929	-0.366755	0.675546	0.519027	0.591216
-8.63357	0.0935249	-0.5182	-0.41965	-0.418621	-0.575167	-1.38454	-0.309396	-0.436823	-0.387471	-0.0455565	-0.24531	-0.103965	-0.299599	0.489466	-0.224723	-0.126168	0.120828	0.605397	-0.0453959	-0.236904	0.213053	0.0283779	0.0668107	0.227356	0.0660159	0.0116612	0.201772	0.463921	0.043535	0.28417	0.832505	-0.601487	-0.409515	-1.00458	0.0921269	-0.0254875	-0.444872	-0.0350172	-0.608497	0.217253	-0.890227	-0.345342	0.482983	0.255487	0.0203387	-0.408917	0.841151	0.445515	0.626021
-8.62374	0.0432028	-0.471052	-0.404149	-0.488523	-0.646573	-1.39831	-0.290985	-0.523306	-0.413344	-0.0228286	-0.193863	-0.0158119	-0.249311	0.499319	-0.218418	-0.0680837	0.0270198	0.57766	-0.101866	-0.149032	0.126669	0.0391733	-0.0190884	0.0775221	0.22462	-0.172892	0.311176	0.543765	0.00679552	0.23592	0.751881	-0.571192	-0.437118	-0.905876	0.247997	-0.123491	-0.435578	-0.155885	-0.621856	0.278173	-0.93964	-0.336147	0.513277	0.373113	-0.0418166	-0.445851	0.905541	0.370309	0.659559
-8.61391	-0.00660303	-0.444162	-0.384189	-0.561249	-0.718851	-1.34256	-0.267339	-0.615356	-0.46417	-0.0416036	-0.138162	0.0744253	-0.19578	0.508214	-0.189685	-0.0264634	-0.0480411	0.535663	-0.143699	-0.0566589	0.0247669	0.056661	-0.0916363	-0.0770058	0.394129	-0.361373	0.381502	0.574227	-0.0284022	0.173989	0.677167	-0.561197	-0.483603	-0.804672	0.35556	-0.271857	-0.423036	-0.248737	-0.643988	0.360024	-0.950799	-0.320978	0.512231	0.484955	-0.0919381	-0.461284	0.863134	0.307663	0.687802
-8.60408	-0.0538395	-0.433272	-0.361014	-0.635476	-0.779956	-1.22586	-0.2417	-0.709252	-0.538898	-0.0908438	-0.0788489	0.156268	-0.152768	0.504612	-0.14316	-0.0109776	-0.0911566	0.488795	-0.178352	0.0271924	-0.088635	0.076652	-0.147823	-0.216653	0.548305	-0.544867	0.405191	0.566902	-0.0613198	0.104155	0.611453	-0.574852	-0.542639	-0.699703	0.407722	-0.458066	-0.411486	-0.30543	-0.668511	0.457421	-0.919916	-0.297195	0.496133	0.575504	-0.127135	-0.436334	0.727138	0.280508	0.709311
-8.59425	-0.0942668	-0.434653	-0.3403	-0.710401	-0.812229	-1.08486	-0.226605	-0.802464	-0.633535	-0.158709	-0.0423079	0.226136	-0.158161	0.477627	-0.0825464	-0.0208809	-0.105802	0.453554	-0.210152	0.0962081	-0.208811	0.0967334	-0.187702	-0.32742	0.651625	-0.684579	0.388762	0.529998	-0.0922973	0.0302575	0.548863	-0.620421	-0.608085	-0.616318	0.403404	-0.67241	-0.410281	-0.300212	-0.679828	0.56508	-0.847787	-0.277245	0.477025	0.638513	-0.155245	-0.379039	0.518487	0.28397	0.727912
-8.58442	-0.127656	-0.446142	-0.333874	-0.782064	-0.81031	-0.935484	-0.229321	-0.889132	-0.743403	-0.231163	-0.040892	0.285873	-0.212161	0.431299	-0.0141653	-0.0488154	-0.0999888	0.445379	-0.230308	0.151668	-0.33167	0.11539	-0.2133	-0.389202	0.696313	-0.749818	0.3414	0.468802	-0.121408	-0.0459253	0.482754	-0.701295	-0.673591	-0.585759	0.347734	-0.896593	-0.434719	-0.241989	-0.666028	0.658917	-0.73622	-0.282005	0.456935	0.668729	-0.188243	-0.308116	0.264842	0.305483	0.758385
-8.57459	-0.155277	-0.469851	-0.333849	-0.831605	-0.782454	-0.801992	-0.242452	-0.944067	-0.842915	-0.298668	-0.07514	0.332492	-0.298604	0.374186	0.0475525	-0.0893721	-0.0806628	0.468934	-0.23741	0.195995	-0.450749	0.132212	-0.227921	-0.398016	0.686293	-0.734754	0.266335	0.39042	-0.138768	-0.120575	0.40552	-0.806608	-0.735493	-0.606268	0.246421	-1.10769	-0.475804	-0.146979	-0.620831	0.719315	-0.588849	-0.306914	0.43092	0.656754	-0.224978	-0.239224	-0.00641988	0.338762	0.787056
-8.56476	-0.172245	-0.507701	-0.33539	-0.863739	-0.735652	-0.702073	-0.259086	-0.964318	-0.902565	-0.35538	-0.143696	0.346412	-0.397825	0.317818	0.0791405	-0.138943	-0.0423308	0.512333	-0.235417	0.231329	-0.546169	0.145166	-0.235603	-0.363969	0.630768	-0.638715	0.162977	0.302437	-0.118612	-0.174446	0.34605	-0.926004	-0.798414	-0.664882	0.104758	-1.2674	-0.520272	-0.0286503	-0.543151	0.750736	-0.416942	-0.346851	0.402162	0.602499	-0.245531	-0.173695	-0.274152	0.381767	0.795366
-8.55493	-0.166069	-0.555673	-0.340181	-0.887521	-0.675703	-0.635442	-0.273858	-0.953787	-0.923178	-0.399238	-0.236249	0.330644	-0.491304	0.26779	0.0844614	-0.193542	0.0185475	0.566696	-0.230034	0.260428	-0.599011	0.153207	-0.230809	-0.295395	0.544939	-0.49011	0.0353047	0.21184	-0.0796634	-0.191896	0.326031	-1.04929	-0.868231	-0.741468	-0.0702373	-1.34498	-0.570045	0.101585	-0.446969	0.751431	-0.249787	-0.408517	0.372436	0.512589	-0.236308	-0.108087	-0.524869	0.434055	0.773481
-8.5451	-0.149083	-0.610996	-0.347995	-0.905464	-0.607137	-0.605438	-0.285534	-0.910465	-0.910617	-0.430312	-0.34407	0.295371	-0.543928	0.218948	0.0719949	-0.251376	0.0942766	0.625402	-0.235333	0.280193	-0.611142	0.158092	-0.192978	-0.19965	0.438041	-0.313082	-0.113661	0.123872	-0.040647	-0.18089	0.34514	-1.17051	-0.921601	-0.824429	-0.268494	-1.35243	-0.62672	0.237296	-0.351713	0.720123	-0.131341	-0.491734	0.334897	0.403629	-0.21246	-0.0380863	-0.723645	0.49888	0.719691
-8.53527	-0.134599	-0.671027	-0.36059	-0.919869	-0.534343	-0.608111	-0.293461	-0.843948	-0.870889	-0.437953	-0.460716	0.248092	-0.545087	0.171714	0.0481331	-0.31089	0.172205	0.677502	-0.247686	0.265628	-0.586182	0.164025	-0.125043	-0.0866821	0.314399	-0.1193	-0.278723	0.0423829	-0.00408037	-0.150341	0.38036	-1.28203	-0.951831	-0.912335	-0.478754	-1.30122	-0.685814	0.374373	-0.270992	0.658548	-0.0791416	-0.588299	0.27996	0.292273	-0.186172	0.0481694	-0.835426	0.581763	0.635686
-8.52544	-0.124346	-0.734363	-0.379648	-0.935088	-0.467648	-0.636733	-0.296652	-0.764628	-0.806552	-0.415072	-0.581627	0.193905	-0.495805	0.123346	0.0152836	-0.366499	0.224617	0.692142	-0.257252	0.215286	-0.532398	0.166274	-0.0397882	0.0306106	0.180971	0.0837708	-0.453092	-0.0305888	0.0304164	-0.107055	0.402324	-1.37075	-0.963984	-1.00164	-0.68077	-1.19706	-0.724777	0.510202	-0.202663	0.570032	-0.0886144	-0.690656	0.210711	0.189924	-0.165212	0.159111	-0.869372	0.686522	0.528132
-8.51561	-0.118357	-0.799576	-0.40708	-0.956726	-0.413861	-0.68261	-0.284717	-0.679844	-0.710534	-0.37313	-0.687438	0.136852	-0.398755	0.0619331	-0.0273789	-0.40706	0.249289	0.65862	-0.260414	0.13951	-0.460467	0.166528	0.0498232	0.136392	0.0531814	0.289137	-0.62688	-0.0948491	0.0636018	-0.0559628	0.403897	-1.42477	-0.961978	-1.08859	-0.850671	-1.05322	-0.722325	0.636513	-0.129607	0.457116	-0.14672	-0.78936	0.158221	0.0996286	-0.15567	0.278481	-0.839468	0.811196	0.403725
-8.50578	-0.117823	-0.855791	-0.434453	-0.985115	-0.370007	-0.73858	-0.248776	-0.591563	-0.583178	-0.33138	-0.743443	0.0872296	-0.253138	-0.00903893	-0.0768171	-0.432892	0.252708	0.585539	-0.251196	0.0479515	-0.382728	0.166588	0.130511	0.21653	-0.0286468	0.482169	-0.776356	-0.139387	0.0960171	-0.000242233	0.38602	-1.4454	-0.949038	-1.15184	-0.967367	-0.879643	-0.671156	0.741328	-0.0625512	0.325022	-0.242197	-0.873135	0.123904	0.020733	-0.160519	0.382367	-0.756588	0.953411	0.272992
-8.49595	-0.137064	-0.894196	-0.456909	-1.01801	-0.332705	-0.799791	-0.189036	-0.498856	-0.425535	-0.303606	-0.744631	0.0794682	-0.0628377	-0.0808544	-0.123869	-0.445833	0.240478	0.48257	-0.207606	-0.0475706	-0.309019	0.165005	0.199857	0.270545	-0.0510356	0.632277	-0.863689	-0.146013	0.128341	0.0580409	0.355148	-1.43595	-0.921697	-1.16935	-1.03727	-0.683872	-0.57574	0.821776	-0.013682	0.177302	-0.366833	-0.939705	0.100994	-0.0364157	-0.180224	0.472886	-0.630956	1.11051	0.150242
-8.48612	-0.177965	-0.918699	-0.478799	-1.05054	-0.299868	-0.856357	-0.112816	-0.403647	-0.247054	-0.288676	-0.703311	0.11209	0.162122	-0.14727	-0.157534	-0.427886	0.214602	0.358703	-0.13033	-0.13879	-0.242902	0.160037	0.260172	0.30148	-0.0150338	0.720432	-0.885938	-0.11905	0.161937	0.11734	0.301556	-1.39992	-0.881439	-1.15061	-1.06672	-0.475843	-0.444574	0.859376	0.0112928	0.0185053	-0.517111	-0.988066	0.0873195	-0.0578255	-0.226515	0.554496	-0.479518	1.27846	0.051419
-8.47629	-0.232398	-0.928337	-0.502151	-1.07109	-0.269959	-0.878158	-0.0298849	-0.316927	-0.0596612	-0.285992	-0.631491	0.171184	0.40716	-0.204428	-0.181128	-0.366049	0.167357	0.221559	-0.0280307	-0.21773	-0.175345	0.15048	0.317139	0.316464	0.0622185	0.748885	-0.854439	-0.0670001	0.207479	0.17425	0.220048	-1.33105	-0.830668	-1.10614	-1.0597	-0.264782	-0.286739	0.845743	0.0110378	-0.142431	-0.683742	-1.01793	0.0919215	-0.0508092	-0.311821	0.626801	-0.317967	1.44578	-0.0206566
-8.46646	-0.294412	-0.926548	-0.527622	-1.07276	-0.244474	-0.856909	0.0521449	-0.261362	0.096352	-0.293926	-0.540145	0.24694	0.644553	-0.251943	-0.19846	-0.271609	0.100122	0.0768544	0.0930778	-0.279185	-0.114363	0.136472	0.362282	0.314758	0.161904	0.719117	-0.778339	-0.00674884	0.260169	0.20879	0.126566	-1.23335	-0.771255	-1.04431	-1.01889	-0.0653634	-0.107467	0.79522	-0.0116513	-0.28371	-0.837599	-1.02848	0.11756	-0.0244307	-0.420806	0.670908	-0.156971	1.58629	-0.0593092
-8.45663	-0.356201	-0.917321	-0.553125	-1.05815	-0.242838	-0.804057	0.119176	-0.239832	0.200587	-0.311491	-0.437537	0.331265	0.823707	-0.290285	-0.212048	-0.155351	0.0210854	-0.0687898	0.22728	-0.292382	-0.0836127	0.118961	0.369848	0.288888	0.274756	0.650222	-0.667729	0.0407219	0.317975	0.217326	0.03646	-1.11308	-0.705423	-0.974462	-0.951495	0.073957	0.0868055	0.719816	-0.0484614	-0.386345	-0.935052	-1.01545	0.165405	0.00980601	-0.540657	0.672777	-0.0139167	1.67993	-0.0579761
-8.4468	-0.408305	-0.902939	-0.575947	-1.03069	-0.260782	-0.730016	0.162071	-0.256002	0.243503	-0.338072	-0.332976	0.406941	0.921095	-0.318783	-0.223472	-0.0313021	-0.0600518	-0.212524	0.369712	-0.254204	-0.0785019	0.0991883	0.34747	0.247055	0.40001	0.567203	-0.531142	0.0696889	0.380286	0.208595	-0.0320649	-0.984725	-0.636429	-0.906579	-0.885352	0.14445	0.270049	0.628597	-0.105968	-0.453267	-0.975264	-0.969935	0.234295	0.0426918	-0.663246	0.624318	0.0901405	1.72238	-0.0182114
-8.43697	-0.431328	-0.885175	-0.597272	-0.992061	-0.288751	-0.642459	0.167775	-0.303887	0.23578	-0.374063	-0.250954	0.444303	0.921921	-0.322704	-0.233154	0.0775227	-0.138728	-0.349804	0.515376	-0.184285	-0.0933107	0.0780637	0.307734	0.197149	0.52908	0.471266	-0.377432	0.0757602	0.445011	0.196147	-0.0681192	-0.866809	-0.579544	-0.854407	-0.830259	0.152571	0.389086	0.529087	-0.180185	-0.491494	-0.972755	-0.886038	0.320741	0.0711019	-0.782851	0.530202	0.146139	1.71008	0.0553074
-8.42714	-0.421368	-0.865139	-0.617641	-0.940813	-0.319536	-0.546525	0.13999	-0.375555	0.201972	-0.421809	-0.194356	0.442516	0.833017	-0.302665	-0.237677	0.168807	-0.214133	-0.449172	0.638705	-0.117135	-0.122959	0.0559442	0.263053	0.146351	0.627371	0.363476	-0.218482	0.0587564	0.510638	0.188116	-0.0646066	-0.790295	-0.542111	-0.829069	-0.784265	0.104613	0.427486	0.433154	-0.258879	-0.507841	-0.941067	-0.773583	0.386876	0.0946612	-0.88064	0.40234	0.158146	1.63841	0.150786
-8.41731	-0.388439	-0.843067	-0.634334	-0.878326	-0.348051	-0.44585	0.0890985	-0.463424	0.154744	-0.470714	-0.155467	0.406994	0.689137	-0.270807	-0.233388	0.24806	-0.287603	-0.489762	0.704994	-0.0692855	-0.162521	0.034483	0.231998	0.097937	0.676877	0.24607	-0.064314	0.0332337	0.574991	0.18463	-0.0203954	-0.762199	-0.514979	-0.828034	-0.746082	0.014343	0.390831	0.356465	-0.336202	-0.499814	-0.890147	-0.642465	0.398808	0.116776	-0.929189	0.26922	0.127076	1.51633	0.265926
-8.40748	-0.341308	-0.817652	-0.643813	-0.807562	-0.371816	-0.346924	0.023249	-0.561209	0.0975708	-0.515272	-0.133229	0.343919	0.516122	-0.232148	-0.221096	0.320584	-0.358706	-0.479492	0.715815	-0.0393574	-0.207362	0.0300413	0.217885	0.0625856	0.674094	0.134352	0.0820221	0.0114903	0.635198	0.184752	0.068522	-0.77143	-0.503026	-0.840065	-0.715949	-0.103213	0.291113	0.299456	-0.406666	-0.463821	-0.82799	-0.503986	0.367902	0.140826	-0.93263	0.154539	0.0604346	1.35326	0.393068
-8.39764	-0.286884	-0.791403	-0.651944	-0.734637	-0.388541	-0.25677	-0.0517214	-0.664367	0.031098	-0.558268	-0.136494	0.251307	0.322829	-0.189908	-0.197499	0.389212	-0.425036	-0.427474	0.670642	-0.023852	-0.249687	0.0528736	0.218461	0.0468092	0.623698	0.0371945	0.217808	-0.00525226	0.685218	0.187061	0.220292	-0.809601	-0.507178	-0.856925	-0.692182	-0.239986	0.139926	0.261228	-0.450578	-0.407881	-0.758377	-0.36917	0.308893	0.164625	-0.899337	0.0537502	-0.0347156	1.16784	0.508757
-8.38781	-0.23626	-0.767262	-0.655683	-0.664934	-0.396122	-0.192662	-0.131707	-0.769829	-0.0445599	-0.59368	-0.168049	0.131307	0.116573	-0.146089	-0.163482	0.449311	-0.456118	-0.34333	0.58105	-0.0339034	-0.285638	0.0898405	0.226066	0.0483871	0.53466	-0.051938	0.329494	-0.0079771	0.711312	0.190733	0.423406	-0.866975	-0.530025	-0.876142	-0.64845	-0.382051	-0.0524721	0.242392	-0.443115	-0.34102	-0.676914	-0.254239	0.232865	0.187314	-0.838206	-0.0295541	-0.139485	0.983508	0.600207
-8.37798	-0.203499	-0.743054	-0.6515	-0.598555	-0.394686	-0.163443	-0.21332	-0.868631	-0.116109	-0.612656	-0.224595	-0.00936588	-0.0966695	-0.104745	-0.127518	0.478999	-0.437232	-0.236059	0.462099	-0.0700357	-0.318504	0.127773	0.231582	0.0566281	0.41724	-0.136658	0.411476	-0.00540377	0.713686	0.195303	0.648483	-0.936112	-0.572614	-0.912979	-0.571773	-0.512866	-0.27726	0.239569	-0.398317	-0.270324	-0.574794	-0.166472	0.142375	0.208638	-0.756065	-0.0807164	-0.21201	0.81682	0.663229
-8.36815	-0.205909	-0.728042	-0.639267	-0.535532	-0.385213	-0.160316	-0.2896	-0.930243	-0.173843	-0.610225	-0.301466	-0.166819	-0.305179	-0.0717912	-0.0944981	0.47825	-0.380873	-0.113539	0.324348	-0.112401	-0.32884	0.16218	0.228946	0.0572154	0.280906	-0.217559	0.460995	-0.00628312	0.698256	0.205789	0.863866	-1.0178	-0.633699	-0.951161	-0.478827	-0.611831	-0.517549	0.264449	-0.33482	-0.198128	-0.459911	-0.105688	0.0356573	0.225985	-0.654453	-0.0998229	-0.244685	0.677132	0.68193
-8.35832	-0.237111	-0.723326	-0.622717	-0.488523	-0.377885	-0.175688	-0.347001	-0.955667	-0.222108	-0.586346	-0.38616	-0.334709	-0.473473	-0.0516063	-0.0658112	0.454256	-0.29847	0.0181922	0.176484	-0.137617	-0.308173	0.190354	0.217157	0.0465705	0.133182	-0.291732	0.482942	-0.00828859	0.6706	0.234017	1.04616	-1.09828	-0.713791	-0.970376	-0.387883	-0.65294	-0.747162	0.321131	-0.272333	-0.126036	-0.341104	-0.0703432	-0.0848826	0.224557	-0.529371	-0.0940161	-0.245417	0.576466	0.623461
-8.34849	-0.288748	-0.720758	-0.60658	-0.450359	-0.387174	-0.202575	-0.383113	-0.957408	-0.260197	-0.54245	-0.454306	-0.48154	-0.590703	-0.0635234	-0.0412642	0.412674	-0.199982	0.154135	0.0404766	-0.137471	-0.264876	0.211234	0.195402	0.0258826	-0.019724	-0.359434	0.486779	-0.0108949	0.623667	0.260294	1.18467	-1.14365	-0.804947	-0.963098	-0.307919	-0.652812	-0.945299	0.402833	-0.223078	-0.0575263	-0.222671	-0.0595642	-0.194594	0.198681	-0.377503	-0.071459	-0.224309	0.51531	0.496454
-8.33866	-0.347308	-0.717471	-0.595423	-0.413226	-0.414633	-0.237372	-0.401486	-0.938203	-0.285672	-0.479479	-0.50689	-0.579906	-0.64864	-0.105867	-0.0201643	0.363433	-0.097934	0.276865	-0.0688077	-0.10806	-0.206828	0.224431	0.157024	-0.00315106	-0.16716	-0.421811	0.483451	-0.0146687	0.546825	0.275757	1.2514	-1.15727	-0.892986	-0.930185	-0.243763	-0.634494	-1.07794	0.502416	-0.196326	-0.0147371	-0.120161	-0.0634511	-0.239959	0.151804	-0.202671	-0.0603952	-0.187725	0.487458	0.326211
-8.32883	-0.397932	-0.712288	-0.593524	-0.372804	-0.439717	-0.286595	-0.40415	-0.896726	-0.297478	-0.399909	-0.549572	-0.626124	-0.65528	-0.156246	-0.00226253	0.308784	0.000211819	0.368115	-0.155513	-0.0523947	-0.14024	0.22373	0.105645	-0.0434036	-0.275616	-0.479543	0.473381	-0.0208677	0.448727	0.280596	1.23695	-1.146	-0.961612	-0.88071	-0.197064	-0.610916	-1.12709	0.607755	-0.19841	-0.0157027	-0.0526289	-0.0652318	-0.218255	0.0895727	-0.0313068	-0.073691	-0.138811	0.486054	0.127563
-8.319	-0.438925	-0.705175	-0.609201	-0.325396	-0.447445	-0.348289	-0.386224	-0.840443	-0.298012	-0.306496	-0.584782	-0.628658	-0.622349	-0.198814	0.00531288	0.246619	0.0914242	0.408676	-0.215289	0.0216727	-0.0694626	0.18594	0.0469995	-0.0967203	-0.329729	-0.534025	0.450461	-0.0324975	0.338605	0.275803	1.15593	-1.10578	-1.01924	-0.829364	-0.163969	-0.587202	-1.10062	0.706983	-0.236194	-0.0476945	-0.0151025	-0.0616807	-0.145809	0.0163305	0.124533	-0.108987	-0.0784433	0.505506	-0.0884953
-8.30917	-0.471581	-0.696547	-0.643818	-0.27073	-0.44117	-0.418626	-0.352729	-0.774464	-0.290279	-0.195846	-0.599658	-0.596901	-0.560572	-0.230267	-0.00688713	0.178962	0.170263	0.390852	-0.240839	0.107083	0.00253386	0.115628	-0.0182926	-0.161943	-0.316796	-0.586659	0.41257	-0.0565084	0.233232	0.263071	1.02245	-1.03343	-1.07924	-0.788162	-0.150224	-0.566685	-1.00935	0.804017	-0.304518	-0.0980316	-0.00137073	-0.0625191	-0.0351212	-0.0636334	0.270452	-0.162443	-0.0255765	0.534863	-0.305201
-8.29934	-0.489428	-0.686847	-0.693296	-0.211813	-0.423932	-0.494933	-0.314658	-0.703027	-0.277097	-0.0729657	-0.584642	-0.539552	-0.477757	-0.24706	-0.0330653	0.107801	0.221729	0.328765	-0.237828	0.198031	0.0743849	0.0246848	-0.0870118	-0.242229	-0.242883	-0.637812	0.362368	-0.0903323	0.145618	0.244618	0.850441	-0.934336	-1.16298	-0.763806	-0.180564	-0.548048	-0.864041	0.902179	-0.382185	-0.156175	-0.0109209	-0.0730448	0.0989166	-0.137114	0.409964	-0.229653	-0.0113334	0.556558	-0.504677
-8.28951	-0.464656	-0.676997	-0.752558	-0.146382	-0.398921	-0.574821	-0.280248	-0.629627	-0.260372	0.022474	-0.558299	-0.461151	-0.379785	-0.244912	-0.0622355	0.0345328	0.2192	0.236596	-0.210433	0.289127	0.146136	-0.0781912	-0.154239	-0.317626	-0.12363	-0.681306	0.308126	-0.129682	0.0775233	0.222347	0.663349	-0.817077	-1.26786	-0.762266	-0.258805	-0.527525	-0.680072	0.997666	-0.454482	-0.213496	-0.0541891	-0.0860499	0.247711	-0.181679	0.533271	-0.30566	-0.0265411	0.559459	-0.680135
-8.27968	-0.398015	-0.664772	-0.81635	-0.0844105	-0.368144	-0.655906	-0.251619	-0.555954	-0.239155	0.0745543	-0.533923	-0.357752	-0.275922	-0.203411	-0.0894208	-0.0395906	0.165072	0.124895	-0.156092	0.367509	0.217404	-0.180627	-0.212117	-0.376562	0.00538119	-0.689021	0.261967	-0.165814	0.0429917	0.197778	0.486698	-0.690866	-1.38572	-0.794043	-0.383039	-0.52081	-0.488572	1.05201	-0.514616	-0.251461	-0.130642	-0.0980014	0.392027	-0.190999	0.61849	-0.386812	-0.0578309	0.543884	-0.799894
-8.26985	-0.299097	-0.63997	-0.869349	-0.0335645	-0.335227	-0.720341	-0.229749	-0.484124	-0.209674	0.0909344	-0.506638	-0.231588	-0.177803	-0.114195	-0.11338	-0.119817	0.0720616	0.00137192	-0.0727543	0.415933	0.285446	-0.264915	-0.253368	-0.417763	0.133414	-0.654176	0.224881	-0.184444	0.0595849	0.172805	0.333039	-0.571734	-1.50786	-0.845054	-0.532458	-0.537369	-0.31752	1.04042	-0.550444	-0.260088	-0.233176	-0.112374	0.503606	-0.161557	0.653093	-0.469995	-0.095858	0.512709	-0.830884
-8.26002	-0.176676	-0.605999	-0.899245	0.00356914	-0.302938	-0.749132	-0.216152	-0.422259	-0.175992	0.0794833	-0.474034	-0.0899794	-0.104535	0.00761505	-0.128525	-0.194756	-0.0469522	-0.128677	0.0336104	0.433998	0.329902	-0.30994	-0.27672	-0.436486	0.260007	-0.583923	0.194998	-0.188441	0.116307	0.155254	0.218665	-0.471031	-1.62858	-0.895296	-0.689384	-0.564645	-0.178565	0.967285	-0.538455	-0.236571	-0.353528	-0.131364	0.58401	-0.0893795	0.629643	-0.536447	-0.135366	0.465268	-0.782038
-8.25019	-0.040694	-0.568381	-0.909024	0.0272485	-0.272083	-0.747437	-0.21094	-0.375053	-0.14652	0.0474247	-0.43516	0.0427416	-0.0625589	0.149807	-0.130863	-0.246995	-0.177213	-0.256033	0.142441	0.426217	0.344642	-0.296543	-0.285835	-0.428812	0.381058	-0.486962	0.170089	-0.170234	0.193956	0.157132	0.173055	-0.410377	-1.74539	-0.940835	-0.843044	-0.59495	-0.0735503	0.844134	-0.483793	-0.174607	-0.485592	-0.158742	0.639513	0.0137517	0.542372	-0.557715	-0.174348	0.39714	-0.675247
-8.24036	0.0923448	-0.529743	-0.894071	0.0316552	-0.243513	-0.718938	-0.214188	-0.339736	-0.139876	0.000902046	-0.39253	0.155214	-0.0608712	0.29568	-0.123761	-0.278368	-0.309702	-0.361817	0.247118	0.400882	0.337192	-0.23446	-0.287076	-0.394378	0.469942	-0.373512	0.14832	-0.120883	0.279955	0.163341	0.186406	-0.415241	-1.85466	-0.974349	-0.98925	-0.625869	-0.00465168	0.682413	-0.389269	-0.0480789	-0.625402	-0.194909	0.669456	0.120889	0.394089	-0.536205	-0.212431	0.310975	-0.538563
-8.23053	0.215693	-0.488679	-0.850292	-0.00423466	-0.242142	-0.668091	-0.227616	-0.320973	-0.162394	-0.0558067	-0.353604	0.248936	-0.091126	0.424551	-0.110724	-0.292309	-0.440406	-0.434629	0.352056	0.365338	0.312969	-0.136176	-0.276517	-0.335014	0.525389	-0.249692	0.128132	-0.0431578	0.368559	0.17181	0.238184	-0.470459	-1.92992	-0.988785	-1.11033	-0.661966	0.00868493	0.491714	-0.266716	0.124547	-0.769399	-0.237993	0.670046	0.229579	0.191545	-0.478601	-0.250523	0.233661	-0.388969
-8.2207	0.326571	-0.44475	-0.783378	-0.0769705	-0.292757	-0.604521	-0.248612	-0.315876	-0.205109	-0.119651	-0.320413	0.323677	-0.143308	0.530309	-0.0936545	-0.295349	-0.56381	-0.453996	0.458137	0.318611	0.275047	-0.0109539	-0.250605	-0.250416	0.55812	-0.119447	0.111598	0.0540593	0.456156	0.181015	0.307237	-0.557862	-1.95797	-0.981229	-1.19706	-0.700527	-0.0342146	0.278082	-0.127859	0.317574	-0.896459	-0.283421	0.639533	0.335813	-0.0477637	-0.390739	-0.294019	0.169051	-0.237054
-8.21087	0.405044	-0.396329	-0.701992	-0.171738	-0.389735	-0.53339	-0.274047	-0.319989	-0.266628	-0.188711	-0.288073	0.381181	-0.209791	0.60982	-0.0741535	-0.293933	-0.660207	-0.419991	0.557621	0.256948	0.226383	0.133607	-0.214219	-0.142392	0.576116	0.0144965	0.117567	0.161777	0.540661	0.188673	0.38005	-0.664811	-1.94621	-0.954619	-1.25957	-0.725164	-0.114906	0.0423451	0.0208618	0.505459	-0.98883	-0.329649	0.581035	0.431806	-0.303269	-0.279424	-0.34725	0.11085	-0.0878907
-8.20104	0.423699	-0.334708	-0.61501	-0.274451	-0.516108	-0.456745	-0.298108	-0.326017	-0.345304	-0.263056	-0.259375	0.423459	-0.277825	0.647261	-0.053883	-0.284688	-0.704078	-0.344803	0.631264	0.181017	0.176565	0.290952	-0.170462	-0.0147832	0.586011	0.150759	0.140964	0.257926	0.620316	0.194291	0.440728	-0.782278	-1.90312	-0.934353	-1.30325	-0.716904	-0.215098	-0.210316	0.176588	0.674162	-1.05394	-0.375548	0.499521	0.50653	-0.55492	-0.148908	-0.395777	0.053753	0.0547978
-8.19121	0.379433	-0.280493	-0.530264	-0.374861	-0.658147	-0.376049	-0.316599	-0.328748	-0.433111	-0.347826	-0.237549	0.449828	-0.319142	0.635056	-0.0384763	-0.256443	-0.703859	-0.240871	0.670245	0.0940128	0.129343	0.445721	-0.122335	0.105117	0.591293	0.28604	0.170949	0.320903	0.676605	0.197092	0.480444	-0.894103	-1.83745	-0.929217	-1.33215	-0.684914	-0.321981	-0.4398	0.326066	0.811307	-1.08919	-0.420373	0.400226	0.547337	-0.759894	0.00525026	-0.441235	-0.00562547	0.17801
-8.18138	0.286703	-0.245954	-0.45154	-0.4614	-0.804943	-0.30112	-0.327924	-0.325335	-0.525873	-0.441046	-0.225266	0.457594	-0.317681	0.584996	-0.0302844	-0.213927	-0.669601	-0.121948	0.674503	-0.000459357	0.0838834	0.564633	-0.0723098	0.192463	0.590534	0.405185	0.206918	0.348403	0.673864	0.192731	0.494454	-0.9789	-1.74831	-0.919321	-1.34546	-0.640765	-0.426594	-0.6171	0.42946	0.905373	-1.09589	-0.462198	0.301764	0.552977	-0.88851	0.18316	-0.487117	-0.0687583	0.24288
-8.17155	0.166152	-0.225262	-0.380019	-0.533581	-0.950303	-0.261444	-0.331033	-0.315284	-0.616548	-0.540204	-0.223782	0.446764	-0.281251	0.508258	-0.0213369	-0.176392	-0.610097	0.00219894	0.646143	-0.0993625	0.040172	0.631989	-0.0279874	0.244339	0.583553	0.485523	0.247395	0.345695	0.615968	0.17515	0.465805	-1.02259	-1.6264	-0.900789	-1.33945	-0.59234	-0.509928	-0.720739	0.485641	0.955378	-1.07471	-0.501239	0.219897	0.547014	-0.941843	0.37917	-0.52799	-0.125411	0.248034
-8.16172	0.0302584	-0.215345	-0.316405	-0.592952	-1.09015	-0.251322	-0.325536	-0.300781	-0.675316	-0.643549	-0.230492	0.41834	-0.21991	0.413732	-0.012376	-0.148501	-0.532157	0.122315	0.588202	-0.196523	0.000501724	0.650923	-0.00204018	0.262319	0.571717	0.531939	0.289896	0.318752	0.514679	0.169061	0.38956	-1.02343	-1.47347	-0.875545	-1.30683	-0.549134	-0.561229	-0.756271	0.506117	0.963483	-1.02433	-0.53828	0.16464	0.5357	-0.925874	0.57281	-0.56244	-0.161606	0.208849
-8.15188	-0.116086	-0.215184	-0.261443	-0.626506	-1.21782	-0.25978	-0.310446	-0.286311	-0.693619	-0.730769	-0.238018	0.374622	-0.13872	0.30813	-0.00425373	-0.123873	-0.446429	0.225324	0.503817	-0.280937	-0.035019	0.630591	0.00966999	0.25649	0.554308	0.551149	0.331803	0.27374	0.380832	0.17658	0.280274	-0.975106	-1.29907	-0.850458	-1.24164	-0.538368	-0.57871	-0.735856	0.500277	0.911806	-0.945871	-0.576016	0.137327	0.512767	-0.848727	0.731384	-0.587791	-0.172383	0.138744
-8.14205	-0.268747	-0.229581	-0.225461	-0.605231	-1.29953	-0.279783	-0.28307	-0.275472	-0.678663	-0.781037	-0.240722	0.322123	-0.0383685	0.206076	-0.000540358	-0.0993475	-0.36017	0.265468	0.39941	-0.348334	-0.0675955	0.5795	0.00200486	0.231326	0.526386	0.544697	0.371115	0.215874	0.224911	0.188821	0.152914	-0.880794	-1.11501	-0.837897	-1.14065	-0.566104	-0.560651	-0.668906	0.464751	0.781334	-0.850893	-0.614375	0.116662	0.476179	-0.719249	0.848664	-0.600027	-0.161762	0.0526668
-8.13222	-0.419056	-0.269849	-0.219853	-0.537618	-1.31965	-0.306747	-0.244179	-0.276328	-0.629775	-0.796703	-0.237769	0.262377	0.0665121	0.123316	-0.0102259	-0.0738335	-0.273804	0.240922	0.295418	-0.383081	-0.0989394	0.504646	-0.0346483	0.187297	0.482704	0.513666	0.407584	0.144448	0.0573858	0.201656	0.0164136	-0.750264	-0.931559	-0.842823	-1.00443	-0.622171	-0.505403	-0.561793	0.394917	0.605383	-0.759658	-0.634694	0.0875481	0.432346	-0.559777	0.926304	-0.597691	-0.158069	-0.044265
-8.12239	-0.531857	-0.332954	-0.234495	-0.440759	-1.27486	-0.337793	-0.192583	-0.292891	-0.543225	-0.781997	-0.239822	0.193581	0.149244	0.0639848	-0.0322043	-0.0462229	-0.185659	0.171847	0.19837	-0.372581	-0.126571	0.411597	-0.100108	0.126717	0.420479	0.460375	0.43999	0.0595408	-0.116134	0.216844	-0.116229	-0.592008	-0.771785	-0.850822	-0.844851	-0.697238	-0.432726	-0.435525	0.293592	0.42043	-0.689432	-0.624059	0.044367	0.391502	-0.393844	0.967386	-0.580416	-0.167936	-0.146188
-8.11256	-0.58567	-0.412897	-0.259507	-0.328935	-1.15763	-0.371027	-0.132697	-0.324075	-0.42793	-0.741848	-0.267178	0.120482	0.21115	0.0277377	-0.0583736	-0.0069845	-0.0897776	0.074278	0.111404	-0.325171	-0.131412	0.306225	-0.188079	0.0760248	0.341045	0.393589	0.44061	-0.0366308	-0.289987	0.238996	-0.222233	-0.423977	-0.64928	-0.855858	-0.702118	-0.783427	-0.369051	-0.312747	0.166581	0.248798	-0.63619	-0.588462	-0.0143117	0.365721	-0.23776	0.96777	-0.543203	-0.186235	-0.246795
-8.10273	-0.585576	-0.502603	-0.290453	-0.209993	-0.974375	-0.405461	-0.0711451	-0.355983	-0.2945	-0.681503	-0.308365	0.0464817	0.255455	0.0183991	-0.0836611	0.0540527	0.0147217	-0.0404231	0.0385376	-0.249457	-0.109354	0.198547	-0.288128	0.0546186	0.246606	0.318092	0.41063	-0.138069	-0.434054	0.240826	-0.288851	-0.27473	-0.560293	-0.857049	-0.586886	-0.869059	-0.326002	-0.195318	0.0241729	0.099402	-0.601398	-0.535209	-0.085024	0.364568	-0.10386	0.917186	-0.473533	-0.207879	-0.341336
-8.0929	-0.535305	-0.583784	-0.324934	-0.0889971	-0.747232	-0.440699	-0.0119284	-0.382853	-0.151005	-0.607834	-0.357465	-0.0271788	0.283901	0.0356979	-0.105463	0.119966	0.107402	-0.1617	-0.0161774	-0.153221	-0.0690802	0.0970947	-0.391372	0.055138	0.140084	0.23632	0.358453	-0.208278	-0.511158	0.208213	-0.284657	-0.177786	-0.511402	-0.85123	-0.497949	-0.945673	-0.309492	-0.0847491	-0.104598	-0.0244027	-0.576449	-0.467656	-0.167179	0.388102	-0.00125047	0.814728	-0.380536	-0.228706	-0.426916
-8.08307	-0.438265	-0.650829	-0.361108	0.0299632	-0.512211	-0.475553	0.0423995	-0.403685	-0.00158104	-0.526834	-0.411558	-0.0995017	0.286577	0.0712468	-0.124185	0.171379	0.164984	-0.284104	-0.0397269	-0.0433239	-0.0167767	0.00344917	-0.491217	0.0675757	0.0289755	0.150604	0.291224	-0.231479	-0.527554	0.153968	-0.199433	-0.136406	-0.510563	-0.836028	-0.44199	-0.990314	-0.320932	0.0210202	-0.193135	-0.12156	-0.551041	-0.390132	-0.264074	0.412405	0.0628084	0.665023	-0.286573	-0.245565	-0.489321
-8.07324	-0.30289	-0.708726	-0.397626	0.135502	-0.288828	-0.504143	0.0903018	-0.414888	0.125547	-0.441584	-0.46862	-0.171305	0.264279	0.123794	-0.14222	0.207831	0.199746	-0.404894	-0.0284649	0.0752434	0.0444155	-0.0805807	-0.57337	0.087735	-0.0765406	0.0628588	0.215219	-0.21711	-0.495368	0.0916506	-0.0457588	-0.141666	-0.556905	-0.812115	-0.421794	-0.980269	-0.357818	0.116874	-0.244121	-0.192094	-0.517765	-0.309012	-0.373669	0.43317	0.088271	0.483014	-0.19112	-0.247343	-0.51214
-8.06341	-0.138357	-0.759062	-0.433825	0.195321	-0.113144	-0.529497	0.132386	-0.41723	0.207234	-0.352014	-0.527203	-0.242022	0.222162	0.191162	-0.144241	0.224247	0.221873	-0.508448	0.014096	0.19857	0.1127	-0.156115	-0.621558	0.11544	-0.171312	-0.0252198	0.140131	-0.174633	-0.426576	0.0309342	0.163996	-0.184343	-0.642527	-0.780742	-0.42813	-0.927273	-0.423167	0.19543	-0.263058	-0.239082	-0.474019	-0.230452	-0.474527	0.454225	0.0832067	0.283547	-0.0941529	-0.214787	-0.501608
-8.05358	0.0457492	-0.798404	-0.469056	0.189644	0.00398017	-0.553823	0.169284	-0.414253	0.243124	-0.258262	-0.586468	-0.299283	0.163816	0.27116	-0.127062	0.218168	0.232117	-0.574453	0.0764577	0.323142	0.188881	-0.217584	-0.635394	0.151114	-0.252115	-0.0983746	0.072652	-0.112218	-0.331888	-0.023869	0.413299	-0.258483	-0.758101	-0.742178	-0.452553	-0.843082	-0.522896	0.252767	-0.254861	-0.268722	-0.423346	-0.158665	-0.563874	0.476491	0.0610602	0.0856191	-0.00655215	-0.158646	-0.465379
-8.04375	0.240796	-0.822701	-0.503192	0.124847	0.0592754	-0.578044	0.198006	-0.409198	0.233262	-0.181224	-0.644698	-0.341604	0.0921078	0.362213	-0.0976097	0.198924	0.232682	-0.602248	0.134451	0.44161	0.266319	-0.254924	-0.616239	0.194915	-0.315355	-0.1328	0.0165936	-0.0368013	-0.221835	-0.0706763	0.676444	-0.356896	-0.898582	-0.696454	-0.483601	-0.739311	-0.645019	0.28813	-0.219672	-0.283083	-0.369976	-0.0966757	-0.639473	0.498369	0.00606178	-0.0961568	0.0622859	-0.0877597	-0.409612
-8.03392	0.438665	-0.825265	-0.536411	0.0165358	0.0503996	-0.602414	0.202619	-0.407494	0.18614	-0.123256	-0.681575	-0.374214	0.00861431	0.458733	-0.0608927	0.176108	0.225293	-0.589323	0.166082	0.543306	0.321351	-0.278821	-0.568628	0.248058	-0.344574	-0.140114	-0.0122205	0.0467133	-0.104574	-0.11297	0.927145	-0.451871	-1.06029	-0.64427	-0.515485	-0.623485	-0.773372	0.30288	-0.162548	-0.268086	-0.309658	-0.0617099	-0.684983	0.507021	-0.0837339	-0.251137	0.104668	-0.0140936	-0.337322
-8.02409	0.608172	-0.810572	-0.569024	-0.120565	-0.0232597	-0.627205	0.176799	-0.409857	0.110619	-0.0828878	-0.686333	-0.40219	-0.0790456	0.548631	-0.0219077	0.14302	0.211647	-0.542967	0.16898	0.607745	0.354335	-0.296757	-0.497742	0.301491	-0.340145	-0.129491	-0.0032373	0.135178	0.0128686	-0.157775	1.15005	-0.523731	-1.23127	-0.588571	-0.552502	-0.500778	-0.890717	0.299037	-0.0886887	-0.221818	-0.232009	-0.0864741	-0.692712	0.491633	-0.187829	-0.371695	0.12122	0.0539182	-0.249014
-8.01426	0.715285	-0.797255	-0.601154	-0.265534	-0.167196	-0.65282	0.13301	-0.403778	0.0124238	-0.0567899	-0.67169	-0.431289	-0.158525	0.605862	0.011549	0.0916655	0.1936	-0.47157	0.144952	0.642107	0.371661	-0.313101	-0.406562	0.362918	-0.308688	-0.106758	0.0276305	0.227665	0.113146	-0.189673	1.3254	-0.564693	-1.38855	-0.531471	-0.591371	-0.378815	-0.975756	0.283914	-0.00169741	-0.153261	-0.144752	-0.162756	-0.656186	0.447357	-0.279458	-0.458589	0.113294	0.109246	-0.148482
-8.00443	0.744223	-0.789178	-0.631975	-0.407611	-0.352495	-0.676674	0.0878849	-0.393329	-0.102239	-0.0421626	-0.645565	-0.460488	-0.23185	0.627702	0.0330225	0.0368907	0.173073	-0.383398	0.100782	0.655713	0.368079	-0.329748	-0.298698	0.432078	-0.262893	-0.0760224	0.068978	0.298137	0.19403	-0.208866	1.41994	-0.570882	-1.49269	-0.474626	-0.6076	-0.280082	-1.01155	0.273013	0.0945742	-0.0710394	-0.0630574	-0.275548	-0.574204	0.375418	-0.347933	-0.513557	0.0840456	0.150781	-0.0438994
-7.9946	0.698738	-0.782009	-0.653516	-0.539668	-0.540403	-0.694319	0.0587408	-0.381318	-0.22812	-0.0373004	-0.609229	-0.487754	-0.300587	0.620804	0.0306962	-0.00477797	0.150547	-0.286684	0.0377211	0.653337	0.338595	-0.347395	-0.178885	0.499543	-0.214714	-0.0405354	0.114652	0.319879	0.256981	-0.226456	1.43456	-0.548529	-1.52572	-0.431705	-0.600776	-0.206432	-0.985217	0.2699	0.181421	0.0146194	0.0027654	-0.411909	-0.451972	0.278327	-0.394354	-0.540388	0.0364234	0.146768	0.0394654
-7.98477	0.597531	-0.77367	-0.662726	-0.659161	-0.70428	-0.712229	0.047278	-0.369226	-0.356287	-0.0400945	-0.564084	-0.503384	-0.363925	0.590937	0.00917618	-0.0321532	0.126627	-0.185171	-0.0412339	0.640302	0.288628	-0.365504	-0.0601368	0.554803	-0.170439	-0.00118577	0.157862	0.288201	0.288078	-0.24576	1.3812	-0.503132	-1.49479	-0.417302	-0.586818	-0.153826	-0.914277	0.270085	0.250422	0.0933862	0.0448039	-0.557872	-0.308229	0.157904	-0.421082	-0.539815	-0.0254575	0.088418	0.0791893
-7.97494	0.45754	-0.761063	-0.662488	-0.763113	-0.830852	-0.727255	0.046995	-0.353483	-0.45071	-0.0437127	-0.50929	-0.497523	-0.419839	0.543496	-0.0257517	-0.0467042	0.107491	-0.0807185	-0.115011	0.620198	0.222708	-0.382743	0.0491475	0.589118	-0.132277	0.039924	0.177288	0.212105	0.29074	-0.265352	1.27108	-0.438331	-1.41038	-0.425813	-0.584549	-0.123979	-0.815115	0.251355	0.307478	0.160148	0.0475327	-0.691639	-0.158477	0.011142	-0.430687	-0.496545	-0.0968364	-0.000690969	0.076915
-7.96511	0.293485	-0.721902	-0.659887	-0.829238	-0.921144	-0.737187	0.0528175	-0.329415	-0.50015	-0.0459649	-0.446955	-0.472586	-0.461514	0.484301	-0.0700517	-0.0502839	0.0952382	0.0254716	-0.158061	0.596091	0.145206	-0.399283	0.145375	0.598829	-0.0991804	0.0528019	0.151678	0.112195	0.272285	-0.281991	1.11827	-0.364192	-1.28032	-0.451743	-0.601395	-0.11153	-0.697553	0.215013	0.35257	0.211271	0.006435	-0.804888	-0.0237947	-0.161451	-0.430282	-0.415636	-0.174886	-0.106724	0.0394028
-7.95528	0.115566	-0.643495	-0.65727	-0.841966	-0.978666	-0.730472	0.0595659	-0.29635	-0.517291	-0.0584717	-0.381063	-0.431871	-0.473018	0.418826	-0.121002	-0.0450056	0.0928206	0.128789	-0.175185	0.566381	0.0575207	-0.41537	0.226038	0.584567	-0.0711	0.0182602	0.0876223	-0.000235038	0.236533	-0.291405	0.944594	-0.29779	-1.11239	-0.494799	-0.63268	-0.114486	-0.567139	0.168866	0.374627	0.235863	-0.0783959	-0.886602	0.0849604	-0.34244	-0.431604	-0.307119	-0.244225	-0.21932	-0.0260743
-7.94545	-0.0692276	-0.538928	-0.65796	-0.81682	-1.00681	-0.701866	0.0633331	-0.255257	-0.515322	-0.0851131	-0.328286	-0.378831	-0.451611	0.3536	-0.175973	-0.0332762	0.100052	0.200793	-0.161459	0.524574	-0.0357118	-0.429136	0.275743	0.540537	-0.059702	-0.0511779	-0.00526843	-0.115153	0.191236	-0.289047	0.760708	-0.254307	-0.919702	-0.553167	-0.670088	-0.131651	-0.432152	0.117452	0.372593	0.234765	-0.198024	-0.895188	0.170078	-0.502729	-0.436149	-0.178194	-0.27197	-0.330233	-0.0965065
-7.93562	-0.25384	-0.422827	-0.665334	-0.770901	-1.0077	-0.657864	0.0625479	-0.223249	-0.500958	-0.123933	-0.292349	-0.319256	-0.404238	0.28535	-0.224475	-0.0185816	0.114771	0.22675	-0.110805	0.471354	-0.11357	-0.428919	0.283873	0.45821	-0.0670531	-0.138659	-0.118064	-0.21563	0.148094	-0.267101	0.581255	-0.254385	-0.725615	-0.625829	-0.701381	-0.160559	-0.302414	0.0631035	0.360533	0.210823	-0.345355	-0.83501	0.232254	-0.635902	-0.432472	-0.0352224	-0.260866	-0.426612	-0.142359
-7.92579	-0.403625	-0.304054	-0.677047	-0.725188	-0.984503	-0.606499	0.0496377	-0.220944	-0.473461	-0.168167	-0.267399	-0.265924	-0.338478	0.203493	-0.228864	-0.00737987	0.129561	0.215317	-0.0327844	0.41251	-0.172058	-0.414733	0.259452	0.344164	-0.0849683	-0.234621	-0.243867	-0.270332	0.108107	-0.217057	0.412356	-0.291745	-0.553317	-0.711003	-0.722984	-0.201154	-0.191645	0.00494756	0.333096	0.16967	-0.513914	-0.729689	0.265368	-0.739047	-0.428454	0.116611	-0.220179	-0.474873	-0.154049
-7.91596	-0.476317	-0.188561	-0.690296	-0.686761	-0.940975	-0.558063	0.0217183	-0.239497	-0.436838	-0.211632	-0.248859	-0.237115	-0.260308	0.110718	-0.181939	-0.00160551	0.130759	0.171394	0.0614513	0.36153	-0.216521	-0.39052	0.211897	0.206803	-0.105833	-0.333814	-0.377292	-0.26779	0.0705627	-0.136332	0.268085	-0.354368	-0.413769	-0.806565	-0.735392	-0.256348	-0.129044	-0.0509647	0.286813	0.125403	-0.684859	-0.60598	0.263839	-0.811653	-0.431245	0.272845	-0.158707	-0.447078	-0.126783
-7.90612	-0.465457	-0.0782016	-0.696848	-0.658366	-0.876772	-0.513401	-0.0197704	-0.272434	-0.395108	-0.250775	-0.234028	-0.232747	-0.174289	0.0193077	-0.100673	0.00226769	0.120281	0.101732	0.151244	0.317231	-0.239102	-0.357409	0.153424	0.052966	-0.118757	-0.433305	-0.512764	-0.210097	0.0327363	-0.0284881	0.172652	-0.440973	-0.309163	-0.90277	-0.739108	-0.327372	-0.116976	-0.0712226	0.231671	0.100059	-0.832576	-0.4821	0.2292	-0.856145	-0.445275	0.421835	-0.0840847	-0.351619	-0.0534105
-7.89629	-0.379525	0.0266744	-0.691801	-0.641782	-0.79409	-0.471576	-0.0732972	-0.312926	-0.353166	-0.284851	-0.221344	-0.248867	-0.0836968	-0.0570811	0.00167172	0.00693785	0.101515	0.0152183	0.22055	0.268264	-0.239203	-0.316522	0.0869109	-0.111542	-0.117781	-0.525911	-0.621714	-0.112541	-0.00740537	0.112094	0.123359	-0.549208	-0.239661	-0.989476	-0.737283	-0.414041	-0.151838	-0.0521974	0.160014	0.0957601	-0.93339	-0.36992	0.170651	-0.87287	-0.471127	0.537985	-0.0031166	-0.212903	0.0690453
-7.88646	-0.245621	0.101864	-0.678349	-0.63751	-0.698915	-0.432334	-0.134591	-0.349926	-0.330186	-0.318608	-0.210523	-0.285513	0.00894624	-0.120041	0.117808	0.0142065	0.0774239	-0.0802584	0.272873	0.201009	-0.221562	-0.269016	0.0126786	-0.281941	-0.0992023	-0.588372	-0.669761	0.00245497	-0.0506858	0.292111	0.11398	-0.671188	-0.203051	-1.06031	-0.731808	-0.513214	-0.227589	0.00285009	0.0515126	0.109353	-0.975243	-0.297273	0.108253	-0.86331	-0.508072	0.60681	0.0785997	-0.0591524	0.232164
-7.87663	-0.0877182	0.122523	-0.668699	-0.642669	-0.595271	-0.405823	-0.201521	-0.380957	-0.330358	-0.355584	-0.202907	-0.341775	0.0974631	-0.172911	0.243384	0.0343551	0.0499719	-0.17459	0.31158	0.130639	-0.18977	-0.216174	-0.0645507	-0.444178	-0.0623621	-0.614204	-0.649677	0.126546	-0.0969369	0.495337	0.140099	-0.800719	-0.198437	-1.10819	-0.715594	-0.615687	-0.33821	0.0862361	-0.0810602	0.137571	-0.9534	-0.271519	0.0639858	-0.833862	-0.553288	0.625745	0.157672	0.09204	0.423852
-7.8668	0.0789479	0.0987896	-0.662224	-0.652908	-0.482943	-0.398858	-0.276861	-0.404388	-0.346659	-0.384305	-0.19765	-0.406094	0.163662	-0.200591	0.373055	0.0715804	0.0367574	-0.248548	0.328072	0.0645399	-0.147404	-0.157292	-0.136325	-0.586907	0.00482385	-0.607581	-0.577517	0.25597	-0.14537	0.673227	0.198437	-0.933137	-0.243634	-1.12724	-0.688378	-0.70974	-0.478015	0.190087	-0.21971	0.179551	-0.87438	-0.286084	0.0478852	-0.789644	-0.617029	0.601162	0.23509	0.235173	0.622667
-7.85697	0.242085	0.0446067	-0.655156	-0.659884	-0.363505	-0.407253	-0.362764	-0.406504	-0.374346	-0.399735	-0.197983	-0.442573	0.206455	-0.192719	0.476256	0.11869	0.0320052	-0.292524	0.319236	0.00289963	-0.0985511	-0.0896007	-0.196511	-0.711752	0.0990414	-0.575128	-0.468204	0.388368	-0.195463	0.802405	0.286009	-1.06533	-0.329156	-1.11547	-0.650806	-0.786492	-0.640613	0.307401	-0.345311	0.235485	-0.747492	-0.334599	0.0585255	-0.738322	-0.696028	0.539768	0.293788	0.370668	0.787164
-7.84714	0.371161	-0.0252691	-0.649336	-0.656395	-0.26834	-0.422372	-0.449867	-0.389817	-0.413499	-0.395256	-0.199096	-0.442753	0.228823	-0.157114	0.522362	0.169155	0.0285609	-0.304922	0.290448	-0.0583035	-0.0583593	-0.0267542	-0.242049	-0.806439	0.205037	-0.521732	-0.333403	0.521619	-0.251115	0.870579	0.398297	-1.19574	-0.437635	-1.07192	-0.603285	-0.839784	-0.814366	0.431299	-0.443781	0.280565	-0.585518	-0.408753	0.0711156	-0.688769	-0.780432	0.447864	0.317629	0.50437	0.906804
-7.83731	0.449181	-0.104203	-0.645481	-0.64037	-0.204356	-0.437105	-0.531232	-0.365595	-0.460604	-0.373363	-0.185586	-0.414898	0.240088	-0.101867	0.508546	0.217758	0.0251988	-0.28991	0.246669	-0.123409	-0.0270815	0.027189	-0.276692	-0.864105	0.30953	-0.451283	-0.178846	0.650457	-0.315826	0.868461	0.527652	-1.32116	-0.547487	-0.996959	-0.549157	-0.863305	-0.971235	0.538752	-0.508097	0.310526	-0.40227	-0.502462	0.0736022	-0.646744	-0.863398	0.338633	0.302725	0.616145	0.980773
-7.82748	0.480347	-0.189645	-0.64492	-0.611734	-0.164329	-0.450766	-0.589929	-0.342078	-0.511759	-0.3494	-0.160585	-0.366358	0.247619	-0.0339679	0.449318	0.261126	0.0214382	-0.247513	0.192868	-0.175563	0.00217463	0.0738859	-0.307768	-0.88174	0.405408	-0.367124	-0.00998195	0.742491	-0.388596	0.807743	0.66176	-1.41778	-0.637653	-0.895464	-0.517302	-0.85759	-1.08705	0.620361	-0.513881	0.329077	-0.226418	-0.60615	0.0666448	-0.614522	-0.93752	0.24333	0.257537	0.682993	1.00356
-7.81765	0.472605	-0.281547	-0.643573	-0.563417	-0.143616	-0.463302	-0.599856	-0.324898	-0.563357	-0.330637	-0.129178	-0.29977	0.255226	0.0415593	0.375656	0.297753	0.017106	-0.18219	0.131747	-0.20342	0.0304441	0.113999	-0.333269	-0.863474	0.474112	-0.271882	0.167502	0.774108	-0.466812	0.724582	0.780826	-1.46471	-0.700404	-0.777939	-0.516142	-0.825767	-1.16774	0.670012	-0.466246	0.340148	-0.101406	-0.697463	0.0494719	-0.594336	-0.988755	0.164348	0.189197	0.708714	0.973193
-7.80782	0.434655	-0.379529	-0.640307	-0.496689	-0.141163	-0.474313	-0.564238	-0.325313	-0.599226	-0.326636	-0.0957813	-0.21809	0.269276	0.121487	0.303601	0.326712	0.0115501	-0.105274	0.063426	-0.212154	0.0471102	0.144764	-0.337422	-0.817855	0.484521	-0.167312	0.342203	0.749183	-0.53128	0.626592	0.879232	-1.45854	-0.729846	-0.654719	-0.534456	-0.768419	-1.21683	0.689857	-0.384826	0.346883	-0.0367416	-0.756758	0.020914	-0.585801	-0.996012	0.0973647	0.104159	0.699084	0.894836
-7.79799	0.374914	-0.477313	-0.63908	-0.416517	-0.153639	-0.46996	-0.50151	-0.35917	-0.601419	-0.334986	-0.0735779	-0.126277	0.298585	0.203981	0.235865	0.33056	-0.00544527	-0.0319443	-0.0113622	-0.204355	0.0411539	0.155134	-0.315641	-0.751834	0.440466	-0.0550482	0.47271	0.68097	-0.552062	0.504727	0.945759	-1.40451	-0.730385	-0.539514	-0.561198	-0.684927	-1.22483	0.684442	-0.285916	0.350891	-0.0246597	-0.764776	-0.0191562	-0.587963	-0.964218	0.0457507	0.00978117	0.661575	0.777403
-7.78816	0.297008	-0.547624	-0.640727	-0.332079	-0.181151	-0.439447	-0.427393	-0.42603	-0.584271	-0.346177	-0.0813071	-0.0283011	0.336595	0.286639	0.172804	0.293841	-0.0259074	0.0211424	-0.0860771	-0.185171	0.0321227	0.142888	-0.278588	-0.673079	0.356292	0.0624535	0.531818	0.588516	-0.532056	0.354022	0.970933	-1.31035	-0.719299	-0.449001	-0.588824	-0.58866	-1.19256	0.657349	-0.177389	0.349821	-0.0554259	-0.710878	-0.0700912	-0.600445	-0.903108	0.0202286	-0.0888812	0.606441	0.629848
-7.77833	0.202572	-0.587978	-0.645196	-0.277627	-0.222841	-0.390913	-0.350801	-0.508389	-0.557175	-0.352024	-0.114899	0.0719889	0.373284	0.350926	0.120235	0.219484	-0.036528	0.0365676	-0.142184	-0.158362	0.0391612	0.129629	-0.237023	-0.587493	0.249993	0.163998	0.522219	0.481907	-0.475512	0.208844	0.957972	-1.18238	-0.702028	-0.40267	-0.613572	-0.495083	-1.1249	0.606227	-0.0694828	0.361563	-0.121367	-0.604114	-0.133399	-0.629545	-0.821301	0.0327953	-0.185812	0.546367	0.462046
-7.7685	0.0946889	-0.607917	-0.653368	-0.262611	-0.276577	-0.331515	-0.276972	-0.595122	-0.524803	-0.34777	-0.165418	0.151998	0.399945	0.376376	0.0996706	0.113298	-0.0301504	0.0134118	-0.172539	-0.124178	0.0580269	0.131955	-0.197941	-0.497877	0.138879	0.22781	0.464224	0.364495	-0.385956	0.0873216	0.92472	-1.02567	-0.660231	-0.406493	-0.636061	-0.414205	-1.02679	0.527792	0.0293588	0.393698	-0.211445	-0.451907	-0.216436	-0.676358	-0.728781	0.0786467	-0.257904	0.484013	0.298399
-7.75867	-0.0238318	-0.614736	-0.684297	-0.281292	-0.341898	-0.265845	-0.209613	-0.67521	-0.489402	-0.330804	-0.226788	0.187864	0.393116	0.373343	0.109734	-0.0171679	-0.000150598	-0.0370042	-0.1756	-0.0804446	0.0815412	0.144337	-0.164214	-0.410614	0.0336576	0.257923	0.371602	0.237716	-0.270089	-0.0105332	0.880246	-0.844701	-0.605471	-0.461911	-0.660838	-0.354794	-0.911961	0.420883	0.116633	0.42754	-0.313323	-0.262497	-0.317197	-0.729969	-0.626966	0.136365	-0.305527	0.40835	0.172091
-7.74884	-0.145978	-0.614293	-0.750936	-0.32885	-0.421922	-0.196525	-0.162018	-0.734243	-0.452359	-0.301373	-0.295748	0.185894	0.345771	0.353513	0.132335	-0.161498	0.0512931	-0.109546	-0.144188	-0.0275032	0.106722	0.161467	-0.136976	-0.340611	-0.0572188	0.258839	0.255116	0.103008	-0.136796	-0.0831582	0.830751	-0.644205	-0.551252	-0.558955	-0.677743	-0.347875	-0.790777	0.28912	0.196303	0.449251	-0.418633	-0.0574585	-0.429908	-0.779023	-0.511494	0.184155	-0.340761	0.312289	0.0816949
-7.73901	-0.260221	-0.611213	-0.842258	-0.403487	-0.516406	-0.125936	-0.160289	-0.770299	-0.417994	-0.259986	-0.369706	0.157735	0.27929	0.324866	0.152589	-0.303738	0.10926	-0.197505	-0.0877135	0.0334466	0.13503	0.180464	-0.116584	-0.28746	-0.117316	0.237988	0.124349	-0.0267714	0.00640958	-0.126204	0.780155	-0.428853	-0.506078	-0.681323	-0.660682	-0.394275	-0.663359	0.13606	0.283966	0.450651	-0.521739	0.13567	-0.540641	-0.808077	-0.383349	0.227582	-0.369629	0.200685	0.0238506
-7.72918	-0.34542	-0.608332	-0.948733	-0.502387	-0.605409	-0.0679757	-0.194574	-0.78584	-0.3916	-0.207704	-0.446659	0.107456	0.208314	0.292722	0.168175	-0.434017	0.167457	-0.293377	-0.0191322	0.0935176	0.176711	0.199839	-0.103354	-0.244054	-0.140495	0.193585	-0.0143394	-0.129792	0.158733	-0.138692	0.741529	-0.221243	-0.477052	-0.807287	-0.626347	-0.471965	-0.531482	-0.0289351	0.378007	0.427906	-0.619986	0.291216	-0.633679	-0.804294	-0.247061	0.273834	-0.386085	0.0787816	-0.00228195
-7.71935	-0.393766	-0.607078	-1.06257	-0.618297	-0.680384	-0.0464864	-0.247024	-0.785011	-0.36774	-0.147836	-0.524967	0.0408533	0.137389	0.261372	0.179652	-0.523517	0.214457	-0.388948	0.0619897	0.137241	0.226672	0.219353	-0.0947285	-0.201137	-0.113398	0.116204	-0.155982	-0.216176	0.3157	-0.119712	0.722302	-0.0549673	-0.471858	-0.917321	-0.587044	-0.560186	-0.403096	-0.178973	0.44314	0.37765	-0.712389	0.383342	-0.678969	-0.7658	-0.121877	0.324569	-0.377589	-0.0531155	0.00212645
-7.70952	-0.414358	-0.608882	-1.17117	-0.745033	-0.741724	-0.063853	-0.303597	-0.762797	-0.346896	-0.109087	-0.599959	-0.0362995	0.0692868	0.245786	0.188311	-0.544558	0.25033	-0.459323	0.155183	0.162684	0.259939	0.238925	-0.0748555	-0.151988	-0.0399716	0.0112229	-0.287332	-0.28437	0.442413	-0.0698212	0.721408	0.0591378	-0.496051	-1.00671	-0.545527	-0.643492	-0.281706	-0.301636	0.473208	0.281329	-0.78931	0.41769	-0.668773	-0.696854	-0.0355811	0.378613	-0.340624	-0.184322	0.0344845
-7.69969	-0.414639	-0.62545	-1.26903	-0.877548	-0.791651	-0.109309	-0.357885	-0.716215	-0.340851	-0.103853	-0.647314	-0.118891	0.00587655	0.255426	0.195513	-0.505449	0.290272	-0.498621	0.256834	0.175938	0.272924	0.259413	-0.0400056	-0.10708	0.0594811	-0.111586	-0.368154	-0.331344	0.523578	0.0100976	0.737738	0.116492	-0.546974	-1.07948	-0.499634	-0.713514	-0.179081	-0.385064	0.464055	0.137256	-0.824404	0.406477	-0.611494	-0.601677	0.0118145	0.436682	-0.271094	-0.305252	0.0932631
-7.68986	-0.399626	-0.670284	-1.33976	-1.01068	-0.832895	-0.173375	-0.408385	-0.652367	-0.345321	-0.117511	-0.660773	-0.201256	-0.0527206	0.288986	0.202944	-0.418565	0.328737	-0.514812	0.360084	0.181487	0.271218	0.285475	0.000413064	-0.0699066	0.166649	-0.225246	-0.398035	-0.35586	0.567455	0.116619	0.760552	0.117924	-0.605459	-1.1527	-0.444701	-0.763461	-0.12571	-0.43197	0.415461	-0.0347159	-0.819942	0.357039	-0.513932	-0.488282	0.0175377	0.499605	-0.174925	-0.421219	0.17798
-7.68003	-0.373086	-0.732961	-1.35305	-1.13795	-0.867105	-0.24881	-0.455343	-0.57711	-0.35357	-0.145009	-0.648471	-0.279668	-0.107576	0.339923	0.214963	-0.294662	0.355388	-0.509889	0.446533	0.182263	0.260104	0.318899	0.0262947	-0.0331617	0.265648	-0.294673	-0.395846	-0.3563	0.584184	0.247364	0.762946	0.0704074	-0.64803	-1.2133	-0.372009	-0.767207	-0.122736	-0.45088	0.332135	-0.214261	-0.784471	0.272289	-0.383398	-0.365526	-0.0191678	0.567995	-0.0725097	-0.534201	0.284372
-7.6702	-0.339195	-0.807504	-1.30747	-1.24937	-0.885497	-0.330973	-0.496743	-0.495203	-0.355951	-0.181816	-0.61331	-0.352959	-0.159741	0.394726	0.241943	-0.142382	0.361532	-0.484012	0.508243	0.179992	0.247792	0.345492	0.0380249	0.00229546	0.33612	-0.321833	-0.380766	-0.335833	0.581115	0.380835	0.744754	-0.0232411	-0.670143	-1.24818	-0.283382	-0.717011	-0.163933	-0.449372	0.223219	-0.37468	-0.729497	0.150842	-0.233288	-0.246404	-0.0915425	0.659947	0.0397809	-0.640997	0.381737
-7.66036	-0.301488	-0.888516	-1.21513	-1.31318	-0.882467	-0.416986	-0.504521	-0.42256	-0.351806	-0.224954	-0.560034	-0.404059	-0.208744	0.446979	0.272922	0.0307755	0.345041	-0.443392	0.543274	0.174376	0.237715	0.366572	0.0406821	0.0337364	0.370408	-0.309233	-0.368837	-0.298236	0.562603	0.478036	0.702586	-0.154387	-0.689002	-1.25073	-0.183524	-0.630448	-0.241382	-0.432862	0.10097	-0.492699	-0.66967	-0.00359784	-0.0761114	-0.138135	-0.192689	0.78925	0.155881	-0.732235	0.439331
-7.65053	-0.262491	-0.967439	-1.09301	-1.32367	-0.858317	-0.50383	-0.456096	-0.366626	-0.343574	-0.273697	-0.489294	-0.417853	-0.250008	0.490038	0.291709	0.213997	0.306508	-0.393181	0.551433	0.167869	0.228764	0.381431	0.038924	0.0605104	0.369642	-0.260838	-0.362002	-0.246535	0.531708	0.534772	0.635361	-0.278264	-0.705977	-1.22529	-0.0751375	-0.52753	-0.347666	-0.40534	-0.0267461	-0.557785	-0.617762	-0.172008	0.083133	-0.0362158	-0.316415	0.940235	0.268209	-0.798779	0.45546
-7.6407	-0.226808	-1.04001	-0.956032	-1.28829	-0.816208	-0.582135	-0.36427	-0.323221	-0.335143	-0.321039	-0.405025	-0.410563	-0.270674	0.502589	0.300876	0.388454	0.260007	-0.338541	0.533284	0.1659	0.214675	0.385323	0.0397451	0.0822311	0.339424	-0.184658	-0.358862	-0.184412	0.492768	0.543035	0.552545	-0.358834	-0.714699	-1.18132	0.0317126	-0.433953	-0.476623	-0.368644	-0.15596	-0.566799	-0.579762	-0.339224	0.240256	0.0615412	-0.456767	1.09046	0.365171	-0.833962	0.434884
-7.63087	-0.197412	-1.10474	-0.813481	-1.21491	-0.761649	-0.640471	-0.256458	-0.28262	-0.332768	-0.332768	-0.312885	-0.387786	-0.282141	0.478931	0.303427	0.513897	0.222756	-0.287685	0.49208	0.163609	0.18716	0.375646	0.0439279	0.0979948	0.280494	-0.0842594	-0.356033	-0.122009	0.457427	0.499531	0.460809	-0.39038	-0.705341	-1.1318	0.105132	-0.366299	-0.620499	-0.321927	-0.288602	-0.520701	-0.559349	-0.503886	0.393042	0.155368	-0.608094	1.22541	0.439048	-0.832684	0.383082
-7.62104	-0.17991	-1.15645	-0.67402	-1.1107	-0.698209	-0.679094	-0.146679	-0.239966	-0.347529	-0.30464	-0.216384	-0.350951	-0.295021	0.418433	0.304308	0.577603	0.201597	-0.245989	0.43368	0.160248	0.149232	0.351196	0.0422015	0.108064	0.182373	0.0341565	-0.348624	-0.0687657	0.436192	0.430219	0.365027	-0.377967	-0.671203	-1.0579	0.126659	-0.326994	-0.769367	-0.26918	-0.387763	-0.405819	-0.557213	-0.669242	0.54122	0.245071	-0.765128	1.33791	0.481832	-0.791345	0.304862
-7.61121	-0.182298	-1.17013	-0.56837	-0.983188	-0.629721	-0.70041	-0.0413499	-0.193246	-0.385579	-0.245429	-0.118019	-0.305473	-0.311779	0.326537	0.306051	0.579759	0.172393	-0.212986	0.362432	0.155377	0.104053	0.31233	0.0348427	0.118133	0.0535679	0.164441	-0.337988	-0.0355998	0.422499	0.34448	0.270469	-0.321685	-0.61775	-0.932157	0.0908789	-0.314669	-0.915038	-0.221243	-0.442345	-0.226381	-0.572552	-0.836399	0.684675	0.328307	-0.915938	1.43174	0.492177	-0.710524	0.204586
-7.60138	-0.201475	-1.14328	-0.517934	-0.839526	-0.563212	-0.708802	0.0574914	-0.152178	-0.432171	-0.158457	-0.0245935	-0.256989	-0.326144	0.214551	0.308825	0.534385	0.132606	-0.182763	0.286492	0.144085	0.0549333	0.257555	0.0410287	0.13874	-0.0918337	0.295005	-0.340462	-0.026093	0.413094	0.241971	0.198123	-0.227094	-0.562209	-0.777718	0.000934062	-0.325604	-1.05535	-0.181758	-0.46739	-0.0248726	-0.604255	-1.00454	0.806549	0.399689	-1.0246	1.51585	0.491159	-0.59101	0.0871871
-7.59155	-0.231198	-1.08963	-0.518306	-0.686428	-0.505418	-0.70801	0.150208	-0.142257	-0.475943	-0.0462497	0.0507233	-0.208131	-0.334091	0.0923591	0.312301	0.456636	0.0909828	-0.148864	0.214349	0.111809	0.00247504	0.189123	0.0572478	0.156765	-0.239648	0.395732	-0.359262	-0.0331125	0.407461	0.136525	0.172621	-0.115578	-0.518021	-0.62195	-0.136615	-0.353837	-1.19018	-0.150467	-0.476203	0.162748	-0.646515	-1.16991	0.886061	0.445967	-1.071	1.59582	0.48197	-0.433444	-0.0415787
-7.58172	-0.267184	-1.01759	-0.562124	-0.530363	-0.45467	-0.695002	0.225711	-0.161929	-0.511381	0.0799438	0.103824	-0.159237	-0.331253	-0.0296505	0.308153	0.35684	0.0576666	-0.107285	0.142849	0.062821	-0.0576492	0.111825	0.0777596	0.16747	-0.370972	0.456251	-0.387625	-0.0516839	0.395772	0.0581746	0.187839	-0.00407029	-0.487493	-0.485476	-0.306777	-0.401047	-1.29711	-0.126159	-0.475708	0.317389	-0.692766	-1.30986	0.926565	0.460342	-1.0439	1.67059	0.463812	-0.240344	-0.15993
-7.57189	-0.307403	-0.934079	-0.639552	-0.370335	-0.408509	-0.6716	0.25165	-0.196364	-0.536209	0.202927	0.134944	-0.110274	-0.315614	-0.146438	0.281973	0.241842	0.0391061	-0.0591546	0.0694594	0.00376018	-0.116756	0.0291965	0.098896	0.17074	-0.463329	0.475781	-0.416084	-0.0791784	0.363787	0.0137656	0.234847	0.103615	-0.471359	-0.381444	-0.496374	-0.461037	-1.34973	-0.104173	-0.469723	0.435089	-0.740049	-1.41986	0.932535	0.442518	-0.944896	1.71042	0.441656	-0.0239958	-0.231973
-7.56206	-0.350722	-0.836416	-0.739289	-0.216155	-0.365292	-0.64252	0.231766	-0.225484	-0.542678	0.321432	0.14734	-0.0606475	-0.285368	-0.254831	0.234205	0.11997	0.0351802	-0.00474491	0.00373974	-0.0569954	-0.154703	-0.056341	0.117448	0.168505	-0.496441	0.463628	-0.439926	-0.11152	0.318745	-0.00495944	0.305802	0.192948	-0.471289	-0.312114	-0.702116	-0.512386	-1.34299	-0.0722741	-0.460748	0.51189	-0.791218	-1.50551	0.906386	0.398322	-0.778446	1.713	0.428203	0.179874	-0.270162
-7.55223	-0.395873	-0.728655	-0.850825	-0.106544	-0.328983	-0.61305	0.181454	-0.24375	-0.529592	0.436788	0.144984	-0.0107681	-0.241475	-0.343493	0.172814	0.0229641	0.0323195	0.0600525	-0.0477308	-0.111434	-0.166002	-0.142353	0.120032	0.16876	-0.482961	0.428238	-0.46026	-0.143137	0.268518	-0.0107867	0.393161	0.249988	-0.490643	-0.265551	-0.917814	-0.539222	-1.27868	-0.0234635	-0.45063	0.54718	-0.852168	-1.56502	0.850273	0.335055	-0.561051	1.69944	0.431084	0.351815	-0.287754
-7.5424	-0.442378	-0.615714	-0.968975	-0.0588378	-0.309614	-0.598688	0.116637	-0.252667	-0.507281	0.531597	0.131383	0.00429958	-0.188981	-0.396013	0.118419	-0.0350321	0.0245029	0.135783	-0.0886097	-0.160623	-0.157387	-0.21913	0.0930703	0.178477	-0.437013	0.376532	-0.479645	-0.173258	0.225268	-0.00951441	0.487654	0.268183	-0.529879	-0.235669	-1.12298	-0.534488	-1.16552	0.0167355	-0.440966	0.542692	-0.913881	-1.5942	0.766604	0.265484	-0.314717	1.67683	0.450016	0.489287	-0.293654
-7.53257	-0.488109	-0.499494	-1.08989	-0.0657446	-0.299712	-0.608321	0.0516296	-0.253858	-0.490837	0.573331	0.10951	-0.0247016	-0.139636	-0.396639	0.0787284	-0.0597192	0.00537927	0.22147	-0.118333	-0.205911	-0.135132	-0.262944	0.0473081	0.189809	-0.368507	0.315023	-0.501781	-0.197385	0.192144	-0.00191683	0.582857	0.244116	-0.585245	-0.218238	-1.26992	-0.499557	-1.01329	0.0424606	-0.435527	0.510154	-0.966604	-1.59092	0.655667	0.209815	-0.0694014	1.64502	0.45866	0.590342	-0.289361
-7.52274	-0.526628	-0.395286	-1.20596	-0.109495	-0.292069	-0.641989	-0.00253635	-0.249134	-0.477347	0.561328	0.0856022	-0.0835821	-0.0957623	-0.351164	0.04868	-0.0543924	-0.0115438	0.313713	-0.131404	-0.24203	-0.10329	-0.27185	-0.00595076	0.174931	-0.283502	0.251997	-0.51253	-0.19805	0.166835	0.0113932	0.674525	0.17626	-0.651441	-0.197581	-1.34702	-0.440705	-0.830168	0.0602108	-0.455122	0.459038	-0.999702	-1.55802	0.521347	0.173294	0.148899	1.59523	0.451437	0.65276	-0.274512
-7.51291	-0.5567	-0.316804	-1.27374	-0.178168	-0.284017	-0.687225	-0.0396926	-0.240432	-0.46491	0.508448	0.0704831	-0.158853	-0.0639614	-0.272681	0.0245481	-0.014282	-0.00550385	0.390324	-0.129309	-0.258552	-0.0634191	-0.249114	-0.0595827	0.139726	-0.185436	0.194195	-0.498418	-0.187096	0.147305	0.0328938	0.767931	0.0704673	-0.710607	-0.181452	-1.36627	-0.37191	-0.62442	0.0731666	-0.506001	0.398592	-1.00476	-1.50001	0.366756	0.148762	0.318641	1.51962	0.434136	0.676307	-0.249714
-7.50308	-0.577865	-0.257336	-1.26707	-0.263124	-0.277829	-0.732738	-0.042391	-0.229086	-0.45455	0.425554	0.060148	-0.239904	-0.0479478	-0.171222	0.00462238	0.0557852	0.0156238	0.43066	-0.130831	-0.259029	-0.0153371	-0.204962	-0.110238	0.109209	-0.080713	0.141506	-0.463775	-0.175125	0.140448	0.0660299	0.851592	-0.0425621	-0.757931	-0.167248	-1.33808	-0.310581	-0.402252	0.0779472	-0.57979	0.342587	-0.978185	-1.42013	0.200877	0.131109	0.392676	1.41235	0.410817	0.653287	-0.21525
-7.49325	-0.588574	-0.222629	-1.19712	-0.35869	-0.275884	-0.77327	-0.0147358	-0.216695	-0.451988	0.326353	0.0465673	-0.317996	-0.0484239	-0.0553867	-0.00258825	0.146496	0.0420662	0.434078	-0.141339	-0.246694	0.0452268	-0.147427	-0.158885	0.0995137	0.00240845	0.0930346	-0.413476	-0.165382	0.147113	0.105508	0.913981	-0.126117	-0.791256	-0.143603	-1.2708	-0.258826	-0.166267	0.0643624	-0.672917	0.295836	-0.919347	-1.32119	0.0413328	0.117293	0.36406	1.29856	0.372305	0.576483	-0.173088
-7.48342	-0.58414	-0.216369	-1.08379	-0.470306	-0.281831	-0.807726	0.0334062	-0.206209	-0.460036	0.227177	0.00721074	-0.387835	-0.0638756	0.0650416	0.00783477	0.250275	0.0676207	0.404413	-0.151904	-0.223215	0.116032	-0.081949	-0.203538	0.113734	0.0579099	0.0483126	-0.351741	-0.158735	0.157551	0.127385	0.962711	-0.18582	-0.800533	-0.109301	-1.17172	-0.208456	0.0730387	0.0279304	-0.772664	0.26686	-0.829095	-1.20854	-0.101703	0.105682	0.252803	1.21663	0.313246	0.451144	-0.137221
-7.47359	-0.563637	-0.23646	-0.942081	-0.599705	-0.292562	-0.836939	0.0927541	-0.213857	-0.477234	0.125968	-0.0600381	-0.44596	-0.0921045	0.173133	0.0250184	0.361854	0.0894419	0.347269	-0.160668	-0.189001	0.181558	-0.0120153	-0.231593	0.149096	0.0890276	0.0221328	-0.282574	-0.152192	0.166082	0.135839	0.998007	-0.220305	-0.786931	-0.0755317	-1.04796	-0.166716	0.276319	-0.0270208	-0.861147	0.265245	-0.709961	-1.0964	-0.210473	0.0989104	0.0770545	1.16233	0.225563	0.28567	-0.110641
-7.46376	-0.528438	-0.279193	-0.782498	-0.731054	-0.306333	-0.860715	0.148803	-0.238901	-0.500804	0.0219932	-0.145648	-0.491862	-0.131477	0.261191	0.0265271	0.477783	0.106275	0.265561	-0.174049	-0.139837	0.241189	0.059609	-0.229592	0.194641	0.0940052	0.026223	-0.210461	-0.138482	0.168995	0.13538	1.01538	-0.228611	-0.749736	-0.0515108	-0.906455	-0.138115	0.401494	-0.0963498	-0.924312	0.295235	-0.566149	-0.990685	-0.276095	0.079072	-0.149499	1.12496	0.103293	0.0893359	-0.0834592
-7.45393	-0.482553	-0.338389	-0.612818	-0.827953	-0.324825	-0.867592	0.197785	-0.276296	-0.536279	-0.085257	-0.23823	-0.516378	-0.18093	0.329276	0.0110644	0.594354	0.115485	0.160172	-0.200034	-0.073505	0.299684	0.122739	-0.205022	0.229674	0.0800971	0.0522216	-0.152002	-0.114935	0.166048	0.128478	1.00794	-0.215079	-0.691737	-0.0454076	-0.7536	-0.124371	0.440964	-0.175334	-0.956579	0.344477	-0.403288	-0.90661	-0.307298	0.0379808	-0.414664	1.09657	-0.0562223	-0.122712	-0.0510633
-7.4441	-0.428699	-0.415228	-0.441074	-0.885966	-0.341158	-0.848238	0.240197	-0.326015	-0.593037	-0.193725	-0.329225	-0.489887	-0.236183	0.378458	-0.0152042	0.685518	0.117732	0.0323149	-0.243473	0.0100081	0.358553	0.170215	-0.166336	0.2451	0.0507115	0.0910212	-0.115927	-0.0798504	0.158979	0.114805	0.96784	-0.202568	-0.617124	-0.0554581	-0.601471	-0.119071	0.411385	-0.241524	-0.941089	0.38907	-0.230753	-0.866453	-0.3109	-0.012409	-0.692481	1.07259	-0.24227	-0.319618	-0.00975727
-7.43427	-0.362769	-0.510815	-0.298653	-0.916848	-0.365029	-0.80108	0.257766	-0.385302	-0.668199	-0.287585	-0.414686	-0.421577	-0.293988	0.410485	-0.0467652	0.730103	0.114254	-0.120106	-0.295698	0.108937	0.417705	0.20051	-0.120275	0.238807	0.0043209	0.128068	-0.0945064	-0.0400749	0.143628	0.0912732	0.895296	-0.220056	-0.535961	-0.080622	-0.473641	-0.111495	0.346856	-0.282365	-0.859076	0.425486	-0.0598452	-0.864233	-0.290599	-0.0589625	-0.928423	1.05228	-0.434092	-0.464309	0.0455542
-7.42444	-0.285754	-0.62231	-0.202723	-0.929616	-0.408147	-0.737943	0.231669	-0.448407	-0.753414	-0.331836	-0.491271	-0.329865	-0.338701	0.411413	-0.0773316	0.731043	0.107257	-0.280565	-0.32132	0.221309	0.453319	0.200294	-0.0716586	0.224214	-0.0602379	0.156803	-0.0851058	-0.00798085	0.108115	0.0554147	0.790807	-0.265535	-0.451786	-0.125313	-0.390724	-0.103006	0.277533	-0.295642	-0.715638	0.454693	0.100813	-0.890683	-0.247761	-0.0942914	-1.08885	1.03649	-0.601417	-0.543253	0.114229
-7.4146	-0.199928	-0.736832	-0.153417	-0.930284	-0.464929	-0.686561	0.17091	-0.51246	-0.822044	-0.327321	-0.556308	-0.233676	-0.355362	0.362599	-0.105424	0.698321	0.0950272	-0.406403	-0.309752	0.344253	0.443349	0.17434	-0.0229335	0.202828	-0.14466	0.182132	-0.0910453	0.0194007	0.0464161	0.00399841	0.654675	-0.333604	-0.373186	-0.199715	-0.367521	-0.124677	0.218186	-0.280944	-0.522021	0.473479	0.229446	-0.939493	-0.185589	-0.114437	-1.17548	1.01634	-0.728464	-0.558864	0.177359
-7.40477	-0.108181	-0.845545	-0.14754	-0.922735	-0.527287	-0.653234	0.0835222	-0.572124	-0.862261	-0.290106	-0.584884	-0.155211	-0.34595	0.272078	-0.130317	0.641168	0.0764105	-0.488914	-0.272635	0.46914	0.395147	0.131301	0.0314048	0.170098	-0.248356	0.206027	-0.107296	0.0383758	-0.03085	-0.0742098	0.493372	-0.415031	-0.30704	-0.309293	-0.394494	-0.178819	0.167299	-0.247285	-0.30059	0.479653	0.301246	-1.00372	-0.119384	-0.11708	-1.19859	0.999063	-0.811409	-0.515532	0.21935
-7.39494	-0.0156828	-0.944326	-0.173102	-0.902762	-0.604211	-0.633021	-0.024789	-0.623918	-0.872327	-0.246929	-0.570442	-0.106453	-0.309505	0.152724	-0.136413	0.567147	0.0575965	-0.535349	-0.220517	0.573985	0.318013	0.077774	0.0974628	0.121492	-0.368138	0.208241	-0.129221	0.0454568	-0.110538	-0.17586	0.318436	-0.501645	-0.276121	-0.450865	-0.457822	-0.253894	0.123184	-0.198083	-0.0740334	0.470624	0.310823	-1.0769	-0.0783499	-0.0989646	-1.1679	0.987425	-0.844817	-0.420874	0.240048
-7.38511	0.0776716	-1.03041	-0.218996	-0.866722	-0.690954	-0.622001	-0.147187	-0.666683	-0.854184	-0.212393	-0.528953	-0.0851125	-0.252457	0.0156013	-0.107825	0.480547	0.0434114	-0.548801	-0.159323	0.642208	0.219241	0.02115	0.165766	0.0549831	-0.496028	0.181611	-0.153605	0.0398138	-0.184412	-0.292135	0.139177	-0.588637	-0.28068	-0.600821	-0.54747	-0.337421	0.0868926	-0.134492	0.144184	0.443827	0.265163	-1.1591	-0.0613753	-0.06138	-1.09106	0.97485	-0.821028	-0.285961	0.262583
-7.37528	0.171396	-1.10154	-0.277269	-0.819838	-0.772858	-0.624546	-0.27813	-0.691686	-0.809966	-0.190212	-0.475678	-0.0878346	-0.181227	-0.132564	-0.0534068	0.382785	0.0366317	-0.534678	-0.0858761	0.653134	0.0999498	-0.0186387	0.212443	-0.0192263	-0.606206	0.133903	-0.167984	0.0222834	-0.248575	-0.395528	-0.0318556	-0.673884	-0.311423	-0.715905	-0.65389	-0.421685	0.0484156	-0.0591596	0.348529	0.413536	0.172158	-1.23659	-0.0599548	0.00158786	-0.975067	0.959619	-0.73168	-0.127011	0.286058
-7.36545	0.255183	-1.14829	-0.343033	-0.769234	-0.833633	-0.647148	-0.408878	-0.694696	-0.742155	-0.177415	-0.422449	-0.123436	-0.101104	-0.286706	0.0127028	0.277762	0.0383004	-0.498637	0.0025497	0.611577	-0.0370371	-0.0395813	0.236057	-0.0870953	-0.687276	0.0797261	-0.155528	-0.00789313	-0.302614	-0.468081	-0.174211	-0.755423	-0.363831	-0.789029	-0.767281	-0.501696	-0.00346076	0.0231681	0.531659	0.399964	0.0400059	-1.27913	-0.0483595	0.110747	-0.828178	0.935392	-0.577166	0.039296	0.303571
-7.35562	0.328681	-1.14342	-0.412351	-0.719926	-0.872352	-0.668144	-0.534065	-0.677346	-0.654672	-0.171376	-0.373207	-0.180593	-0.0161133	-0.438653	0.0812045	0.179626	0.0475023	-0.445276	0.105328	0.528295	-0.183636	-0.0425517	0.235342	-0.138044	-0.745513	0.0344157	-0.121493	-0.0520862	-0.347835	-0.512339	-0.278839	-0.819655	-0.432063	-0.827151	-0.882176	-0.576479	-0.0643994	0.107008	0.684128	0.404556	-0.121354	-1.28562	-0.0210686	0.248393	-0.654332	0.903866	-0.367893	0.198994	0.309162
-7.34579	0.394949	-1.09281	-0.478635	-0.672552	-0.888698	-0.650758	-0.638011	-0.63823	-0.548477	-0.172121	-0.328336	-0.243625	0.0692117	-0.576298	0.147246	0.110564	0.0651104	-0.377486	0.20164	0.412431	-0.330396	-0.0253348	0.207703	-0.166409	-0.781381	0.000627072	-0.0727617	-0.107983	-0.381138	-0.527847	-0.329421	-0.836363	-0.500849	-0.830397	-0.990111	-0.657399	-0.124263	0.184526	0.796218	0.401158	-0.291246	-1.26104	0.0139696	0.39079	-0.463633	0.869338	-0.120715	0.336529	0.300824
-7.33596	0.454041	-1.00543	-0.538106	-0.626767	-0.884133	-0.590599	-0.707537	-0.57353	-0.418989	-0.195548	-0.287542	-0.297067	0.147714	-0.680239	0.209652	0.0721217	0.089658	-0.296689	0.260322	0.272986	-0.445532	0.00694578	0.158139	-0.161472	-0.790081	-0.0201473	-0.0176364	-0.16669	-0.383485	-0.50356	-0.315513	-0.816396	-0.555318	-0.796657	-1.07155	-0.730333	-0.191025	0.252023	0.861893	0.388363	-0.438991	-1.20999	0.0515598	0.524107	-0.276467	0.835105	0.151942	0.430494	0.290985
-7.32613	0.504387	-0.890398	-0.582423	-0.582103	-0.855194	-0.499644	-0.750478	-0.491453	-0.27043	-0.243755	-0.252396	-0.328185	0.224033	-0.72413	0.259417	0.0557456	0.117918	-0.203676	0.288419	0.11695	-0.504681	0.0538779	0.0915708	-0.132634	-0.767804	-0.0145242	0.0349965	-0.22029	-0.361147	-0.441317	-0.252646	-0.776774	-0.59103	-0.729113	-1.11642	-0.774864	-0.266481	0.309442	0.886682	0.372596	-0.53514	-1.13899	0.0887229	0.641687	-0.122755	0.804725	0.435836	0.477296	0.29716
-7.3163	0.544396	-0.762891	-0.591359	-0.538265	-0.804952	-0.388584	-0.771242	-0.401183	-0.111424	-0.30508	-0.242136	-0.336513	0.303998	-0.714506	0.262342	0.0532613	0.14772	-0.125945	0.295944	-0.0463442	-0.502275	0.116226	0.0143789	-0.0939818	-0.715523	0.0122181	0.0815615	-0.265233	-0.327116	-0.348074	-0.156201	-0.734128	-0.606326	-0.63962	-1.1293	-0.794884	-0.344787	0.349011	0.873464	0.353018	-0.582398	-1.0563	0.123767	0.741611	-0.0134014	0.780033	0.71102	0.475442	0.324569
-7.30647	0.572157	-0.631751	-0.56726	-0.500078	-0.744753	-0.265721	-0.770053	-0.312393	0.046998	-0.367143	-0.256783	-0.32367	0.387863	-0.661962	0.219301	0.0591017	0.177296	-0.0717143	0.286619	-0.198215	-0.45138	0.189701	-0.0678351	-0.0396823	-0.638881	0.050228	0.121692	-0.299956	-0.287954	-0.232438	-0.0367884	-0.701334	-0.60414	-0.534186	-1.11356	-0.791658	-0.424828	0.374307	0.825855	0.326733	-0.586986	-0.978598	0.155519	0.821298	0.0544035	0.760422	0.966878	0.427931	0.34557
-7.29664	0.577383	-0.503863	-0.520449	-0.478167	-0.681629	-0.134931	-0.750438	-0.229011	0.168951	-0.411397	-0.279801	-0.275795	0.45964	-0.575671	0.145788	0.0717958	0.198328	-0.0410241	0.264012	-0.310927	-0.369981	0.250817	-0.153524	0.0342829	-0.554635	0.095674	0.158202	-0.326239	-0.247064	-0.103314	0.0901851	-0.686308	-0.587483	-0.420111	-1.07229	-0.771452	-0.498642	0.389213	0.748884	0.297355	-0.554461	-0.914549	0.173492	0.878879	0.082576	0.746747	1.18829	0.348179	0.350662
-7.28681	0.558307	-0.385123	-0.458425	-0.462665	-0.619994	0.00304569	-0.716189	-0.153602	0.233916	-0.434477	-0.305456	-0.187623	0.512193	-0.46383	0.0565698	0.0946371	0.200287	-0.0306137	0.232358	-0.36337	-0.264938	0.285342	-0.240984	0.125431	-0.468158	0.138802	0.194581	-0.345753	-0.206145	0.0302245	0.211798	-0.694799	-0.558153	-0.322117	-1.00888	-0.737732	-0.554399	0.394579	0.648086	0.266861	-0.494942	-0.874228	0.173595	0.913287	0.0710602	0.754139	1.33765	0.258885	0.349083
-7.27698	0.519402	-0.280849	-0.386822	-0.449007	-0.568316	0.115122	-0.670763	-0.0937242	0.237876	-0.438212	-0.328664	-0.0723558	0.549305	-0.337498	-0.0443183	0.118841	0.185045	-0.0399546	0.193098	-0.362081	-0.139925	0.29602	-0.328832	0.223883	-0.379348	0.176227	0.233118	-0.358628	-0.163202	0.146797	0.323948	-0.727845	-0.517601	-0.246223	-0.927424	-0.685123	-0.584975	0.389934	0.529727	0.235747	-0.413766	-0.879648	0.165717	0.91834	0.0137338	0.779866	1.378	0.177495	0.339675
-7.26715	0.463499	-0.198373	-0.309822	-0.434769	-0.536852	0.185838	-0.617264	-0.0737377	0.190811	-0.428016	-0.348421	0.0532224	0.578818	-0.206248	-0.153096	0.113415	0.153026	-0.0664169	0.148158	-0.317322	0.000905171	0.273458	-0.409866	0.320232	-0.287305	0.209451	0.26115	-0.355828	-0.127284	0.221578	0.42556	-0.773676	-0.472996	-0.19151	-0.831505	-0.614333	-0.589518	0.37483	0.397698	0.200844	-0.318646	-0.919453	0.161232	0.866059	-0.0867531	0.810037	1.30675	0.122296	0.323636
-7.25732	0.392423	-0.154102	-0.233365	-0.419319	-0.536442	0.218344	-0.558554	-0.0968649	0.121422	-0.41044	-0.3665	0.176205	0.601051	-0.0759162	-0.266676	0.0812445	0.108362	-0.107181	0.0991759	-0.238355	0.153046	0.214307	-0.46847	0.407168	-0.190341	0.238262	0.267842	-0.326168	-0.128221	0.257672	0.516508	-0.811219	-0.441438	-0.156378	-0.725529	-0.529637	-0.569538	0.344595	0.256099	0.163892	-0.234563	-0.979836	0.173479	0.769005	-0.221957	0.834925	1.13416	0.0855845	0.308547
-7.24749	0.308606	-0.156977	-0.162313	-0.404342	-0.568472	0.217562	-0.508248	-0.150554	0.0453298	-0.392884	-0.376947	0.294042	0.607516	0.0516202	-0.377402	0.0293702	0.0549825	-0.160499	0.0538552	-0.132694	0.297663	0.127518	-0.49324	0.480682	-0.0870803	0.264222	0.2643	-0.273771	-0.159918	0.251006	0.598422	-0.821704	-0.434101	-0.135388	-0.613158	-0.454991	-0.525578	0.29542	0.120202	0.14163	-0.167481	-1.05324	0.206371	0.645894	-0.380488	0.850857	0.887564	0.0711402	0.296204
-7.23766	0.217302	-0.195578	-0.0974732	-0.390469	-0.624284	0.188632	-0.474657	-0.222109	-0.0291155	-0.372088	-0.359377	0.4057	0.593335	0.160185	-0.452354	-0.0400763	0.00118186	-0.228199	0.0401726	-0.0102213	0.394961	0.0216178	-0.477479	0.539782	0.0216805	0.288908	0.253483	-0.204604	-0.210225	0.208823	0.670914	-0.802007	-0.44691	-0.123876	-0.499548	-0.415683	-0.46127	0.231534	0.00935254	0.119509	-0.116049	-1.12971	0.261545	0.500625	-0.545406	0.856124	0.593338	0.0887936	0.282168
-7.22783	0.141428	-0.259828	-0.0585957	-0.379971	-0.69627	0.137323	-0.467146	-0.303108	-0.104117	-0.341657	-0.321689	0.499808	0.555154	0.228778	-0.486564	-0.125174	-0.029949	-0.320895	0.0531185	0.107595	0.43274	-0.0965499	-0.43244	0.581829	0.122832	0.309664	0.236751	-0.123122	-0.266135	0.141348	0.726374	-0.775214	-0.469727	-0.118679	-0.403116	-0.410255	-0.397955	0.157806	-0.0683197	0.08691	-0.0780448	-1.19415	0.339128	0.339955	-0.706806	0.835679	0.286953	0.141687	0.251053
-7.218	0.091202	-0.341897	-0.0610122	-0.373893	-0.775533	0.0688089	-0.487675	-0.385377	-0.166	-0.306944	-0.281903	0.542478	0.484128	0.26483	-0.489147	-0.221923	-0.0386272	-0.426566	0.0752108	0.208035	0.417475	-0.221883	-0.369335	0.596278	0.187537	0.310157	0.21547	-0.0348319	-0.320939	0.057744	0.767474	-0.75025	-0.492782	-0.120962	-0.346227	-0.433323	-0.358331	0.0813865	-0.112606	0.0465734	-0.0504596	-1.2421	0.435229	0.170118	-0.848606	0.772179	-0.00119232	0.218538	0.196954
-7.20817	0.0608839	-0.434698	-0.101423	-0.371948	-0.841105	-0.0191115	-0.534422	-0.459683	-0.210727	-0.280782	-0.245093	0.53581	0.381562	0.27805	-0.468517	-0.320294	-0.0276098	-0.526474	0.100197	0.287825	0.359728	-0.35138	-0.293674	0.576916	0.213101	0.287541	0.191202	0.0449872	-0.368168	-0.0353286	0.797456	-0.725404	-0.493009	-0.136538	-0.329979	-0.479454	-0.34278	0.00702812	-0.127456	0.00469264	-0.0278559	-1.27395	0.531784	-0.00409099	-0.94594	0.674461	-0.256515	0.294984	0.11897
-7.19834	0.0467386	-0.521982	-0.170591	-0.376935	-0.885961	-0.123367	-0.593112	-0.512289	-0.239227	-0.275754	-0.212839	0.491313	0.253747	0.276406	-0.432273	-0.381431	0.0032555	-0.618115	0.1244	0.352503	0.268936	-0.480682	-0.209192	0.519176	0.199368	0.245319	0.164995	0.110471	-0.384341	-0.133793	0.817145	-0.699788	-0.461894	-0.166455	-0.34748	-0.548213	-0.346624	-0.0614293	-0.117009	-0.0339299	0.0153013	-1.29133	0.618355	-0.174566	-0.998311	0.550977	-0.475551	0.35013	0.0194601
-7.18851	0.0470687	-0.594189	-0.258211	-0.383845	-0.913496	-0.236536	-0.633246	-0.544675	-0.254453	-0.290123	-0.185407	0.416139	0.107006	0.265529	-0.388677	-0.395211	0.046999	-0.69762	0.145786	0.403998	0.154501	-0.58757	-0.118391	0.424076	0.15156	0.189457	0.137191	0.161723	-0.365842	-0.234268	0.824389	-0.673192	-0.40818	-0.198087	-0.388884	-0.646448	-0.365654	-0.114799	-0.0891021	-0.0649676	0.0963972	-1.29034	0.714535	-0.315523	-1.01204	0.407132	-0.645554	0.370857	-0.0891602
-7.17868	0.0584282	-0.650187	-0.354818	-0.392193	-0.924246	-0.348906	-0.653725	-0.561461	-0.264125	-0.322072	-0.16385	0.325936	-0.0531488	0.249491	-0.343989	-0.3744	0.098204	-0.762428	0.163414	0.418521	0.0245643	-0.644092	-0.0234613	0.310687	0.0847977	0.139093	0.105706	0.202697	-0.325388	-0.323814	0.809166	-0.647009	-0.339566	-0.222856	-0.430618	-0.771637	-0.39727	-0.152582	-0.0468881	-0.0869879	0.198186	-1.25966	0.81435	-0.422387	-0.988026	0.252924	-0.750208	0.355118	-0.191866
-7.16884	0.0833786	-0.691633	-0.455883	-0.403644	-0.921084	-0.455204	-0.652785	-0.566164	-0.27512	-0.37327	-0.169874	0.231016	-0.222405	0.230479	-0.299332	-0.331632	0.152206	-0.804947	0.177935	0.398512	-0.101293	-0.651852	0.0606705	0.198439	0.00786172	0.0985174	0.0650612	0.234174	-0.273552	-0.379595	0.770419	-0.626269	-0.263122	-0.250333	-0.456991	-0.912571	-0.437147	-0.163579	0.0210478	-0.0996954	0.307224	-1.20799	0.906348	-0.502115	-0.92521	0.0933225	-0.796975	0.303641	-0.291578
-7.15901	0.121287	-0.704409	-0.559023	-0.419899	-0.905629	-0.539531	-0.623325	-0.550393	-0.290218	-0.429067	-0.223924	0.133431	-0.397131	0.214042	-0.254728	-0.276335	0.191182	-0.816123	0.190457	0.359278	-0.19418	-0.61364	0.107955	0.0856675	-0.0742119	0.0715111	0.0159634	0.250607	-0.212604	-0.40208	0.716045	-0.615347	-0.184495	-0.287013	-0.470168	-1.02712	-0.478066	-0.13707	0.0984415	-0.104037	0.412616	-1.14449	0.981102	-0.560982	-0.829523	-0.0608611	-0.788714	0.215519	-0.382536
-7.14918	0.168749	-0.683728	-0.663181	-0.454125	-0.874252	-0.585041	-0.567569	-0.508123	-0.308608	-0.47327	-0.31493	0.0340766	-0.558834	0.215397	-0.213271	-0.214367	0.19652	-0.794604	0.206988	0.311152	-0.256125	-0.537279	0.119875	-0.019771	-0.156214	0.0621039	-0.0226091	0.246778	-0.145218	-0.401348	0.654185	-0.619126	-0.120436	-0.335278	-0.467998	-1.08576	-0.508744	-0.0881672	0.167937	-0.101948	0.50711	-1.07867	1.03044	-0.60357	-0.711746	-0.177756	-0.733967	0.0935414	-0.455829
-7.13935	0.224516	-0.640177	-0.767584	-0.510989	-0.823044	-0.597821	-0.489394	-0.448528	-0.323623	-0.475779	-0.425084	-0.0660762	-0.678938	0.230794	-0.183158	-0.149348	0.176816	-0.740567	0.227573	0.264853	-0.282865	-0.444094	0.105601	-0.0985011	-0.225589	0.0703973	-0.0384687	0.222235	-0.0743687	-0.386203	0.591607	-0.650457	-0.101128	-0.393892	-0.447774	-1.09258	-0.523817	-0.0295662	0.218922	-0.0973725	0.58661	-1.03248	1.05159	-0.631629	-0.593499	-0.254515	-0.646492	-0.0474205	-0.508255
-7.12952	0.28281	-0.581937	-0.867837	-0.583671	-0.756951	-0.588687	-0.393108	-0.379444	-0.326438	-0.435857	-0.542878	-0.156905	-0.749125	0.251615	-0.152604	-0.0848228	0.144819	-0.659466	0.226813	0.227275	-0.27196	-0.362145	0.07073	-0.140481	-0.241765	0.0970637	-0.0370064	0.179704	-0.00250871	-0.362145	0.536263	-0.711501	-0.13327	-0.461078	-0.409022	-1.05769	-0.519105	0.0309143	0.247269	-0.0923708	0.628736	-1.01627	1.0509	-0.636815	-0.493968	-0.294244	-0.541686	-0.185988	-0.528018
-7.11969	0.334165	-0.514378	-0.940361	-0.666296	-0.679784	-0.566833	-0.292385	-0.31298	-0.338265	-0.363367	-0.662511	-0.206188	-0.771371	0.270948	-0.112905	-0.0242559	0.108301	-0.558706	0.208351	0.202622	-0.227958	-0.293861	0.017461	-0.142953	-0.186529	0.134433	-0.0273139	0.132333	0.0683762	-0.334192	0.50139	-0.795212	-0.217472	-0.544348	-0.354565	-0.990266	-0.484595	0.0897122	0.251413	-0.0833239	0.602354	-1.02905	1.04189	-0.619223	-0.419328	-0.287975	-0.454113	-0.307101	-0.50671
-7.10986	0.38407	-0.436988	-0.981222	-0.749937	-0.592915	-0.537033	-0.213925	-0.259847	-0.366106	-0.272308	-0.783544	-0.216894	-0.753755	0.289603	-0.0620494	0.0351874	0.0697933	-0.442567	0.178018	0.193433	-0.157681	-0.234059	-0.0506914	-0.110595	-0.0736652	0.157455	-0.0130058	0.0869554	0.136925	-0.303854	0.48455	-0.871442	-0.347888	-0.654536	-0.308411	-0.890135	-0.424254	0.145761	0.232518	-0.0723383	0.509045	-1.0625	1.001	-0.597238	-0.379015	-0.233163	-0.391251	-0.396267	-0.443589
-7.10003	0.437098	-0.351945	-0.998575	-0.82028	-0.498005	-0.504815	-0.157639	-0.233468	-0.402706	-0.174516	-0.900084	-0.198788	-0.701216	0.306589	-0.00542286	0.0951064	0.0306407	-0.315166	0.141777	0.197119	-0.0672276	-0.19044	-0.131892	-0.0520822	0.0828225	0.165621	0.00601428	0.0398308	0.202379	-0.271851	0.48965	-0.921806	-0.501375	-0.776523	-0.296123	-0.756047	-0.348158	0.201017	0.172636	-0.0638985	0.357377	-1.0991	0.901359	-0.59547	-0.383038	-0.132266	-0.356372	-0.43395	-0.343066
-7.0902	0.494596	-0.288273	-0.995201	-0.875871	-0.405732	-0.476077	-0.117413	-0.248751	-0.440374	-0.0757996	-0.979328	-0.157861	-0.621298	0.319444	0.0536162	0.14416	-0.00675881	-0.179584	0.104228	0.210433	0.0225497	-0.156236	-0.221365	0.023003	0.269094	0.165742	0.0290517	-0.00508515	0.265265	-0.236616	0.519113	-0.950106	-0.662041	-0.884717	-0.29824	-0.595268	-0.26504	0.23324	0.064287	-0.0602524	0.157451	-1.12173	0.753888	-0.606352	-0.44316	0.00771062	-0.353965	-0.429058	-0.224458
-7.08037	0.556096	-0.267165	-0.973438	-0.918452	-0.327109	-0.45188	-0.0882456	-0.297766	-0.475799	0.0186982	-1.0027	-0.0964659	-0.521225	0.323792	0.113512	0.178835	-0.0250306	-0.0367763	0.0657218	0.229947	0.0869163	-0.117053	-0.308697	0.0906199	0.470498	0.16385	0.055168	-0.0413191	0.32579	-0.193549	0.559826	-0.9567	-0.815228	-0.965503	-0.301664	-0.418428	-0.181872	0.227132	-0.0602393	-0.0613952	-0.0782449	-1.11833	0.58304	-0.619716	-0.545644	0.178305	-0.379675	-0.389366	-0.11718
-7.07054	0.620763	-0.281479	-0.936583	-0.946302	-0.261565	-0.429072	-0.0702645	-0.373222	-0.50737	0.081439	-0.978417	-0.0198236	-0.410079	0.321153	0.171513	0.206639	-0.00774162	0.111597	0.0243902	0.253144	0.131544	-0.0728206	-0.374885	0.134109	0.676754	0.164404	0.0836759	-0.0664546	0.379229	-0.135058	0.597029	-0.946546	-0.947784	-1.01147	-0.304423	-0.266832	-0.109802	0.18844	-0.181419	-0.0624107	-0.326097	-1.08285	0.404564	-0.631311	-0.67805	0.371561	-0.403396	-0.322238	-0.0294316
-7.06071	0.687763	-0.321332	-0.881956	-0.940871	-0.212577	-0.409498	-0.0758401	-0.466983	-0.533557	0.0909276	-0.923949	0.0669531	-0.294968	0.309885	0.211294	0.232175	0.0365395	0.24808	-0.0188635	0.270598	0.157	-0.0225951	-0.41389	0.147856	0.86981	0.167806	0.116304	-0.0793087	0.419702	-0.0597222	0.630701	-0.920565	-1.04629	-1.021	-0.313403	-0.170896	-0.0674471	0.129255	-0.289426	-0.0600536	-0.568712	-1.00461	0.226748	-0.635003	-0.822407	0.559275	-0.396427	-0.236147	0.0407821
-7.05088	0.753196	-0.379295	-0.808161	-0.900807	-0.180793	-0.39724	-0.108765	-0.555758	-0.553275	0.0581321	-0.854395	0.159924	-0.184122	0.276836	0.228573	0.257288	0.0922634	0.358259	-0.0615717	0.274632	0.152568	0.0325959	-0.430784	0.124256	1.01249	0.168378	0.1587	-0.0812153	0.455016	0.0276761	0.653383	-0.879643	-1.0996	-0.9828	-0.336391	-0.136927	-0.0626178	0.0582063	-0.383845	-0.0742048	-0.794446	-0.878977	0.053594	-0.627062	-0.951388	0.702052	-0.367964	-0.139395	0.0913113
-7.04105	0.816182	-0.449029	-0.71952	-0.836085	-0.163957	-0.394491	-0.166122	-0.610912	-0.559492	-0.00721571	-0.777654	0.256458	-0.102856	0.225722	0.236386	0.282809	0.149239	0.421641	-0.0885886	0.272104	0.117479	0.0897102	-0.430461	0.068491	1.07171	0.162362	0.212347	-0.0768369	0.491487	0.127442	0.660393	-0.824516	-1.1	-0.897124	-0.37513	-0.153203	-0.0958159	-0.019591	-0.468283	-0.105084	-0.995361	-0.709591	-0.112375	-0.60779	-1.04614	0.785216	-0.337986	-0.0386034	0.126195
-7.03122	0.867134	-0.523685	-0.62006	-0.755344	-0.160886	-0.400876	-0.227816	-0.635269	-0.553891	-0.0920033	-0.697936	0.355461	-0.0631006	0.160857	0.229103	0.307599	0.202063	0.441984	-0.0958082	0.257867	0.0573767	0.145484	-0.416138	-0.0120558	1.04559	0.168474	0.261283	-0.0595063	0.533471	0.241442	0.655961	-0.757404	-1.04483	-0.785624	-0.428637	-0.203614	-0.164541	-0.102666	-0.544	-0.142663	-1.16682	-0.505489	-0.267081	-0.55847	-1.09211	0.803645	-0.313982	0.0528026	0.140424
-7.02139	0.895179	-0.584126	-0.519652	-0.664752	-0.174003	-0.416849	-0.273527	-0.636715	-0.54044	-0.186942	-0.617808	0.435167	-0.066755	0.0864649	0.204252	0.325967	0.244031	0.429637	-0.0948055	0.229655	-0.0216629	0.197677	-0.380686	-0.110006	0.940792	0.198738	0.288574	-0.0276933	0.581628	0.364118	0.649413	-0.680021	-0.95235	-0.662283	-0.486747	-0.281211	-0.263029	-0.187514	-0.612622	-0.17982	-1.28796	-0.283354	-0.38601	-0.484633	-1.06628	0.762118	-0.28126	0.112263	0.132013
-7.01156	0.895638	-0.621953	-0.448854	-0.568847	-0.213671	-0.454282	-0.302104	-0.622641	-0.521816	-0.284148	-0.5575	0.475737	-0.10506	0.00924808	0.166459	0.324535	0.245855	0.391769	-0.0934804	0.191542	-0.113698	0.245508	-0.311747	-0.215407	0.782488	0.245046	0.29398	0.0176357	0.631768	0.474994	0.657378	-0.602598	-0.836626	-0.53903	-0.5189	-0.378937	-0.385959	-0.248529	-0.676043	-0.2107	-1.33082	-0.0790952	-0.456041	-0.395482	-0.972631	0.676015	-0.224903	0.138275	0.101105
-7.00173	0.857461	-0.641492	-0.409326	-0.472539	-0.275069	-0.512244	-0.319431	-0.595768	-0.500408	-0.371794	-0.528612	0.476495	-0.16734	-0.0629764	0.126504	0.298346	0.204582	0.329565	-0.0968258	0.148127	-0.197648	0.288409	-0.215889	-0.296868	0.595655	0.300589	0.275899	0.0708175	0.684165	0.569799	0.687032	-0.557336	-0.710629	-0.423686	-0.538142	-0.491682	-0.519001	-0.237542	-0.731542	-0.231681	-1.30279	0.0662568	-0.483257	-0.301689	-0.826767	0.563821	-0.146141	0.129097	0.0569642
-6.9919	0.788996	-0.646644	-0.391041	-0.382646	-0.349247	-0.581985	-0.329802	-0.547597	-0.480462	-0.426087	-0.5246	0.440397	-0.245187	-0.125401	0.0864041	0.251665	0.13321	0.247415	-0.104548	0.10458	-0.256078	0.325221	-0.101609	-0.343768	0.396999	0.360615	0.237754	0.123609	0.744963	0.641853	0.721387	-0.552499	-0.588157	-0.32876	-0.562683	-0.598211	-0.637763	-0.152683	-0.772348	-0.248322	-1.21396	0.149405	-0.478372	-0.212469	-0.640618	0.44021	-0.0699591	0.0928698	0.025256
-6.98207	0.700446	-0.640689	-0.386435	-0.326652	-0.431128	-0.655197	-0.333899	-0.479957	-0.469711	-0.441693	-0.538139	0.371167	-0.332539	-0.177382	0.0545847	0.191092	0.0415881	0.148637	-0.113402	0.0663231	-0.274878	0.336684	0.0158744	-0.361746	0.200637	0.422781	0.180524	0.170427	0.805539	0.682139	0.751154	-0.578457	-0.481001	-0.265767	-0.596736	-0.69061	-0.726186	-0.0140082	-0.80324	-0.271091	-1.07357	0.17169	-0.45158	-0.139309	-0.429003	0.321665	-0.00628536	0.036888	0.0252657
-6.97224	0.601119	-0.626526	-0.390594	-0.319602	-0.517833	-0.725903	-0.330167	-0.407527	-0.471348	-0.429994	-0.563046	0.276457	-0.42274	-0.218122	0.0218558	0.122232	-0.062534	0.0378318	-0.139712	0.0299284	-0.249472	0.313427	0.121253	-0.355214	0.0271881	0.485822	0.107893	0.209631	0.85256	0.690393	0.766766	-0.616725	-0.398107	-0.232366	-0.641048	-0.767078	-0.778934	0.147701	-0.825855	-0.283939	-0.893013	0.140924	-0.410734	-0.0918858	-0.219873	0.216513	0.0547798	-0.033337	0.0569338
-6.96241	0.501946	-0.606258	-0.40554	-0.348534	-0.607182	-0.790748	-0.309022	-0.362362	-0.470968	-0.402491	-0.595106	0.164058	-0.485105	-0.234461	-0.0184855	0.048595	-0.174503	-0.0705805	-0.184085	-0.00249866	-0.185245	0.263214	0.213634	-0.331261	-0.102459	0.548316	0.0262964	0.236677	0.852039	0.664909	0.752842	-0.655648	-0.343654	-0.221785	-0.690868	-0.825845	-0.7983	0.312847	-0.839616	-0.262537	-0.688463	0.0650365	-0.361457	-0.0718362	-0.0403455	0.139007	0.105889	-0.102322	0.100297
-6.95258	0.407638	-0.581987	-0.439236	-0.401747	-0.695365	-0.848013	-0.280806	-0.342021	-0.458409	-0.365706	-0.638797	0.0327368	-0.501372	-0.211028	-0.0586993	-0.0263804	-0.296274	-0.157646	-0.235612	-0.0175472	-0.091167	0.19055	0.292299	-0.294662	-0.191027	0.595608	-0.0596694	0.241477	0.803775	0.607712	0.707139	-0.688857	-0.317066	-0.222644	-0.737456	-0.86491	-0.786533	0.466324	-0.843447	-0.211801	-0.477555	-0.0503578	-0.307815	-0.0833164	0.0937118	0.101822	0.134291	-0.143859	0.155927
-6.94275	0.321202	-0.555226	-0.478887	-0.4711	-0.776199	-0.897248	-0.261642	-0.339519	-0.436321	-0.327621	-0.69739	-0.112055	-0.476428	-0.158384	-0.0969524	-0.095179	-0.420358	-0.217357	-0.288388	-0.0175892	0.0255068	0.0940811	0.353507	-0.239374	-0.248128	0.603016	-0.145098	0.228112	0.718671	0.522437	0.635889	-0.717749	-0.307753	-0.229791	-0.773236	-0.884589	-0.745102	0.596592	-0.836515	-0.134764	-0.284129	-0.193772	-0.256275	-0.124038	0.182955	0.0953089	0.135876	-0.161836	0.222682
-6.93292	0.245486	-0.523121	-0.521421	-0.550964	-0.847907	-0.937287	-0.2481	-0.35195	-0.427017	-0.307126	-0.75998	-0.264595	-0.410995	-0.0910014	-0.132874	-0.158287	-0.50436	-0.22822	-0.33807	-0.00746097	0.159295	-0.0150161	0.393076	-0.16414	-0.276983	0.571552	-0.218208	0.202543	0.607974	0.413706	0.541011	-0.748371	-0.302384	-0.259754	-0.79492	-0.88872	-0.675083	0.67288	-0.817908	-0.0439985	-0.118985	-0.340102	-0.209406	-0.18292	0.221484	0.110904	0.107046	-0.164732	0.299103
-6.92308	0.188902	-0.485815	-0.563258	-0.636624	-0.903148	-0.949389	-0.23718	-0.3744	-0.433532	-0.32157	-0.800302	-0.416518	-0.312306	-0.0126481	-0.163729	-0.207755	-0.525218	-0.185404	-0.38155	0.009494	0.304921	-0.126256	0.390018	-0.0734679	-0.286998	0.509395	-0.255566	0.169122	0.486287	0.287913	0.426314	-0.782849	-0.288188	-0.312381	-0.801082	-0.880349	-0.579484	0.672326	-0.786547	0.054254	0.0148538	-0.467827	-0.185402	-0.25275	0.20656	0.144625	0.0385619	-0.159388	0.378775
-6.91325	0.148966	-0.444227	-0.597481	-0.723059	-0.936807	-0.924914	-0.227188	-0.402855	-0.449066	-0.362496	-0.809613	-0.539258	-0.18894	0.0744608	-0.183978	-0.231025	-0.488641	-0.097998	-0.413702	0.0307527	0.451318	-0.234563	0.34687	0.027535	-0.28799	0.423435	-0.247971	0.130474	0.366619	0.152046	0.300803	-0.805354	-0.260769	-0.380951	-0.792239	-0.861873	-0.463012	0.598604	-0.741146	0.154415	0.0843432	-0.551651	-0.187471	-0.326425	0.14879	0.186336	-0.0734191	-0.150862	0.443231
-6.90342	0.115268	-0.398553	-0.623594	-0.792634	-0.951565	-0.869131	-0.216575	-0.43442	-0.467399	-0.421007	-0.795389	-0.62836	-0.0473103	0.164451	-0.193008	-0.235202	-0.413068	0.0247193	-0.404543	0.0527958	0.57591	-0.33088	0.273912	0.125781	-0.285517	0.319553	-0.205453	0.0872167	0.255459	0.0106151	0.19479	-0.799401	-0.221016	-0.458417	-0.770349	-0.833076	-0.330743	0.458392	-0.680388	0.252103	0.0732063	-0.590747	-0.197365	-0.409491	0.0592744	0.219508	-0.227104	-0.140845	0.490912
-6.89359	0.0801047	-0.349298	-0.647641	-0.83929	-0.941688	-0.798357	-0.203747	-0.467496	-0.492164	-0.490455	-0.764798	-0.690839	0.103721	0.244527	-0.190861	-0.227169	-0.313243	0.17353	-0.337077	0.07142	0.657346	-0.403214	0.179684	0.203821	-0.281636	0.202959	-0.137538	0.0405936	0.160046	-0.133323	0.131069	-0.783632	-0.194032	-0.539493	-0.742829	-0.787317	-0.186667	0.262585	-0.603976	0.336998	-0.00564316	-0.59489	-0.206666	-0.498734	-0.0424563	0.24157	-0.393236	-0.123163	0.525762
-6.88376	0.0402976	-0.296936	-0.677715	-0.862996	-0.896349	-0.723128	-0.180534	-0.491416	-0.522207	-0.568567	-0.722448	-0.71951	0.23393	0.287957	-0.160065	-0.211277	-0.199052	0.335538	-0.22527	0.102735	0.690087	-0.433308	0.0729203	0.266133	-0.275753	0.0781692	-0.0529538	0.000573827	0.100784	-0.271678	0.113481	-0.767848	-0.197582	-0.621037	-0.717646	-0.726445	-0.0437159	0.0349857	-0.513391	0.378379	-0.136882	-0.572384	-0.216084	-0.582288	-0.140175	0.257847	-0.556078	-0.100489	0.535961
-6.87393	-0.00419297	-0.242934	-0.702211	-0.86433	-0.826524	-0.649517	-0.151525	-0.489448	-0.556051	-0.657835	-0.66102	-0.713696	0.312756	0.295962	-0.094316	-0.189678	-0.0772056	0.49519	-0.0862676	0.140919	0.677904	-0.42226	-0.0305777	0.317783	-0.265997	-0.0513158	0.0391349	-0.0288137	0.0769728	-0.367462	0.141563	-0.755664	-0.228742	-0.706952	-0.692421	-0.654481	0.0698567	-0.20349	-0.409049	0.378882	-0.301773	-0.529964	-0.234803	-0.653744	-0.224213	0.282223	-0.702972	-0.0976233	0.511638
-6.8641	-0.0385611	-0.204179	-0.716593	-0.84358	-0.74253	-0.580299	-0.130507	-0.468052	-0.587688	-0.744618	-0.578648	-0.681747	0.347198	0.275534	-0.0131417	-0.163365	0.0439653	0.630072	0.0639043	0.172996	0.629821	-0.381719	-0.1244	0.357222	-0.250335	-0.183084	0.118359	-0.0504222	0.0793041	-0.406529	0.205035	-0.748586	-0.282772	-0.804058	-0.666062	-0.57719	0.115823	-0.432983	-0.287363	0.354742	-0.482389	-0.473721	-0.270387	-0.710561	-0.287073	0.320495	-0.818255	-0.124902	0.44806
-6.85427	-0.0584809	-0.192472	-0.720494	-0.798865	-0.653593	-0.514339	-0.117952	-0.435855	-0.587281	-0.78966	-0.481673	-0.640429	0.352095	0.235397	0.0632828	-0.133298	0.156115	0.732085	0.21307	0.199834	0.557192	-0.321503	-0.210107	0.370305	-0.227696	-0.306567	0.175699	-0.0648588	0.10035	-0.397845	0.287019	-0.747163	-0.353687	-0.917491	-0.638584	-0.49933	0.0737242	-0.636732	-0.147346	0.320113	-0.666646	-0.410046	-0.330377	-0.749653	-0.320795	0.376509	-0.890838	-0.17132	0.351152
-6.84444	-0.0715489	-0.203734	-0.719682	-0.734157	-0.567315	-0.451697	-0.111915	-0.393236	-0.556028	-0.785449	-0.376902	-0.609503	0.334942	0.184752	0.131288	-0.100347	0.225323	0.792126	0.354889	0.224344	0.470913	-0.249012	-0.289326	0.355524	-0.202223	-0.400613	0.214062	-0.071558	0.131498	-0.350093	0.375599	-0.750856	-0.434992	-1.04712	-0.614017	-0.428294	-0.0487171	-0.788619	0.0113477	0.283609	-0.841048	-0.350129	-0.40013	-0.769338	-0.32558	0.445665	-0.912694	-0.227007	0.225929
-6.83461	-0.080179	-0.234953	-0.72135	-0.653806	-0.487332	-0.411578	-0.111457	-0.342272	-0.513632	-0.742848	-0.270065	-0.587409	0.290124	0.124319	0.189574	-0.0654356	0.233595	0.780733	0.475688	0.248038	0.379866	-0.169176	-0.362096	0.31785	-0.183895	-0.450825	0.229567	-0.0723855	0.160512	-0.272684	0.451216	-0.765481	-0.520865	-1.18681	-0.594101	-0.368753	-0.23976	-0.859936	0.183251	0.248121	-0.987255	-0.317374	-0.451056	-0.767219	-0.303375	0.523008	-0.877712	-0.28463	0.0875453
-6.82478	-0.0803953	-0.286544	-0.729544	-0.561193	-0.422301	-0.397299	-0.116707	-0.286986	-0.473281	-0.67412	-0.175939	-0.570739	0.221339	0.0543436	0.23287	-0.0292315	0.18515	0.702595	0.564372	0.271544	0.292135	-0.0851757	-0.41151	0.26662	-0.166284	-0.460498	0.189785	-0.069459	0.169141	-0.173487	0.503386	-0.800905	-0.609881	-1.30854	-0.581141	-0.31541	-0.477356	-0.861535	0.342404	0.211458	-1.09594	-0.309929	-0.480621	-0.743546	-0.256876	0.604868	-0.78189	-0.338886	-0.0420438
-6.81495	-0.0664651	-0.361658	-0.739093	-0.464282	-0.382134	-0.405031	-0.138176	-0.227419	-0.438925	-0.589656	-0.120219	-0.557305	0.134508	-0.0241426	0.243747	0.0113069	0.10315	0.573098	0.61876	0.295036	0.210829	0.000750115	-0.431905	0.209275	-0.146248	-0.44142	0.0930309	-0.0637284	0.147291	-0.0610427	0.527948	-0.849012	-0.698493	-1.38652	-0.577788	-0.267146	-0.732979	-0.808669	0.454823	0.164592	-1.12931	-0.328727	-0.491823	-0.700864	-0.188053	0.686846	-0.625491	-0.384295	-0.166105
-6.80512	-0.0344622	-0.458522	-0.740443	-0.380424	-0.364175	-0.431017	-0.175693	-0.160388	-0.410952	-0.496704	-0.101181	-0.548881	0.0395779	-0.106566	0.192824	0.0546905	0.00343382	0.410132	0.634695	0.318918	0.135446	0.081592	-0.430688	0.15171	-0.123187	-0.40296	-0.0429317	-0.0580025	0.101283	0.0553978	0.523637	-0.902575	-0.777755	-1.42364	-0.587232	-0.225469	-0.976373	-0.713087	0.525081	0.107982	-1.08123	-0.371833	-0.487613	-0.640177	-0.103197	0.758294	-0.413171	-0.403009	-0.281655
-6.79529	0.0189026	-0.569852	-0.748193	-0.339315	-0.365041	-0.47034	-0.217492	-0.113483	-0.3804	-0.402108	-0.111515	-0.551163	-0.0244678	-0.182032	0.09037	0.0876214	-0.107029	0.239999	0.620539	0.345704	0.0646746	0.134829	-0.413942	0.105235	-0.0972268	-0.351865	-0.198632	-0.0642697	0.0381414	0.165294	0.489064	-0.956837	-0.830522	-1.42265	-0.60684	-0.190979	-1.18593	-0.591597	0.559042	0.0453957	-0.980283	-0.433526	-0.470405	-0.560418	-0.0206608	0.790923	-0.158917	-0.367544	-0.369138
-6.78546	0.0874244	-0.686149	-0.769723	-0.34224	-0.380139	-0.518038	-0.257675	-0.0912991	-0.336025	-0.314662	-0.144188	-0.537297	-0.0401881	-0.247681	-0.0471816	0.105544	-0.224029	0.0841342	0.584801	0.389563	-0.00303355	0.159668	-0.385606	0.0775644	-0.0686116	-0.293076	-0.348884	-0.0861178	-0.0369614	0.242314	0.408832	-1.0067	-0.833626	-1.39109	-0.623912	-0.165174	-1.34248	-0.461087	0.559314	-0.00624201	-0.84946	-0.508555	-0.441177	-0.465453	0.041227	0.783231	0.105385	-0.281636	-0.414237
-6.77563	0.164601	-0.799412	-0.805983	-0.384059	-0.400402	-0.56996	-0.29788	-0.0879492	-0.288151	-0.239054	-0.192614	-0.500146	-0.0197196	-0.306356	-0.201048	0.115777	-0.344758	-0.0548004	0.534412	0.453578	-0.0691689	0.162024	-0.348501	0.0684665	-0.0368481	-0.229865	-0.479933	-0.119248	-0.120516	0.275071	0.2799	-1.04507	-0.784027	-1.34254	-0.632013	-0.153812	-1.44237	-0.334107	0.528007	-0.0417451	-0.709156	-0.593654	-0.396052	-0.361463	0.0755903	0.737219	0.357061	-0.15346	-0.406196
-6.7658	0.245728	-0.895871	-0.855895	-0.457643	-0.416474	-0.623421	-0.335142	-0.0982725	-0.251552	-0.182898	-0.251312	-0.444819	0.0324874	-0.359523	-0.346355	0.120659	-0.467217	-0.178593	0.474813	0.515445	-0.126154	0.146334	-0.303426	0.0869234	0.00802571	-0.169285	-0.58777	-0.150673	-0.205451	0.273624	0.114438	-1.06294	-0.692502	-1.28163	-0.626998	-0.173605	-1.48632	-0.230759	0.46296	-0.0683234	-0.583867	-0.686295	-0.323965	-0.256605	0.0766979	0.646314	0.574423	0.00746113	-0.340873
-6.75597	0.324691	-0.953187	-0.917002	-0.556585	-0.42637	-0.676785	-0.368133	-0.118219	-0.221371	-0.166685	-0.317791	-0.377279	0.114135	-0.407631	-0.472099	0.13233	-0.589815	-0.288702	0.412462	0.557591	-0.169407	0.117764	-0.253479	0.14091	0.0669766	-0.12476	-0.670171	-0.179202	-0.253594	0.247255	-0.0735957	-1.06178	-0.574152	-1.21159	-0.606629	-0.227016	-1.47716	-0.159394	0.366356	-0.0907015	-0.487119	-0.773781	-0.230788	-0.158926	0.0440867	0.513537	0.738119	0.179213	-0.228999
-6.74614	0.392	-0.972882	-0.983849	-0.674941	-0.438269	-0.728621	-0.397446	-0.145714	-0.199481	-0.188175	-0.391443	-0.303114	0.215188	-0.450572	-0.567772	0.151191	-0.707783	-0.364243	0.350813	0.580069	-0.204547	0.0840482	-0.207623	0.21851	0.130979	-0.0969879	-0.712026	-0.204469	-0.240824	0.202824	-0.261032	-1.04989	-0.451418	-1.13379	-0.563111	-0.29939	-1.40527	-0.121157	0.242579	-0.111556	-0.429874	-0.824577	-0.124463	-0.0813521	-0.0189198	0.34731	0.837161	0.327786	-0.0933311
-6.73631	0.426819	-0.961149	-1.05252	-0.803081	-0.452411	-0.766955	-0.424405	-0.180152	-0.183689	-0.238264	-0.47012	-0.226627	0.32821	-0.488388	-0.608669	0.170767	-0.790627	-0.383766	0.29019	0.584058	-0.226053	0.048525	-0.164875	0.304618	0.174782	-0.0872679	-0.686779	-0.223764	-0.174395	0.147458	-0.417594	-1.03498	-0.343987	-1.04877	-0.495453	-0.37885	-1.27409	-0.114875	0.100798	-0.13193	-0.417694	-0.839968	-0.0117708	-0.0183852	-0.107834	0.163252	0.865893	0.437524	0.0452875
-6.72648	0.416774	-0.923702	-1.12216	-0.930522	-0.460501	-0.77464	-0.454087	-0.225542	-0.174607	-0.306143	-0.549246	-0.15035	0.447122	-0.521388	-0.596721	0.188367	-0.825841	-0.359078	0.232551	0.568377	-0.235212	0.0163769	-0.122888	0.391787	0.168914	-0.0931524	-0.59371	-0.234568	-0.0729153	0.0935003	-0.52173	-1.02457	-0.261139	-0.956005	-0.414832	-0.464528	-1.11573	-0.142737	-0.0526051	-0.152469	-0.448168	-0.831601	0.092133	0.023096	-0.215728	-0.0254127	0.823269	0.492643	0.175548
-6.71665	0.371864	-0.861073	-1.18985	-1.04792	-0.453686	-0.769094	-0.488225	-0.282244	-0.179625	-0.384704	-0.614388	-0.0753747	0.548339	-0.549869	-0.540184	0.203156	-0.822806	-0.302635	0.19221	0.532879	-0.23425	-0.0104519	-0.0801595	0.478085	0.116403	-0.113893	-0.437857	-0.235193	0.0504684	0.0530739	-0.570377	-1.02039	-0.206069	-0.855759	-0.335201	-0.555557	-0.957021	-0.214868	-0.205465	-0.174977	-0.526305	-0.811538	0.17873	0.0386589	-0.326521	-0.207373	0.714168	0.488826	0.28855
-6.70682	0.309252	-0.773532	-1.25305	-1.13577	-0.437886	-0.763853	-0.523228	-0.329214	-0.208943	-0.47003	-0.663104	-0.00314949	0.595774	-0.567255	-0.447639	0.215182	-0.790629	-0.224741	0.176385	0.479629	-0.224074	-0.0382417	-0.0350999	0.559939	0.0276937	-0.155801	-0.241501	-0.218662	0.187063	0.0339174	-0.567119	-1.02313	-0.180396	-0.755059	-0.270798	-0.646219	-0.812018	-0.307001	-0.318191	-0.204134	-0.6313	-0.786932	0.24584	0.0285225	-0.406258	-0.351311	0.547433	0.424687	0.37405
-6.69699	0.241081	-0.669603	-1.2976	-1.18235	-0.418407	-0.76273	-0.548794	-0.365609	-0.265722	-0.557934	-0.697351	0.0481714	0.584801	-0.566977	-0.32733	0.224847	-0.736945	-0.135479	0.182009	0.41074	-0.20462	-0.0678644	0.0122411	0.620689	-0.0867778	-0.213033	-0.0271709	-0.172244	0.323885	0.0398163	-0.517431	-1.03451	-0.184668	-0.674598	-0.226206	-0.729408	-0.688648	-0.398578	-0.378461	-0.23139	-0.732207	-0.76056	0.291929	-0.00644997	-0.445098	-0.42761	0.345504	0.297856	0.432633
-6.68716	0.183419	-0.55468	-1.31732	-1.1949	-0.400656	-0.767071	-0.547608	-0.39281	-0.344293	-0.640389	-0.711485	0.060837	0.50817	-0.550092	-0.191187	0.223726	-0.6677	-0.0480935	0.198772	0.328791	-0.17601	-0.0981985	0.0613375	0.654481	-0.218765	-0.268738	0.192056	-0.100239	0.434394	0.0614489	-0.426134	-1.04163	-0.215503	-0.632592	-0.191391	-0.789544	-0.590698	-0.477958	-0.390609	-0.248035	-0.80933	-0.733622	0.330826	-0.0628168	-0.448649	-0.440273	0.133226	0.106851	0.450248
-6.67732	0.148796	-0.433629	-1.31111	-1.18065	-0.387047	-0.777709	-0.523911	-0.408864	-0.410329	-0.714085	-0.693954	0.0455677	0.368075	-0.517186	-0.0564393	0.204698	-0.590652	0.0351367	0.210712	0.236763	-0.139068	-0.128783	0.110496	0.646926	-0.362549	-0.313416	0.398649	-0.0114976	0.511526	0.0876466	-0.29842	-1.02618	-0.264139	-0.623491	-0.158953	-0.81514	-0.518484	-0.534096	-0.369438	-0.251232	-0.84969	-0.706272	0.375341	-0.124377	-0.422728	-0.399211	-0.0758034	-0.142739	0.417599
-6.66749	0.139182	-0.322595	-1.27083	-1.14547	-0.37887	-0.795382	-0.482557	-0.413277	-0.450934	-0.776844	-0.653076	0.0193862	0.189737	-0.469469	0.0644848	0.173124	-0.511198	0.115466	0.193823	0.140199	-0.100821	-0.159488	0.14188	0.587095	-0.513608	-0.342144	0.567532	0.0874731	0.566953	0.106276	-0.122794	-0.983709	-0.312354	-0.640304	-0.127151	-0.813503	-0.469333	-0.561119	-0.329891	-0.239609	-0.835834	-0.682399	0.431181	-0.180079	-0.401193	-0.319727	-0.26782	-0.436985	0.332617
-6.65766	0.154576	-0.24298	-1.1796	-1.09205	-0.377089	-0.818109	-0.42239	-0.405717	-0.469774	-0.826337	-0.597727	-0.00846049	-0.0122148	-0.404695	0.172788	0.13399	-0.428872	0.193668	0.150932	0.0477361	-0.0730407	-0.189991	0.146203	0.492904	-0.660555	-0.350278	0.673435	0.192351	0.612078	0.108855	0.0804875	-0.917411	-0.350739	-0.677275	-0.102103	-0.790703	-0.439686	-0.562272	-0.28199	-0.217894	-0.774023	-0.661963	0.498404	-0.22837	-0.402067	-0.217028	-0.393416	-0.736228	0.198101
-6.64783	0.191349	-0.191862	-1.04594	-1.02307	-0.382154	-0.839038	-0.348981	-0.387386	-0.471767	-0.845363	-0.53394	-0.0305716	-0.227176	-0.31927	0.271089	0.0928568	-0.344843	0.268803	0.0885029	-0.0404468	-0.0547561	-0.208684	0.129402	0.377356	-0.764367	-0.3108	0.716165	0.299453	0.652453	0.0918193	0.275066	-0.829582	-0.387829	-0.730745	-0.0923117	-0.754356	-0.425236	-0.555229	-0.232093	-0.191044	-0.66944	-0.643051	0.577619	-0.27097	-0.429315	-0.100239	-0.433928	-1.01007	0.027175
-6.638	0.241173	-0.165429	-0.883653	-0.941715	-0.394044	-0.851567	-0.268176	-0.359529	-0.458017	-0.834094	-0.465663	-0.0447327	-0.448053	-0.210787	0.357327	0.0571737	-0.267972	0.336846	0.0132683	-0.123053	-0.0433135	-0.204499	0.0958275	0.254703	-0.805935	-0.221408	0.69972	0.390285	0.690308	0.0571469	0.439568	-0.712336	-0.423211	-0.79796	-0.104099	-0.713619	-0.421069	-0.558691	-0.184258	-0.161592	-0.52634	-0.631988	0.667435	-0.323787	-0.487963	0.0253342	-0.399152	-1.23562	-0.166623
-6.62817	0.296752	-0.160858	-0.708177	-0.851232	-0.413276	-0.857193	-0.18841	-0.326548	-0.42855	-0.802617	-0.398414	-0.050109	-0.649955	-0.0782281	0.403388	0.0284624	-0.193603	0.375965	-0.0694413	-0.198789	-0.036042	-0.179795	0.0526048	0.13961	-0.789106	-0.0965075	0.638572	0.436045	0.721516	0.0078808	0.565506	-0.567206	-0.461221	-0.877809	-0.138449	-0.674537	-0.419548	-0.577473	-0.137536	-0.130653	-0.351853	-0.622863	0.760017	-0.395393	-0.580657	0.156079	-0.308558	-1.4005	-0.359364
-6.61834	0.350917	-0.187448	-0.532006	-0.757632	-0.445517	-0.85865	-0.115378	-0.312877	-0.38581	-0.758248	-0.346889	-0.0491189	-0.80237	0.0767901	0.399921	0.0060659	-0.116542	0.381063	-0.156314	-0.268134	-0.0315071	-0.134987	0.000447584	0.0355122	-0.732435	0.051021	0.548613	0.437083	0.741591	-0.0538975	0.648433	-0.430106	-0.504706	-0.962212	-0.184667	-0.637846	-0.431044	-0.579284	-0.0903897	-0.0972761	-0.166201	-0.609527	0.813092	-0.479765	-0.700358	0.288741	-0.17649	-1.50561	-0.526632
-6.60851	0.400268	-0.247383	-0.361006	-0.666491	-0.490306	-0.856429	-0.056599	-0.326686	-0.327963	-0.706573	-0.314598	-0.0470486	-0.905791	0.249981	0.354577	-0.010948	-0.0341542	0.356146	-0.244206	-0.311473	-0.028148	-0.0763542	-0.0584618	-0.0568791	-0.65024	0.210811	0.441578	0.406309	0.750105	-0.1236	0.689637	-0.331412	-0.553799	-1.03539	-0.233323	-0.600218	-0.449004	-0.557769	-0.064543	-0.0635957	-0.00441636	-0.586986	0.811041	-0.558684	-0.83707	0.404813	-0.0124534	-1.55467	-0.643644
-6.59868	0.440871	-0.333995	-0.210586	-0.587224	-0.5445	-0.847703	-0.0243999	-0.360386	-0.265593	-0.650481	-0.303634	-0.0443348	-0.966202	0.433397	0.283073	-0.0237299	0.0543356	0.304319	-0.319801	-0.315519	-0.0273126	-0.00919976	-0.120515	-0.13843	-0.553492	0.368031	0.322279	0.356634	0.746251	-0.182726	0.695053	-0.278612	-0.612431	-1.09222	-0.286715	-0.559636	-0.458143	-0.524041	-0.0640463	-0.0341948	0.114196	-0.55188	0.767202	-0.625434	-0.95705	0.48527	0.176129	-1.54727	-0.694333
-6.58885	0.458345	-0.434994	-0.112156	-0.521166	-0.60479	-0.82854	-0.0164147	-0.408775	-0.234797	-0.592137	-0.327258	-0.0227097	-0.98592	0.616596	0.196095	-0.0373033	0.147178	0.227726	-0.360547	-0.284932	-0.0358802	0.0630398	-0.183604	-0.200113	-0.449174	0.514414	0.189459	0.297677	0.726871	-0.217938	0.670145	-0.272564	-0.684345	-1.12685	-0.343734	-0.514647	-0.458775	-0.487069	-0.0746165	-0.00731488	0.200805	-0.495696	0.69292	-0.671706	-1.01834	0.534913	0.375956	-1.48272	-0.674068
-6.57902	0.448006	-0.536756	-0.0855705	-0.479074	-0.662099	-0.798826	-0.0281225	-0.466599	-0.23292	-0.532798	-0.383625	0.0215064	-0.96597	0.784464	0.0984978	-0.062999	0.242863	0.133395	-0.36863	-0.225484	-0.046416	0.138376	-0.245957	-0.222106	-0.341937	0.631798	0.0514164	0.236728	0.690876	-0.227553	0.60514	-0.313126	-0.770054	-1.14144	-0.387995	-0.460772	-0.455042	-0.453109	-0.0864988	0.0233995	0.263256	-0.43079	0.597009	-0.670926	-1.00849	0.547965	0.538523	-1.36496	-0.584682
-6.56919	0.411276	-0.629126	-0.115003	-0.461747	-0.70718	-0.764047	-0.0540581	-0.529983	-0.251864	-0.473836	-0.461053	0.0797005	-0.915288	0.928713	-0.00562372	-0.0998263	0.340332	0.0266058	-0.349944	-0.14484	-0.0576931	0.215033	-0.294484	-0.217201	-0.237048	0.686405	-0.0614744	0.179862	0.63346	-0.221431	0.507995	-0.39461	-0.866135	-1.13817	-0.405879	-0.391785	-0.454269	-0.42607	-0.09631	0.0618953	0.306283	-0.369665	0.485744	-0.608717	-0.926247	0.527663	0.618409	-1.20408	-0.431691
-6.55936	0.357558	-0.709434	-0.178755	-0.460363	-0.724742	-0.7291	-0.0866226	-0.596644	-0.28608	-0.427844	-0.549537	0.145253	-0.842449	1.03349	-0.112964	-0.143788	0.436807	-0.0903284	-0.310007	-0.0595725	-0.0710009	0.290277	-0.325924	-0.198464	-0.135221	0.672847	-0.143937	0.129536	0.549774	-0.198667	0.415148	-0.50824	-0.944136	-1.12014	-0.395791	-0.30322	-0.467465	-0.402614	-0.103006	0.106554	0.333136	-0.311942	0.35523	-0.493425	-0.793277	0.4751	0.621258	-1.02516	-0.22734
-6.54953	0.299834	-0.777856	-0.262907	-0.468296	-0.699342	-0.693582	-0.127677	-0.665464	-0.333875	-0.413028	-0.638791	0.213829	-0.753653	1.06691	-0.218938	-0.189924	0.493328	-0.214139	-0.254506	0.0186499	-0.0870233	0.344384	-0.339012	-0.173671	-0.0363788	0.599688	-0.203568	0.0974111	0.44334	-0.161573	0.345312	-0.646343	-0.978129	-1.08925	-0.371327	-0.194302	-0.496415	-0.374157	-0.10962	0.152557	0.343188	-0.258842	0.227221	-0.340934	-0.632903	0.395879	0.569784	-0.85319	0.00418728
-6.5397	0.243015	-0.82962	-0.356037	-0.473733	-0.638924	-0.647592	-0.173049	-0.73469	-0.392362	-0.423034	-0.723862	0.282192	-0.652989	1.02512	-0.307236	-0.222215	0.495205	-0.342205	-0.188542	0.0886257	-0.105956	0.373877	-0.332147	-0.146852	0.0574093	0.490803	-0.245452	0.102748	0.320812	-0.113426	0.301369	-0.793326	-0.960769	-1.04308	-0.339476	-0.067009	-0.541669	-0.341334	-0.124317	0.193961	0.335386	-0.213035	0.120804	-0.173156	-0.455842	0.29455	0.474365	-0.699755	0.23599
-6.52987	0.204556	-0.850981	-0.45164	-0.469342	-0.550282	-0.590507	-0.210203	-0.797643	-0.458287	-0.44957	-0.801472	0.34018	-0.544008	0.912564	-0.359019	-0.240022	0.447682	-0.472625	-0.11723	0.151215	-0.127828	0.386556	-0.30911	-0.119608	0.146254	0.363795	-0.270709	0.136389	0.18965	-0.0563536	0.284708	-0.909824	-0.895841	-0.978087	-0.309698	0.0700074	-0.584239	-0.332597	-0.159402	0.225319	0.311327	-0.187211	0.0336175	-0.00485005	-0.275594	0.175333	0.337172	-0.569496	0.447682
-6.52004	0.191251	-0.840714	-0.546952	-0.458114	-0.436868	-0.524912	-0.224058	-0.849838	-0.529502	-0.48667	-0.86341	0.369525	-0.445136	0.753968	-0.37075	-0.241014	0.373587	-0.603023	-0.0430554	0.201821	-0.152395	0.38044	-0.274185	-0.092442	0.229791	0.227902	-0.28276	0.187859	0.0546515	0.00342178	0.295474	-0.980662	-0.800608	-0.900217	-0.301566	0.18745	-0.617096	-0.3473	-0.217975	0.244483	0.268658	-0.195804	-0.0293686	0.154026	-0.12917	0.0486357	0.167194	-0.459754	0.622852
-6.51021	0.194737	-0.80719	-0.640186	-0.44382	-0.309703	-0.453793	-0.211461	-0.886484	-0.60428	-0.528332	-0.90288	0.351164	-0.388097	0.585544	-0.3381	-0.221121	0.290048	-0.710628	0.0328879	0.206776	-0.184751	0.357975	-0.231443	-0.0658075	0.294693	0.0917899	-0.2847	0.249947	-0.0809808	0.0604936	0.325489	-1.01111	-0.691055	-0.813779	-0.319922	0.270207	-0.647717	-0.373239	-0.295975	0.251919	0.207412	-0.223129	-0.0650769	0.27262	-0.0307607	-0.0674855	1.19848e-05	-0.368189	0.749389
-6.50038	0.208512	-0.758528	-0.724337	-0.430512	-0.18769	-0.39206	-0.174853	-0.892242	-0.674009	-0.568363	-0.900577	0.295929	-0.369279	0.437937	-0.273745	-0.185594	0.198907	-0.762025	0.109782	0.157051	-0.230508	0.323104	-0.189741	-0.0392698	0.328521	-0.0346039	-0.279848	0.318118	-0.215516	0.111734	0.351294	-1.00908	-0.572577	-0.719757	-0.367266	0.317211	-0.680564	-0.399838	-0.381045	0.249044	0.128297	-0.253678	-0.0753424	0.316441	0.0178173	-0.165186	-0.14702	-0.292058	0.819769
-6.49055	0.227599	-0.709175	-0.774612	-0.426902	-0.0765885	-0.358075	-0.121303	-0.882074	-0.716582	-0.606388	-0.861404	0.215889	-0.379743	0.332102	-0.197622	-0.139766	0.101962	-0.750784	0.187562	0.0684528	-0.280326	0.278587	-0.163421	-0.0121262	0.334551	-0.132274	-0.269564	0.389721	-0.348119	0.16556	0.348981	-0.981002	-0.460003	-0.621199	-0.439084	0.326519	-0.705104	-0.422756	-0.450259	0.23796	0.0336405	-0.280425	-0.0601473	0.275679	0.018043	-0.24842	-0.27499	-0.224062	0.834366
-6.48072	0.248311	-0.670949	-0.789194	-0.429583	0.0201516	-0.344768	-0.0549081	-0.865136	-0.734808	-0.642474	-0.795521	0.120082	-0.41139	0.273823	-0.115629	-0.0875437	0.00416354	-0.690338	0.264353	-0.0396646	-0.328441	0.226473	-0.148798	0.00480995	0.314704	-0.193545	-0.256788	0.462482	-0.476382	0.216887	0.323394	-0.932719	-0.3598	-0.544497	-0.502622	0.291894	-0.712189	-0.451638	-0.50556	0.220538	-0.0626222	-0.301752	-0.0190595	0.145514	-0.0213895	-0.320582	-0.386363	-0.159965	0.795581
-6.47089	0.268403	-0.645449	-0.777925	-0.433456	0.0780663	-0.34644	0.0183387	-0.840804	-0.736034	-0.6721	-0.7153	0.0157281	-0.457195	0.254303	-0.0328177	-0.0314595	-0.0885971	-0.597753	0.331774	-0.145156	-0.373732	0.16835	-0.14058	0.0123499	0.270039	-0.2311	-0.24676	0.531445	-0.573846	0.256474	0.288055	-0.870811	-0.277317	-0.495136	-0.548988	0.208858	-0.701564	-0.495624	-0.548462	0.19839	-0.156467	-0.318141	0.042447	-0.0495269	-0.0885218	-0.381857	-0.485417	-0.0932316	0.700788
-6.46106	0.280012	-0.63016	-0.74957	-0.440501	0.0762797	-0.364825	0.0908165	-0.808595	-0.727788	-0.686538	-0.631296	-0.0884221	-0.511662	0.262433	0.0293002	0.0272986	-0.152358	-0.490528	0.387949	-0.238424	-0.414901	0.100441	-0.134413	0.0163134	0.201415	-0.251144	-0.254088	0.591166	-0.618351	0.2851	0.235083	-0.798433	-0.222003	-0.468584	-0.582237	0.0873385	-0.68466	-0.55513	-0.577276	0.159223	-0.245337	-0.330894	0.115898	-0.272931	-0.168829	-0.432962	-0.568234	-0.0249977	0.543053
-6.45123	0.26102	-0.62589	-0.71523	-0.445965	0.0229291	-0.407923	0.15626	-0.774026	-0.716691	-0.687472	-0.550969	-0.179984	-0.57125	0.279309	0.0473172	0.0925779	-0.17019	-0.376304	0.434759	-0.315302	-0.4352	0.0176657	-0.123748	0.0213591	0.111579	-0.258167	-0.275634	0.637427	-0.613607	0.301917	0.160534	-0.72164	-0.201927	-0.46617	-0.601784	-0.0628353	-0.690522	-0.628958	-0.589255	0.104541	-0.323212	-0.339908	0.188739	-0.497472	-0.250066	-0.477655	-0.626732	0.0470605	0.352713
-6.4414	0.216285	-0.642002	-0.681528	-0.447516	-0.0697183	-0.475084	0.206153	-0.743207	-0.704035	-0.677926	-0.482804	-0.234957	-0.633883	0.29682	0.0269042	0.167268	-0.156947	-0.258177	0.474123	-0.361135	-0.426474	-0.0674124	-0.0994138	0.0293482	0.00806843	-0.256118	-0.296	0.656408	-0.571754	0.295068	0.0681342	-0.648322	-0.218087	-0.491095	-0.602728	-0.232787	-0.711763	-0.709793	-0.581931	0.0513515	-0.38241	-0.327053	0.248167	-0.70956	-0.329964	-0.519823	-0.652921	0.125693	0.157321
-6.43156	0.162168	-0.675137	-0.651378	-0.446247	-0.188595	-0.562819	0.237741	-0.718864	-0.690017	-0.661874	-0.428736	-0.253516	-0.695423	0.310938	-0.0242389	0.244169	-0.123956	-0.139923	0.508177	-0.367995	-0.396095	-0.150014	-0.0698666	0.0402889	-0.104311	-0.248247	-0.308013	0.635862	-0.509328	0.269761	-0.0250829	-0.574091	-0.263999	-0.543931	-0.581612	-0.402062	-0.739347	-0.760203	-0.559185	0.0141245	-0.421729	-0.291525	0.283635	-0.877659	-0.401167	-0.564587	-0.642321	0.196551	-0.0273454
-6.42173	0.109058	-0.716082	-0.625763	-0.44348	-0.317144	-0.666108	0.257106	-0.697449	-0.674838	-0.644436	-0.381494	-0.242179	-0.725207	0.320664	-0.0945091	0.293234	-0.0678256	-0.0485257	0.531532	-0.345164	-0.350719	-0.221662	-0.0392078	0.0624806	-0.221488	-0.236817	-0.311773	0.587058	-0.435561	0.233628	-0.100506	-0.506904	-0.331917	-0.622334	-0.529882	-0.555031	-0.771321	-0.768875	-0.536977	0.000916717	-0.443087	-0.24892	0.280935	-0.988707	-0.458081	-0.615005	-0.59374	0.240217	-0.194374
-6.4119	0.0706815	-0.756575	-0.601085	-0.437595	-0.45028	-0.780542	0.256776	-0.673562	-0.658491	-0.627309	-0.337926	-0.213368	-0.714523	0.327306	-0.175559	0.308867	0.00377111	-0.020532	0.533596	-0.301255	-0.295532	-0.280187	-0.0100663	0.0931407	-0.334128	-0.221029	-0.30868	0.520821	-0.354242	0.190366	-0.147467	-0.453578	-0.415683	-0.721885	-0.444898	-0.67768	-0.800748	-0.741962	-0.52367	0.0152438	-0.45065	-0.216972	0.240123	-1.03396	-0.48283	-0.643226	-0.507545	0.263001	-0.33984
-6.40207	0.0654991	-0.779731	-0.576794	-0.41781	-0.585716	-0.901773	0.232212	-0.64806	-0.639183	-0.611625	-0.292707	-0.177831	-0.672967	0.321997	-0.25696	0.297941	0.0814362	-0.0528686	0.516584	-0.244128	-0.23423	-0.324478	0.0151655	0.128042	-0.431862	-0.199582	-0.300657	0.443313	-0.26667	0.140908	-0.161216	-0.404747	-0.510622	-0.824192	-0.359662	-0.75921	-0.821829	-0.685972	-0.522495	0.0573722	-0.453048	-0.200939	0.165796	-1.00605	-0.463871	-0.62289	-0.385411	0.270123	-0.464038
-6.39224	0.115034	-0.78538	-0.552548	-0.381417	-0.711425	-1.01463	0.192089	-0.621468	-0.613049	-0.598456	-0.245779	-0.15534	-0.610889	0.275419	-0.326574	0.263159	0.157933	-0.123717	0.482004	-0.186981	-0.169313	-0.350605	0.027968	0.164207	-0.515985	-0.173946	-0.289766	0.362454	-0.170749	0.0886114	-0.139158	-0.364887	-0.607789	-0.901675	-0.309346	-0.787711	-0.830845	-0.607527	-0.536855	0.112882	-0.450442	-0.191979	0.0631618	-0.915839	-0.411974	-0.563692	-0.241451	0.267556	-0.570186
-6.38241	0.211329	-0.78125	-0.528008	-0.330286	-0.783781	-1.09586	0.144711	-0.595695	-0.581589	-0.587254	-0.215885	-0.160287	-0.535925	0.19323	-0.358653	0.209	0.22899	-0.214144	0.439075	-0.136185	-0.102259	-0.355433	0.00142571	0.193475	-0.588894	-0.145261	-0.278751	0.282845	-0.079918	0.0546332	-0.0826812	-0.34361	-0.667038	-0.951184	-0.293933	-0.763129	-0.819699	-0.512198	-0.561914	0.170973	-0.441779	-0.184332	-0.0604325	-0.783304	-0.339499	-0.482092	-0.0977989	0.251337	-0.658105
-6.37258	0.334887	-0.771661	-0.504182	-0.272735	-0.787592	-1.1474	0.0759357	-0.584483	-0.546882	-0.574434	-0.190841	-0.186077	-0.452291	0.0887456	-0.352157	0.139563	0.292207	-0.311707	0.398754	-0.0946012	-0.027903	-0.336807	-0.06014	0.198965	-0.650439	-0.116	-0.276095	0.206534	-0.0284932	0.0455812	0.00465038	-0.345777	-0.662728	-0.972241	-0.305177	-0.694319	-0.765785	-0.40008	-0.590677	0.248283	-0.416664	-0.178362	-0.203315	-0.625771	-0.262347	-0.385584	0.0361641	0.222338	-0.719172
-6.36275	0.468788	-0.758037	-0.489355	-0.217049	-0.722811	-1.17344	-0.0307689	-0.585793	-0.510561	-0.562071	-0.161627	-0.225515	-0.35425	-0.0200259	-0.313106	0.0590388	0.341625	-0.399883	0.362867	-0.0645564	0.0573838	-0.296193	-0.143743	0.180326	-0.682032	-0.0877745	-0.28489	0.134325	-0.0140435	0.0518232	0.117532	-0.362539	-0.606883	-0.963227	-0.338623	-0.596529	-0.66851	-0.270016	-0.619697	0.341164	-0.380285	-0.181067	-0.348195	-0.45252	-0.195319	-0.273279	0.151518	0.187626	-0.733739
-6.35292	0.603068	-0.733411	-0.486289	-0.180102	-0.591493	-1.16966	-0.155247	-0.588587	-0.473287	-0.551413	-0.131071	-0.272392	-0.237592	-0.12269	-0.248566	-0.0286646	0.377068	-0.470172	0.327303	-0.047566	0.129522	-0.237505	-0.23963	0.140183	-0.683153	-0.0553341	-0.30736	0.0655735	-0.0198969	0.0656444	0.248836	-0.383185	-0.516973	-0.925608	-0.3912	-0.497266	-0.536767	-0.121644	-0.635781	0.433265	-0.337191	-0.212578	-0.465811	-0.270911	-0.149768	-0.144076	0.241968	0.152782	-0.708006
-6.34309	0.730293	-0.692164	-0.489943	-0.167459	-0.424071	-1.13177	-0.277366	-0.588046	-0.435464	-0.539479	-0.101804	-0.322511	-0.113474	-0.218668	-0.16742	-0.119368	0.384723	-0.508055	0.28914	-0.0594877	0.170859	-0.163978	-0.336703	0.0835775	-0.661236	-0.00378716	-0.34295	-0.00278235	-0.0346439	0.0831296	0.385454	-0.400775	-0.418827	-0.865728	-0.460508	-0.409769	-0.389215	0.0432948	-0.633555	0.509891	-0.28969	-0.262616	-0.547978	-0.0896302	-0.132823	-0.00756394	0.305381	0.121451	-0.654237
-6.33326	0.837565	-0.639271	-0.495153	-0.182053	-0.246316	-1.06558	-0.387905	-0.581661	-0.39629	-0.517232	-0.0754332	-0.374155	-0.0111273	-0.308956	-0.0874133	-0.198519	0.365467	-0.512752	0.246326	-0.103227	0.18441	-0.0779452	-0.415242	0.0185678	-0.620812	0.0683998	-0.39005	-0.0724114	-0.0543812	0.103763	0.512541	-0.412748	-0.326886	-0.788092	-0.554101	-0.344178	-0.241049	0.221396	-0.612474	0.559866	-0.239591	-0.319105	-0.59599	0.0804277	-0.146868	0.132076	0.336197	0.0957633	-0.587705
-6.32343	0.882439	-0.586565	-0.503947	-0.221409	-0.0789916	-0.977508	-0.480825	-0.569927	-0.352273	-0.482214	-0.0532423	-0.423583	0.0641854	-0.399238	-0.0162213	-0.263201	0.32792	-0.491986	0.198319	-0.165502	0.176383	0.0176488	-0.457822	-0.0498959	-0.562757	0.154603	-0.439471	-0.142636	-0.0720657	0.12096	0.619335	-0.426007	-0.251908	-0.696839	-0.680437	-0.308958	-0.112928	0.397871	-0.573563	0.58097	-0.188297	-0.373421	-0.612897	0.216851	-0.191096	0.275581	0.320853	0.0771424	-0.522128
-6.3136	0.848723	-0.552192	-0.513529	-0.280626	0.0444146	-0.873813	-0.557796	-0.561315	-0.314902	-0.441898	-0.0417514	-0.450268	0.116164	-0.492214	0.0472392	-0.316379	0.274935	-0.453	0.154942	-0.234463	0.152566	0.113633	-0.453712	-0.12028	-0.484257	0.255869	-0.456608	-0.204368	-0.0650678	0.106761	0.698831	-0.445655	-0.198597	-0.603917	-0.833793	-0.309943	-0.0234995	0.54041	-0.519728	0.57542	-0.140603	-0.422781	-0.601418	0.280091	-0.266233	0.411922	0.259836	0.0866517	-0.467376
-6.30377	0.754891	-0.53445	-0.519409	-0.353917	0.105616	-0.759844	-0.623296	-0.543228	-0.281937	-0.404414	-0.055863	-0.45497	0.146563	-0.568492	0.108927	-0.351049	0.20903	-0.402111	0.140886	-0.298052	0.122579	0.187801	-0.412436	-0.191477	-0.385043	0.369244	-0.435679	-0.260625	-0.0283395	0.064395	0.739138	-0.466486	-0.167478	-0.536897	-0.987257	-0.352964	0.0215434	0.638582	-0.45525	0.551294	-0.106006	-0.466935	-0.566088	0.268594	-0.380149	0.512709	0.16355	0.145391	-0.427517
-6.29394	0.628117	-0.529979	-0.514467	-0.430599	0.102563	-0.639339	-0.672841	-0.508328	-0.250774	-0.370712	-0.0983317	-0.451341	0.150138	-0.623051	0.170137	-0.358766	0.130953	-0.344054	0.150365	-0.353557	0.0952141	0.22491	-0.342726	-0.263545	-0.265212	0.490324	-0.388797	-0.318245	0.0310177	0.00755462	0.732644	-0.481008	-0.160713	-0.493438	-1.13664	-0.441148	0.0200993	0.689243	-0.385271	0.495175	-0.0853179	-0.504965	-0.506606	0.204483	-0.518628	0.578886	0.0491388	0.228027	-0.403344
-6.28411	0.48758	-0.536313	-0.479755	-0.500593	0.0478419	-0.512334	-0.689201	-0.462592	-0.222931	-0.336758	-0.163754	-0.446057	0.128953	-0.660852	0.204493	-0.342642	0.045058	-0.28182	0.177858	-0.407131	0.0743789	0.230012	-0.251873	-0.316456	-0.12883	0.597595	-0.32908	-0.381253	0.105175	-0.0514111	0.683	-0.495093	-0.189495	-0.474403	-1.28223	-0.568771	-0.028354	0.696249	-0.314544	0.420342	-0.085554	-0.543998	-0.44064	0.111416	-0.656388	0.615845	-0.0630955	0.305113	-0.39106
-6.27428	0.342512	-0.551126	-0.420454	-0.559717	-0.0453961	-0.376543	-0.677169	-0.411018	-0.198612	-0.299096	-0.245277	-0.442223	0.0893424	-0.681892	0.206105	-0.306476	-0.0338116	-0.217677	0.222399	-0.452309	0.0552695	0.21048	-0.149145	-0.331254	0.0199301	0.65455	-0.265815	-0.449431	0.188237	-0.106898	0.585704	-0.514441	-0.240498	-0.491734	-1.41565	-0.72312	-0.121674	0.66852	-0.246154	0.347501	-0.121025	-0.583164	-0.394158	0.00366548	-0.769968	0.627715	-0.154789	0.358571	-0.386862
-6.26445	0.196031	-0.578844	-0.345772	-0.60851	-0.164855	-0.249705	-0.644485	-0.356376	-0.177395	-0.257902	-0.337403	-0.436727	0.0365413	-0.687838	0.180641	-0.254213	-0.0916732	-0.156427	0.28096	-0.476144	0.047571	0.173466	-0.0489768	-0.314297	0.174852	0.661949	-0.204217	-0.499394	0.280006	-0.156214	0.444995	-0.551148	-0.29361	-0.545801	-1.5182	-0.883703	-0.26669	0.614976	-0.183236	0.291116	-0.188487	-0.611534	-0.363929	-0.108707	-0.846117	0.618081	-0.225916	0.375202	-0.386885
-6.25462	0.0508878	-0.617671	-0.261851	-0.647531	-0.300585	-0.152544	-0.597721	-0.295033	-0.158688	-0.214417	-0.436289	-0.425654	-0.0255203	-0.681538	0.132564	-0.189997	-0.12585	-0.117035	0.34938	-0.480006	0.0573316	0.120374	0.0369839	-0.273276	0.322704	0.632851	-0.146881	-0.521041	0.378621	-0.199689	0.277186	-0.612096	-0.339493	-0.632491	-1.57631	-1.01434	-0.437616	0.543053	-0.130825	0.256622	-0.270695	-0.60764	-0.343266	-0.215262	-0.877441	0.586309	-0.276872	0.349864	-0.389884
-6.24479	-0.0809124	-0.662716	-0.172764	-0.676103	-0.442752	-0.0848148	-0.547182	-0.219779	-0.141589	-0.18472	-0.537972	-0.40585	-0.093974	-0.665775	0.0625816	-0.11727	-0.128436	-0.103831	0.4011	-0.466012	0.0786986	0.0509994	0.109179	-0.215411	0.426184	0.579723	-0.0953467	-0.521889	0.482532	-0.238508	0.101026	-0.696844	-0.377	-0.741829	-1.58446	-1.08702	-0.596179	0.457184	-0.100475	0.246432	-0.35107	-0.57664	-0.32358	-0.297531	-0.860021	0.52958	-0.316631	0.278735	-0.397292
-6.23496	-0.167743	-0.706633	-0.0840889	-0.678427	-0.572923	-0.0419842	-0.499465	-0.152987	-0.122291	-0.18114	-0.635617	-0.377195	-0.166279	-0.639193	-0.0321552	-0.0377236	-0.0877295	-0.112502	0.409693	-0.438178	0.107255	-0.0246287	0.16338	-0.145659	0.475815	0.512686	-0.0686383	-0.502608	0.589077	-0.268532	-0.0589663	-0.783207	-0.407235	-0.837531	-1.54607	-1.09049	-0.721093	0.357086	-0.0937026	0.252401	-0.421283	-0.529536	-0.2986	-0.346091	-0.792863	0.447003	-0.349801	0.151176	-0.403299
-6.22513	-0.211748	-0.73737	-0.0228455	-0.645738	-0.680546	-0.0200655	-0.456668	-0.127527	-0.1072	-0.197715	-0.711621	-0.340954	-0.232483	-0.602027	-0.150503	0.0512975	-0.0199074	-0.138568	0.386828	-0.404053	0.140411	-0.0964398	0.18172	-0.0659612	0.486482	0.426024	-0.0849721	-0.459458	0.664968	-0.280655	-0.167433	-0.836284	-0.430283	-0.890553	-1.46738	-1.02654	-0.799238	0.242761	-0.107968	0.270524	-0.477842	-0.471047	-0.262015	-0.37524	-0.66867	0.340805	-0.376939	-0.00592184	-0.405307
-6.2153	-0.222641	-0.753098	-0.0172367	-0.591553	-0.745778	-0.015616	-0.417714	-0.134372	-0.0980045	-0.222366	-0.742489	-0.299666	-0.269655	-0.555824	-0.283009	0.1493	0.0641467	-0.177941	0.348774	-0.369282	0.175592	-0.158428	0.168571	0.0229529	0.475148	0.319039	-0.133756	-0.392438	0.689221	-0.278256	-0.216132	-0.849097	-0.442616	-0.909255	-1.35294	-0.908641	-0.827423	0.112463	-0.135988	0.307077	-0.515764	-0.394251	-0.218178	-0.400421	-0.500688	0.214937	-0.406231	-0.158888	-0.406055
-6.20547	-0.208036	-0.754468	-0.065466	-0.531904	-0.757221	-0.0286509	-0.38153	-0.156043	-0.0905759	-0.242785	-0.730265	-0.250988	-0.271211	-0.49946	-0.419019	0.240126	0.157341	-0.226936	0.301106	-0.326319	0.206873	-0.200841	0.133076	0.122274	0.45284	0.197195	-0.19592	-0.305261	0.657248	-0.264573	-0.207623	-0.818118	-0.450577	-0.900257	-1.20791	-0.750413	-0.805675	-0.0227308	-0.165545	0.351688	-0.536342	-0.290872	-0.179013	-0.432867	-0.304276	0.0733689	-0.446057	-0.288273	-0.410729
-6.19564	-0.174599	-0.738959	-0.159049	-0.475213	-0.728219	-0.0571278	-0.347941	-0.183474	-0.0839052	-0.259811	-0.688206	-0.186498	-0.246907	-0.425345	-0.556569	0.28582	0.252466	-0.282535	0.246831	-0.274991	0.232949	-0.205846	0.0816385	0.223734	0.425195	0.0847128	-0.258623	-0.201608	0.573896	-0.242761	-0.147151	-0.743394	-0.470185	-0.860367	-1.04936	-0.57158	-0.73953	-0.146752	-0.188572	0.395418	-0.540328	-0.162102	-0.136887	-0.478835	-0.108468	-0.0806922	-0.499933	-0.385669	-0.425128
-6.1858	-0.134452	-0.702647	-0.283824	-0.425957	-0.670629	-0.0984398	-0.316602	-0.214478	-0.0814462	-0.278202	-0.627999	-0.104992	-0.200833	-0.336327	-0.685725	0.282876	0.342129	-0.340507	0.187667	-0.216813	0.253753	-0.178764	0.01966	0.298347	0.395746	0.0118946	-0.318594	-0.0837013	0.463482	-0.217228	-0.0516231	-0.630776	-0.512489	-0.793542	-0.902876	-0.392303	-0.643368	-0.234626	-0.212077	0.433792	-0.527121	-0.0172272	-0.0823156	-0.539507	0.0607588	-0.234587	-0.544967	-0.446916	-0.442765
-6.17597	-0.0970379	-0.649411	-0.42445	-0.386045	-0.593992	-0.149149	-0.286081	-0.252718	-0.0893287	-0.302531	-0.557842	-0.0144897	-0.137045	-0.236964	-0.769881	0.246017	0.424604	-0.386412	0.121322	-0.153255	0.27275	-0.127665	-0.0475179	0.345913	0.369205	-0.0278415	-0.369955	0.0521939	0.339402	-0.185889	0.0567065	-0.487725	-0.579442	-0.70423	-0.783123	-0.230296	-0.54414	-0.281841	-0.233403	0.46642	-0.498158	0.126629	-0.0171304	-0.614607	0.18864	-0.377275	-0.566718	-0.47116	-0.456151
-6.16614	-0.0625434	-0.585994	-0.568343	-0.356524	-0.506621	-0.205914	-0.252229	-0.294956	-0.111804	-0.33166	-0.485694	0.0762386	-0.0621254	-0.131274	-0.797272	0.188605	0.48753	-0.403197	0.0423678	-0.0855155	0.3022	-0.0593225	-0.0990472	0.371764	0.343094	-0.0444105	-0.410549	0.184667	0.203619	-0.145471	0.13509	-0.321336	-0.667076	-0.595266	-0.69476	-0.105995	-0.465966	-0.303708	-0.24722	0.494029	-0.466871	0.253374	0.0551801	-0.703147	0.267881	-0.503915	-0.575836	-0.458966	-0.466738
-6.15631	-0.0298841	-0.516615	-0.705002	-0.344782	-0.417243	-0.266242	-0.218609	-0.320979	-0.143884	-0.363108	-0.419034	0.163513	0.0182348	-0.0219752	-0.772102	0.119096	0.514838	-0.386515	-0.0133401	-0.0158346	0.355748	0.016308	-0.123057	0.37766	0.325307	-0.0443168	-0.440437	0.274887	0.0621363	-0.0948916	0.173173	-0.137428	-0.771822	-0.471376	-0.636179	-0.0340439	-0.410019	-0.306538	-0.242699	0.518029	-0.448564	0.339242	0.127066	-0.802135	0.280839	-0.59715	-0.575761	-0.421186	-0.479892
-6.14648	0.00173285	-0.448769	-0.826125	-0.37294	-0.33659	-0.328818	-0.200986	-0.333123	-0.161103	-0.393141	-0.372335	0.245881	0.093856	0.0892868	-0.702928	0.0373685	0.511567	-0.3382	-0.0350204	0.0530424	0.432427	0.0888617	-0.127047	0.370446	0.318127	-0.0322115	-0.45994	0.324024	-0.0644839	-0.0354791	0.1766	0.056956	-0.867573	-0.369088	-0.607866	-0.016776	-0.357069	-0.289496	-0.211243	0.539185	-0.446141	0.379576	0.187036	-0.897353	0.220194	-0.645848	-0.567318	-0.385425	-0.498258
-6.13665	0.0331072	-0.38968	-0.927758	-0.435297	-0.277282	-0.39222	-0.198655	-0.336978	-0.163543	-0.40648	-0.367479	0.320958	0.150663	0.200042	-0.597812	-0.0532378	0.48307	-0.261194	-0.0310442	0.122477	0.529207	0.152761	-0.111587	0.353085	0.316746	-0.0118645	-0.466691	0.339992	-0.160423	0.0298552	0.149999	0.2258	-0.931212	-0.317144	-0.613332	-0.0519555	-0.308557	-0.256493	-0.157495	0.557296	-0.459428	0.381277	0.235274	-0.97879	0.107667	-0.65466	-0.545716	-0.372685	-0.50098
-6.12682	0.0602831	-0.343262	-0.992884	-0.51609	-0.236965	-0.455686	-0.207292	-0.337174	-0.157397	-0.402901	-0.39838	0.359409	0.186415	0.300059	-0.465408	-0.127299	0.433427	-0.160544	-0.00888969	0.195007	0.634082	0.206698	-0.0764934	0.322464	0.323125	0.0140168	-0.444954	0.330822	-0.236477	0.0983056	0.0991787	0.334009	-0.957123	-0.309499	-0.664775	-0.134264	-0.268844	-0.20818	-0.0916961	0.559092	-0.474906	0.351688	0.280964	-1.04315	-0.0277746	-0.629171	-0.503413	-0.387827	-0.479384
-6.11699	0.0693726	-0.30894	-1.02732	-0.602219	-0.210524	-0.51669	-0.224033	-0.336819	-0.148521	-0.388865	-0.451902	0.357659	0.205217	0.362685	-0.312548	-0.157478	0.366328	-0.0414934	0.0250461	0.26627	0.708199	0.249358	-0.0228809	0.280307	0.33991	0.0431391	-0.398794	0.303664	-0.29889	0.16781	0.0298653	0.378562	-0.936727	-0.337202	-0.753324	-0.249226	-0.240037	-0.147003	-0.0264571	0.5396	-0.467168	0.301699	0.330573	-1.08192	-0.158564	-0.574597	-0.428628	-0.431274	-0.441188
-6.10716	0.0600018	-0.286972	-1.04336	-0.688457	-0.195311	-0.569009	-0.247416	-0.337403	-0.140063	-0.369354	-0.518337	0.320278	0.209168	0.385306	-0.144905	-0.138678	0.285734	0.0880814	0.0656023	0.324394	0.736777	0.280803	0.0483473	0.233995	0.369222	0.0674929	-0.336822	0.263505	-0.35193	0.236585	-0.056412	0.365759	-0.873804	-0.393037	-0.856006	-0.383558	-0.219825	-0.0747727	0.0234642	0.513923	-0.441016	0.249483	0.368846	-1.08765	-0.269002	-0.498956	-0.317789	-0.497195	-0.393191
-6.09733	0.0355798	-0.290291	-1.0519	-0.774129	-0.189482	-0.607151	-0.275782	-0.339169	-0.127975	-0.347747	-0.585072	0.255009	0.191699	0.379284	0.0225304	-0.07583	0.196066	0.204076	0.109615	0.345841	0.724055	0.304908	0.130991	0.201647	0.412288	0.0744483	-0.264799	0.203453	-0.394941	0.298299	-0.157517	0.304419	-0.772565	-0.471142	-0.95895	-0.519539	-0.204499	0.0074179	0.0500979	0.491011	-0.404692	0.209024	0.374795	-1.06601	-0.349939	-0.408552	-0.20122	-0.580938	-0.340872
-6.0875	0.000376089	-0.326953	-1.05903	-0.85313	-0.19156	-0.625143	-0.309746	-0.342014	-0.105185	-0.325668	-0.637057	0.16958	0.158631	0.35382	0.145473	0.0113918	0.100983	0.300167	0.15624	0.325141	0.675853	0.333883	0.198295	0.184065	0.473329	0.0718975	-0.186644	0.11356	-0.427521	0.326771	-0.244956	0.204883	-0.639372	-0.559177	-1.05175	-0.667829	-0.189094	0.0979293	0.0550192	0.474755	-0.36606	0.175915	0.355852	-1.03189	-0.398897	-0.309173	-0.107405	-0.679435	-0.290224
-6.07767	-0.0411047	-0.37794	-1.06586	-0.918715	-0.198956	-0.629365	-0.341315	-0.344825	-0.069986	-0.303669	-0.674043	0.0705597	0.116934	0.314876	0.2051	0.106101	0.00300768	0.377697	0.211008	0.271942	0.584318	0.36343	0.235448	0.177709	0.553662	0.0631882	-0.104767	-0.00546837	-0.447887	0.32471	-0.291275	0.0839911	-0.477771	-0.648051	-1.13132	-0.810439	-0.175651	0.192543	0.0411199	0.468265	-0.335273	0.144975	0.320459	-0.995988	-0.418254	-0.205852	-0.0322186	-0.785743	-0.242834
-6.06784	-0.0855393	-0.43286	-1.06952	-0.956467	-0.212614	-0.624889	-0.365274	-0.350572	-0.0511692	-0.287291	-0.699378	-0.0367801	0.073299	0.26605	0.201161	0.199948	-0.0963019	0.424279	0.263779	0.196209	0.446858	0.393248	0.24471	0.17808	0.647091	0.0477896	-0.0211808	-0.136617	-0.456744	0.306639	-0.300612	-0.0492365	-0.299971	-0.73334	-1.19425	-0.919851	-0.188388	0.266945	0.011325	0.473531	-0.318316	0.111702	0.274174	-0.955337	-0.407868	-0.102707	0.0286207	-0.879858	-0.199171
-6.05801	-0.1311	-0.489165	-1.06849	-0.947258	-0.237589	-0.614665	-0.389273	-0.372193	-0.0594829	-0.293022	-0.710419	-0.148973	0.0461936	0.209514	0.14476	0.289625	-0.189827	0.434861	0.275564	0.106312	0.272556	0.425714	0.228357	0.182345	0.748724	0.027795	0.0582812	-0.246793	-0.455095	0.280089	-0.280297	-0.188734	-0.123182	-0.812066	-1.23209	-0.978832	-0.231092	0.317479	-0.0319014	0.483694	-0.31897	0.0614134	0.224412	-0.913198	-0.358993	-0.00197307	0.0775195	-0.925212	-0.172581
-6.04818	-0.179247	-0.543029	-1.06844	-0.897248	-0.26983	-0.602258	-0.416646	-0.406416	-0.0830678	-0.301625	-0.689261	-0.263668	0.0431009	0.147085	0.0560549	0.350869	-0.259987	0.414709	0.246274	0.0082729	0.070266	0.459936	0.189549	0.188702	0.856172	0.00450829	0.129306	-0.33121	-0.443041	0.247573	-0.237974	-0.330347	-0.000255282	-0.877968	-1.23779	-0.980829	-0.295257	0.342181	-0.0800638	0.489221	-0.336327	-0.00230405	0.177383	-0.867205	-0.28397	0.094424	0.117383	-0.901555	-0.177826
-6.03835	-0.23318	-0.58966	-1.07006	-0.822008	-0.307015	-0.591718	-0.446796	-0.444855	-0.112425	-0.299398	-0.637741	-0.379747	0.0612452	0.0848898	-0.0498861	0.364552	-0.280907	0.37317	0.191361	-0.0937893	-0.146879	0.49523	0.13356	0.196095	0.964959	-0.0203963	0.184344	-0.390272	-0.420471	0.210102	-0.190121	-0.453999	0.0477728	-0.914809	-1.21912	-0.932512	-0.373744	0.338754	-0.130845	0.489025	-0.364229	-0.0695344	0.136023	-0.818049	-0.193186	0.185106	0.149462	-0.824271	-0.202606
-6.02852	-0.269795	-0.627952	-1.07017	-0.734815	-0.34798	-0.582246	-0.473163	-0.47705	-0.141945	-0.286866	-0.563143	-0.4963	0.102762	0.027926	-0.146935	0.337087	-0.250183	0.315528	0.121636	-0.196975	-0.337822	0.517513	0.0647682	0.187069	1.04562	-0.0383625	0.216725	-0.426261	-0.387378	0.168335	-0.140125	-0.538159	0.0314919	-0.934501	-1.17723	-0.846254	-0.463684	0.30537	-0.172407	0.485269	-0.395556	-0.136847	0.0994575	-0.775878	-0.0928335	0.271604	0.173723	-0.718416	-0.225681
-6.01869	-0.280923	-0.657574	-1.06593	-0.643231	-0.391967	-0.57366	-0.483901	-0.502907	-0.172126	-0.266423	-0.472471	-0.598671	0.160602	-0.0217602	-0.222485	0.279928	-0.189635	0.24104	0.0469578	-0.293049	-0.478564	0.494832	-0.0154292	0.143806	1.08142	-0.0345944	0.209809	-0.433428	-0.344021	0.123187	-0.0820322	-0.593492	-0.030847	-0.952819	-1.09737	-0.745671	-0.566514	0.245485	-0.197128	0.469757	-0.439557	-0.20349	0.0773797	-0.753038	0.0141492	0.34829	0.191321	-0.603095	-0.240977
-6.00886	-0.274557	-0.677941	-1.05542	-0.55193	-0.437851	-0.565695	-0.47567	-0.523445	-0.209166	-0.241093	-0.378395	-0.655538	0.213655	-0.0637577	-0.275715	0.203597	-0.114754	0.150875	-0.0270972	-0.374557	-0.557819	0.428364	-0.113289	0.0764734	1.07341	-0.0130447	0.155755	-0.404963	-0.291254	0.0765108	-0.0140801	-0.626358	-0.128074	-0.976679	-0.984699	-0.640984	-0.681241	0.171462	-0.207552	0.427899	-0.493968	-0.279362	0.07659	-0.758711	0.114064	0.408696	0.203149	-0.489218	-0.249699
-5.99903	-0.257721	-0.689676	-1.04255	-0.466096	-0.484039	-0.558037	-0.447831	-0.538051	-0.256836	-0.213505	-0.298649	-0.668134	0.223433	-0.099417	-0.307811	0.117085	-0.0307348	0.0482976	-0.0994206	-0.425372	-0.556639	0.333578	-0.220608	0.003044	1.02541	0.0242866	0.0659951	-0.33974	-0.232749	0.0394396	0.0664465	-0.641382	-0.252318	-1.00622	-0.848801	-0.525127	-0.807377	0.0928646	-0.209358	0.352581	-0.548674	-0.37735	0.077403	-0.794373	0.189597	0.451732	0.194466	-0.381367	-0.252703
-5.9892	-0.235345	-0.693596	-1.02584	-0.399032	-0.519591	-0.549496	-0.402877	-0.536866	-0.316997	-0.187715	-0.236473	-0.646897	0.182157	-0.133204	-0.322163	0.0284908	0.0602302	-0.064357	-0.172661	-0.447904	-0.486721	0.225574	-0.303082	-0.0622665	0.947109	0.0753317	-0.0459095	-0.242899	-0.172595	0.0135402	0.142581	-0.6429	-0.397481	-1.02957	-0.697873	-0.421354	-0.937174	0.0150387	-0.212789	0.257756	-0.598407	-0.490014	0.0652211	-0.855507	0.229734	0.476908	0.150231	-0.281465	-0.25311
-5.97937	-0.210061	-0.688685	-1.00192	-0.354849	-0.540668	-0.534893	-0.344373	-0.522846	-0.387293	-0.164915	-0.187749	-0.600931	0.0985952	-0.168364	-0.317954	-0.0569597	0.14957	-0.185472	-0.241928	-0.453578	-0.375109	0.114804	-0.357217	-0.117278	0.847538	0.134331	-0.164979	-0.122178	-0.115064	-0.012229	0.192623	-0.634945	-0.562222	-1.03695	-0.543707	-0.349726	-1.04458	-0.0431334	-0.227907	0.166714	-0.644298	-0.586391	0.0352841	-0.914123	0.224183	0.493608	0.0640146	-0.190532	-0.253701
-5.96954	-0.183277	-0.673799	-0.975573	-0.331403	-0.55191	-0.511502	-0.277281	-0.502454	-0.450757	-0.145462	-0.145225	-0.536954	-0.0169782	-0.208857	-0.288143	-0.1401	0.221174	-0.313779	-0.269087	-0.452369	-0.234829	0.00797281	-0.393217	-0.16257	0.733535	0.189441	-0.279775	0.0129042	-0.063287	-0.0404143	0.223741	-0.618534	-0.746731	-1.02686	-0.400098	-0.320971	-1.11766	-0.061122	-0.254658	0.0885722	-0.683314	-0.668068	-0.0103041	-0.960161	0.16601	0.515762	-0.0535385	-0.10825	-0.258711
-5.95971	-0.155758	-0.659984	-0.959058	-0.320623	-0.554969	-0.483735	-0.210379	-0.485094	-0.501435	-0.1344	-0.1056	-0.459647	-0.154982	-0.256522	-0.233673	-0.223328	0.259496	-0.447379	-0.234592	-0.448057	-0.0805271	-0.084206	-0.418312	-0.19994	0.610217	0.235892	-0.382525	0.13568	-0.0292403	-0.0620423	0.244268	-0.584203	-0.945461	-0.997619	-0.278588	-0.337893	-1.1531	-0.043622	-0.290339	0.0378263	-0.715218	-0.743528	-0.0668035	-0.992421	0.0653942	0.549499	-0.190057	-0.0352824	-0.262067
-5.94988	-0.129414	-0.656152	-0.969547	-0.314641	-0.552074	-0.461658	-0.17163	-0.491458	-0.545337	-0.12899	-0.0868314	-0.374315	-0.308328	-0.29413	-0.158367	-0.283646	0.252351	-0.567303	-0.152051	-0.442055	0.0518884	-0.138003	-0.437252	-0.231017	0.481114	0.267622	-0.465875	0.228621	-0.0324745	-0.0807821	0.256621	-0.527871	-1.1287	-0.951071	-0.186444	-0.392625	-1.14676	0.00144351	-0.336574	0.0234084	-0.742309	-0.813307	-0.126561	-1.00531	-0.0670613	0.603317	-0.33996	0.0237125	-0.227537
-5.94004	-0.104021	-0.665377	-1.00729	-0.307351	-0.545055	-0.444668	-0.167707	-0.530869	-0.584742	-0.129147	-0.0947297	-0.286532	-0.471776	-0.300622	-0.067401	-0.297773	0.210063	-0.640061	-0.038211	-0.435413	0.134494	-0.158105	-0.452804	-0.254723	0.348809	0.289029	-0.511347	0.298177	-0.0690483	-0.105053	0.260426	-0.452625	-1.28406	-0.889425	-0.13749	-0.466078	-1.0965	0.0607919	-0.402776	0.0463869	-0.746018	-0.861867	-0.183318	-0.993186	-0.210696	0.674766	-0.488284	0.0643828	-0.150606
-5.93021	-0.0683768	-0.68738	-1.06449	-0.295981	-0.534492	-0.42818	-0.189873	-0.589323	-0.61493	-0.131356	-0.121469	-0.20701	-0.63728	-0.282363	0.0318527	-0.276047	0.143448	-0.671178	0.092548	-0.427444	0.163206	-0.156407	-0.466442	-0.250834	0.214673	0.302805	-0.521251	0.351336	-0.131525	-0.151408	0.26108	-0.368615	-1.41058	-0.817787	-0.137307	-0.538084	-1.00729	0.119104	-0.48177	0.103979	-0.718384	-0.875283	-0.234472	-0.955427	-0.337768	0.759042	-0.619544	0.0730332	-0.0454281
-5.92038	-0.0318225	-0.721268	-1.13277	-0.290532	-0.510052	-0.41448	-0.229456	-0.65802	-0.632396	-0.129274	-0.154067	-0.149583	-0.767272	-0.249108	0.110999	-0.230063	0.0618185	-0.671811	0.22895	-0.414112	0.149504	-0.146564	-0.473532	-0.212248	0.0814369	0.311303	-0.504697	0.388224	-0.213237	-0.213553	0.26899	-0.307467	-1.4994	-0.745021	-0.174918	-0.603814	-0.891572	0.165362	-0.561395	0.184154	-0.681025	-0.846182	-0.284603	-0.893747	-0.428239	0.846469	-0.719105	0.0448295	0.0756225
-5.91055	0.00170473	-0.76548	-1.20391	-0.298826	-0.465313	-0.407405	-0.280078	-0.733204	-0.636575	-0.120951	-0.183146	-0.117	-0.826777	-0.207202	0.162573	-0.169109	-0.0276913	-0.651586	0.366587	-0.388758	0.103479	-0.138447	-0.486161	-0.154426	-0.0317011	0.317049	-0.462837	0.397183	-0.308986	-0.280918	0.282198	-0.281616	-1.55311	-0.680542	-0.241649	-0.680141	-0.752697	0.203454	-0.62314	0.277137	-0.648196	-0.776506	-0.337281	-0.80955	-0.478188	0.928821	-0.777885	-0.0100083	0.203536
-5.90072	0.0303934	-0.815494	-1.25566	-0.316048	-0.403903	-0.409559	-0.336809	-0.810523	-0.627616	-0.105319	-0.209266	-0.109171	-0.819913	-0.16039	0.192383	-0.0996923	-0.119802	-0.614873	0.50272	-0.357434	0.0314549	-0.137349	-0.509957	-0.0903401	-0.113442	0.330478	-0.404606	0.378356	-0.414196	-0.34686	0.295597	-0.288087	-1.56861	-0.617719	-0.327305	-0.760786	-0.59428	0.238967	-0.65953	0.366086	-0.6214	-0.698797	-0.389273	-0.697249	-0.49189	1.00312	-0.795062	-0.0823672	0.331104
-5.89089	0.0523607	-0.862212	-1.26773	-0.339236	-0.331013	-0.42209	-0.391931	-0.875825	-0.607498	-0.0816661	-0.239173	-0.11764	-0.767739	-0.110961	0.204238	-0.0255999	-0.209994	-0.561522	0.617996	-0.321929	-0.0612891	-0.150546	-0.534283	-0.0214732	-0.168961	0.345155	-0.344092	0.340101	-0.521089	-0.408969	0.300909	-0.32057	-1.54508	-0.567025	-0.408601	-0.838612	-0.426461	0.272392	-0.668009	0.443456	-0.598671	-0.620183	-0.437689	-0.551009	-0.472918	1.06301	-0.777723	-0.165395	0.453557
-5.88106	0.0664698	-0.897196	-1.24471	-0.363196	-0.260305	-0.44671	-0.413246	-0.894357	-0.578092	-0.0657748	-0.280827	-0.130883	-0.689046	-0.0597733	0.191071	0.0507037	-0.273524	-0.493686	0.672456	-0.283854	-0.168585	-0.196549	-0.55262	0.0495132	-0.204106	0.351802	-0.293055	0.291327	-0.606092	-0.464684	0.305795	-0.37171	-1.4861	-0.537905	-0.469069	-0.908881	-0.261719	0.298767	-0.644101	0.498379	-0.600242	-0.546612	-0.48282	-0.386114	-0.425088	1.10262	-0.731697	-0.252196	0.568048
-5.87123	0.0723952	-0.917713	-1.19489	-0.383506	-0.201909	-0.470691	-0.394571	-0.865825	-0.547485	-0.0767208	-0.337878	-0.139954	-0.593548	-0.00998553	0.154074	0.125861	-0.272362	-0.413623	0.670407	-0.246595	-0.285158	-0.274618	-0.563255	0.114673	-0.222185	0.326892	-0.27211	0.242376	-0.644543	-0.507879	0.314035	-0.434637	-1.404	-0.527915	-0.494396	-0.967816	-0.111533	0.305041	-0.599494	0.521466	-0.648843	-0.490618	-0.530857	-0.24297	-0.356048	1.10664	-0.661791	-0.327069	0.663836
-5.8614	0.0644143	-0.924545	-1.12122	-0.402693	-0.162006	-0.491653	-0.350474	-0.802032	-0.524865	-0.112283	-0.400006	-0.138444	-0.485264	0.0181261	0.0994765	0.187497	-0.212733	-0.331334	0.623089	-0.212212	-0.402789	-0.374086	-0.565081	0.168219	-0.225571	0.242201	-0.278281	0.213418	-0.637219	-0.515579	0.319189	-0.507949	-1.32139	-0.528478	-0.479821	-1.01353	0.0046637	0.27432	-0.548051	0.514271	-0.73965	-0.456732	-0.585596	-0.13885	-0.283777	1.07213	-0.571195	-0.381163	0.707716
-5.85157	0.0347437	-0.91295	-1.02875	-0.422614	-0.153269	-0.514412	-0.290332	-0.711449	-0.51453	-0.167977	-0.44066	-0.11522	-0.378673	0.00417843	0.0323924	0.213864	-0.113227	-0.267398	0.54072	-0.183707	-0.495145	-0.476738	-0.557345	0.208374	-0.217385	0.108768	-0.304656	0.204008	-0.590337	-0.487401	0.317648	-0.593251	-1.24197	-0.538093	-0.440652	-1.04959	0.0584098	0.2161	-0.505013	0.484109	-0.855702	-0.454924	-0.64787	-0.0717292	-0.223809	1.00565	-0.469244	-0.416388	0.705881
-5.84174	-0.0132585	-0.875737	-0.923709	-0.44346	-0.170447	-0.540479	-0.222222	-0.598296	-0.516205	-0.236136	-0.46047	-0.0697644	-0.279858	-0.0436558	-0.043612	0.203143	0.0120767	-0.219021	0.43192	-0.16226	-0.555147	-0.569335	-0.53999	0.236261	-0.200962	-0.0497396	-0.346226	0.217611	-0.509584	-0.4318	0.300693	-0.690005	-1.1689	-0.565606	-0.392989	-1.08267	0.0560177	0.139791	-0.473381	0.438586	-0.980765	-0.491092	-0.717449	-0.0356777	-0.186503	0.914855	-0.38041	-0.43682	0.674151
-5.83191	-0.0754796	-0.814555	-0.811396	-0.465683	-0.206064	-0.564931	-0.15297	-0.462057	-0.528861	-0.305676	-0.465627	-0.00683184	-0.206524	-0.112573	-0.125526	0.16514	0.153764	-0.180619	0.30331	-0.146672	-0.57947	-0.631093	-0.502664	0.25285	-0.178099	-0.216354	-0.395946	0.253393	-0.402644	-0.353311	0.270244	-0.7879	-1.10561	-0.610388	-0.346316	-1.09813	0.018744	0.0574142	-0.447517	0.388069	-1.1049	-0.56556	-0.791585	-0.0251073	-0.17953	0.808784	-0.310768	-0.444805	0.624753
-5.82208	-0.148601	-0.732203	-0.695236	-0.48882	-0.254055	-0.581357	-0.0951017	-0.305938	-0.551948	-0.375226	-0.457734	0.0633106	-0.174129	-0.192294	-0.197207	0.107964	0.304988	-0.147878	0.160118	-0.135267	-0.574004	-0.635684	-0.446217	0.246263	-0.146731	-0.386789	-0.440668	0.305278	-0.286034	-0.252846	0.237534	-0.869319	-1.05307	-0.661786	-0.304729	-1.08376	-0.0420799	-0.024114	-0.425025	0.344588	-1.22302	-0.662946	-0.861415	-0.0338419	-0.208304	0.708008	-0.263114	-0.443035	0.564524
-5.81225	-0.227495	-0.632769	-0.578494	-0.504131	-0.297475	-0.589474	-0.0666201	-0.133033	-0.583055	-0.444569	-0.434531	0.127023	-0.174387	-0.277587	-0.249375	0.0375496	0.458806	-0.119913	0.0083366	-0.126667	-0.54854	-0.594466	-0.380046	0.207473	-0.109916	-0.562675	-0.450486	0.366103	-0.166851	-0.136617	0.211677	-0.907144	-1.01553	-0.709725	-0.272974	-1.0503	-0.123607	-0.0995125	-0.408445	0.304723	-1.33212	-0.749741	-0.916537	-0.0554126	-0.271541	0.630113	-0.233688	-0.437858	0.496134
-5.80242	-0.307551	-0.520163	-0.477468	-0.502479	-0.302069	-0.58944	-0.0646963	0.0516599	-0.616355	-0.499195	-0.396374	0.181153	-0.199058	-0.364233	-0.281122	-0.0419399	0.603896	-0.0871592	-0.134574	-0.119683	-0.507929	-0.521999	-0.310661	0.150024	-0.0758139	-0.732112	-0.418941	0.428888	-0.0454698	-0.0107714	0.199997	-0.906863	-0.998968	-0.747708	-0.256597	-1.00568	-0.220443	-0.166215	-0.410906	0.268036	-1.40766	-0.81197	-0.95023	-0.0808787	-0.364029	0.581861	-0.224375	-0.436299	0.422974
-5.79259	-0.38747	-0.402409	-0.419332	-0.489817	-0.262909	-0.578409	-0.0833775	0.225006	-0.644839	-0.528496	-0.341786	0.221889	-0.240723	-0.434765	-0.290876	-0.127684	0.713946	-0.0357238	-0.258069	-0.111097	-0.455768	-0.428702	-0.242926	0.0836122	-0.051273	-0.854504	-0.356489	0.489873	0.0742247	0.119835	0.204451	-0.880252	-1.00767	-0.774137	-0.278632	-0.95636	-0.323538	-0.223855	-0.4268	0.237034	-1.42887	-0.843262	-0.960816	-0.102206	-0.477215	0.564532	-0.238189	-0.442277	0.34942
-5.78276	-0.466938	-0.286354	-0.399902	-0.470584	-0.189905	-0.556017	-0.117179	0.35806	-0.660698	-0.535619	-0.271857	0.245558	-0.29377	-0.460914	-0.285325	-0.217234	0.769013	0.0281875	-0.359417	-0.088293	-0.396781	-0.321558	-0.180111	0.016515	-0.0536252	-0.908103	-0.275695	0.548104	0.160226	0.248619	0.223796	-0.839461	-1.0318	-0.79015	-0.342968	-0.906997	-0.425755	-0.266503	-0.439092	0.216249	-1.41482	-0.848689	-0.947064	-0.115554	-0.603971	0.580564	-0.273368	-0.45907	0.277531
-5.77293	-0.545464	-0.174833	-0.401489	-0.444718	-0.0908489	-0.521242	-0.163633	0.44095	-0.664388	-0.520387	-0.212384	0.249883	-0.357148	-0.444411	-0.269941	-0.303632	0.772625	0.0946072	-0.443682	-0.0498688	-0.342887	-0.205084	-0.121848	-0.0470401	-0.089238	-0.895872	-0.184907	0.609484	0.198324	0.364806	0.256696	-0.801469	-1.05508	-0.797458	-0.443784	-0.858191	-0.521776	-0.280825	-0.436361	0.218019	-1.38509	-0.834947	-0.910971	-0.120251	-0.729019	0.646187	-0.328763	-0.487249	0.227454
-5.7631	-0.602094	-0.0700367	-0.410417	-0.416865	0.0264296	-0.468934	-0.220531	0.471593	-0.653518	-0.484459	-0.185883	0.234252	-0.432971	-0.39472	-0.248775	-0.369451	0.735708	0.1474	-0.513645	0.00395946	-0.32004	-0.0828112	-0.0656416	-0.104642	-0.145309	-0.832038	-0.0917538	0.680141	0.194305	0.46534	0.306703	-0.771595	-1.08139	-0.797214	-0.573637	-0.804008	-0.609903	-0.267016	-0.418105	0.249172	-1.35285	-0.805589	-0.854992	-0.117028	-0.834552	0.751763	-0.407681	-0.524543	0.202148
-5.75327	-0.608301	0.0228941	-0.419361	-0.393419	0.156066	-0.404389	-0.28402	0.451827	-0.625287	-0.433415	-0.180724	0.198443	-0.519838	-0.322157	-0.224036	-0.399132	0.671724	0.18605	-0.552388	0.0723506	-0.325	0.0344316	-0.0106539	-0.157205	-0.21243	-0.746783	-0.00383497	0.752762	0.15703	0.546378	0.375898	-0.746781	-1.11374	-0.78891	-0.724261	-0.737753	-0.690774	-0.234405	-0.389881	0.300971	-1.32708	-0.763277	-0.785508	-0.11507	-0.912738	0.882634	-0.510812	-0.568172	0.177454
-5.74344	-0.565786	0.0819642	-0.424348	-0.389567	0.293553	-0.336507	-0.349771	0.388596	-0.579859	-0.378059	-0.187672	0.132971	-0.613886	-0.234377	-0.193049	-0.400266	0.590437	0.21438	-0.559425	0.150477	-0.349097	0.137284	0.0443049	-0.207157	-0.278534	-0.639509	0.0500105	0.793213	0.0956444	0.598691	0.457865	-0.721965	-1.15263	-0.758083	-0.880301	-0.65733	-0.765178	-0.196719	-0.359208	0.367577	-1.31215	-0.71079	-0.711943	-0.126499	-0.948034	1.02447	-0.623893	-0.615212	0.138202
-5.73361	-0.482407	0.0692132	-0.425336	-0.402589	0.420627	-0.2848	-0.395199	0.289174	-0.519528	-0.324128	-0.210704	0.0342159	-0.697192	-0.136299	-0.154598	-0.381346	0.505565	0.233779	-0.54999	0.234327	-0.388178	0.214284	0.101074	-0.226482	-0.334288	-0.513513	0.0522281	0.788232	0.0228976	0.618167	0.525298	-0.694218	-1.19491	-0.707128	-1.02301	-0.561962	-0.833147	-0.151929	-0.331317	0.448479	-1.30822	-0.651942	-0.646547	-0.158762	-0.919057	1.15381	-0.72272	-0.662954	0.0771407
-5.72378	-0.371154	-0.0169554	-0.425511	-0.42542	0.493644	-0.248689	-0.404825	0.169971	-0.44758	-0.271547	-0.254352	-0.0908178	-0.74761	-0.0290497	-0.112306	-0.345229	0.423228	0.230916	-0.529231	0.320917	-0.441978	0.259114	0.158253	-0.211347	-0.378903	-0.377185	0.017352	0.742866	-0.0428037	0.612439	0.546796	-0.660961	-1.23116	-0.647356	-1.14159	-0.455156	-0.880034	-0.1168	-0.30929	0.540376	-1.30408	-0.601344	-0.609251	-0.217239	-0.835959	1.25366	-0.808417	-0.709007	-0.00281624
-5.71395	-0.242642	-0.151605	-0.42559	-0.453738	0.502634	-0.221963	-0.38547	0.0435581	-0.367864	-0.233651	-0.320275	-0.23407	-0.766918	0.0865791	-0.0838665	-0.292781	0.346076	0.205554	-0.500286	0.401223	-0.510074	0.278244	0.202257	-0.173556	-0.393393	-0.23645	-0.0412455	0.663144	-0.098797	0.587927	0.531395	-0.616571	-1.25144	-0.5855	-1.22843	-0.352767	-0.901687	-0.101578	-0.300469	0.633453	-1.2965	-0.57402	-0.609064	-0.300165	-0.713325	1.3192	-0.878234	-0.751868	-0.087446
-5.70412	-0.103094	-0.314613	-0.430085	-0.485087	0.457224	-0.200155	-0.343359	-0.0681669	-0.287067	-0.221179	-0.406228	-0.389522	-0.762323	0.203837	-0.074119	-0.22656	0.273594	0.166111	-0.464128	0.435893	-0.587209	0.27367	0.231254	-0.120328	-0.365472	-0.0945521	-0.1144	0.556003	-0.146878	0.549914	0.49108	-0.567184	-1.24915	-0.525916	-1.27462	-0.255302	-0.912011	-0.109564	-0.305262	0.709351	-1.28351	-0.581935	-0.649772	-0.396045	-0.567682	1.35151	-0.931797	-0.790497	-0.168189
-5.69428	0.0431247	-0.491632	-0.438569	-0.518547	0.367801	-0.180485	-0.285838	-0.148889	-0.20693	-0.223533	-0.508164	-0.551257	-0.738551	0.29459	-0.0753019	-0.149269	0.20534	0.118543	-0.422872	0.41068	-0.647147	0.250471	0.242844	-0.0514146	-0.303446	0.0470661	-0.196211	0.426374	-0.188902	0.501867	0.433609	-0.524316	-1.22304	-0.471959	-1.25906	-0.160777	-0.914146	-0.140988	-0.319321	0.748734	-1.26552	-0.611416	-0.732506	-0.480508	-0.415483	1.31939	-0.970492	-0.82082	-0.239022
-5.68445	0.193424	-0.672534	-0.44364	-0.558075	0.24421	-0.160253	-0.21886	-0.199957	-0.126563	-0.2395	-0.602618	-0.691788	-0.701475	0.34259	-0.0822164	-0.0640754	0.140831	0.0665701	-0.378218	0.334187	-0.670992	0.214833	0.236665	0.0356575	-0.216152	0.170756	-0.281816	0.274568	-0.22045	0.445925	0.364425	-0.479639	-1.17587	-0.428467	-1.18803	-0.0683577	-0.908092	-0.19194	-0.341283	0.747185	-1.24248	-0.648951	-0.848534	-0.553322	-0.270126	1.21438	-0.994245	-0.829523	-0.312448
-5.67462	0.346479	-0.851561	-0.446964	-0.602253	0.0959632	-0.141516	-0.146596	-0.229574	-0.0451909	-0.266936	-0.66566	-0.787677	-0.655683	0.352193	-0.0911089	0.0274664	0.079754	0.0121408	-0.329011	0.220433	-0.666593	0.173234	0.215198	0.135379	-0.115135	0.254751	-0.34856	0.108705	-0.223587	0.384471	0.286589	-0.427478	-1.10699	-0.407479	-1.07572	0.0150683	-0.893077	-0.253686	-0.365726	0.710587	-1.21135	-0.689068	-0.984715	-0.618036	-0.149325	1.05042	-1.00227	-0.812411	-0.384324
-5.66479	0.490173	-1.02181	-0.450185	-0.638558	-0.0684182	-0.134433	-0.0980484	-0.243703	0.0407069	-0.30113	-0.702141	-0.843077	-0.60454	0.334663	-0.0964674	0.12396	0.0198261	-0.0491459	-0.274495	0.080902	-0.642056	0.139867	0.177704	0.243139	-0.0224378	0.292053	-0.373635	-0.0379486	-0.20065	0.327076	0.206174	-0.366993	-1.01027	-0.433727	-0.932743	0.0760032	-0.862289	-0.31714	-0.361516	0.645046	-1.169	-0.725676	-1.12445	-0.674299	-0.0943958	0.848278	-0.993924	-0.770511	-0.447522
-5.65496	0.583607	-1.15402	-0.454129	-0.668486	-0.242406	-0.144128	-0.084023	-0.248934	0.114864	-0.338398	-0.718348	-0.86404	-0.550116	0.299514	-0.0735651	0.223847	-0.0193992	-0.118677	-0.214915	-0.0758689	-0.603863	0.124573	0.126636	0.35598	0.0565294	0.288245	-0.367273	-0.161212	-0.157629	0.291726	0.157899	-0.307252	-0.893835	-0.501918	-0.767464	0.110949	-0.813287	-0.375214	-0.320053	0.556212	-1.11474	-0.759932	-1.24685	-0.711619	-0.10749	0.633803	-0.968442	-0.707026	-0.498338
-5.64513	0.624622	-1.21076	-0.459561	-0.692461	-0.421251	-0.164432	-0.0988141	-0.266167	0.163909	-0.376524	-0.715042	-0.851494	-0.494998	0.253782	-0.0172636	0.322962	-0.0329596	-0.193135	-0.14813	-0.243221	-0.557244	0.125005	0.0655793	0.472548	0.121095	0.25696	-0.339683	-0.26367	-0.10472	0.287498	0.144764	-0.261158	-0.76619	-0.598902	-0.586108	0.12075	-0.751204	-0.421174	-0.25284	0.449116	-1.04625	-0.781849	-1.34254	-0.719642	-0.172882	0.421329	-0.927459	-0.633596	-0.534787
-5.6353	0.621227	-1.19288	-0.469709	-0.70768	-0.600875	-0.181709	-0.140723	-0.301709	0.194041	-0.414633	-0.686685	-0.799589	-0.449683	0.202218	0.0624686	0.407997	-0.0266447	-0.263294	-0.0711072	-0.407653	-0.50564	0.137889	-0.0021691	0.578867	0.165956	0.20994	-0.299052	-0.344666	-0.0561056	0.3036	0.153867	-0.228424	-0.63472	-0.717524	-0.396575	0.109282	-0.701936	-0.452605	-0.171235	0.328533	-0.966666	-0.782199	-1.40676	-0.696775	-0.272982	0.210932	-0.873471	-0.555137	-0.550226
-5.62547	0.580946	-1.1188	-0.495439	-0.712807	-0.771357	-0.197282	-0.206625	-0.342821	0.211264	-0.451623	-0.626787	-0.713269	-0.418422	0.147363	0.1575	0.477624	-0.00617619	-0.318129	0.00951407	-0.554431	-0.450103	0.16324	-0.0742383	0.648839	0.169915	0.153582	-0.25124	-0.398985	-0.0145438	0.331554	0.175598	-0.20842	-0.504837	-0.850078	-0.220461	0.0764575	-0.677902	-0.468516	-0.0844205	0.201187	-0.89591	-0.767495	-1.43848	-0.642118	-0.392558	0.00381223	-0.809832	-0.473978	-0.528923
-5.61564	0.511421	-1.01465	-0.530092	-0.708219	-0.89216	-0.213103	-0.291737	-0.381584	0.220283	-0.469091	-0.522594	-0.598978	-0.405578	0.0911199	0.261768	0.533736	0.0235114	-0.360162	0.0901382	-0.657725	-0.379166	0.219401	-0.148496	0.683644	0.135533	0.0924176	-0.203836	-0.414381	0.0193687	0.365812	0.203975	-0.21152	-0.404386	-0.975719	-0.0876547	0.0236706	-0.670461	-0.468491	0.00136554	0.0986761	-0.849222	-0.742142	-1.43639	-0.563498	-0.522123	-0.196888	-0.739714	-0.391088	-0.473463
-5.60581	0.420349	-0.897469	-0.565433	-0.708184	-0.952835	-0.230189	-0.389492	-0.414146	0.22405	-0.466482	-0.373317	-0.463038	-0.418727	0.0349192	0.368039	0.573564	0.0583878	-0.387976	0.168291	-0.693719	-0.285355	0.304737	-0.221423	0.685902	0.080366	0.0294422	-0.164287	-0.386524	0.0457861	0.402018	0.235331	-0.245109	-0.343717	-1.06716	-0.024824	-0.043663	-0.673269	-0.442778	0.0824473	0.0381802	-0.821607	-0.709164	-1.3982	-0.468972	-0.651018	-0.362309	-0.665155	-0.307238	-0.39219
-5.59598	0.314549	-0.775965	-0.598153	-0.712238	-0.96505	-0.244935	-0.493452	-0.439334	0.223436	-0.443169	-0.18784	-0.311229	-0.449068	-0.0168422	0.4688	0.597445	0.0919381	-0.387808	0.241592	-0.672887	-0.179928	0.405389	-0.273041	0.649991	0.0163563	-0.034134	-0.130548	-0.314359	0.0667654	0.429307	0.267557	-0.310813	-0.315297	-1.11191	-0.027114	-0.123923	-0.68323	-0.389084	0.155849	0.0231351	-0.803697	-0.679673	-1.32324	-0.374853	-0.757574	-0.473459	-0.586409	-0.224791	-0.293203
-5.58615	0.196958	-0.654561	-0.613517	-0.718386	-0.939526	-0.251318	-0.598966	-0.456971	0.213167	-0.401203	0.0192517	-0.148658	-0.489024	-0.0521793	0.535052	0.591905	0.122396	-0.362665	0.299894	-0.607761	-0.0844571	0.494274	-0.274607	0.581433	-0.049917	-0.097562	-0.100321	-0.213806	0.0854735	0.435697	0.299927	-0.390637	-0.32021	-1.11221	-0.0799535	-0.215863	-0.709422	-0.319836	0.198831	0.0484943	-0.783373	-0.667405	-1.21261	-0.292734	-0.805938	-0.531316	-0.506741	-0.15506	-0.182731
-5.57632	0.070404	-0.54167	-0.601759	-0.724697	-0.886136	-0.243117	-0.680894	-0.466019	0.1937	-0.344556	0.204486	0.02065	-0.533108	-0.0697865	0.534794	0.548012	0.152583	-0.328738	0.318954	-0.505032	0.00250894	0.555946	-0.231496	0.488556	-0.112102	-0.159974	-0.0853482	-0.124713	0.10411	0.432039	0.332092	-0.468719	-0.362395	-1.07913	-0.16345	-0.31878	-0.750263	-0.245325	0.200884	0.110494	-0.758898	-0.662921	-1.06873	-0.232643	-0.798809	-0.538781	-0.438243	-0.10153	-0.072241
-5.56649	-0.0612856	-0.464839	-0.569868	-0.725744	-0.813793	-0.218138	-0.719273	-0.448419	0.169572	-0.2778	0.334184	0.192611	-0.566925	-0.0794289	0.461125	0.47084	0.153505	-0.283081	0.305247	-0.372301	0.0823965	0.588119	-0.156517	0.376621	-0.163046	-0.20844	-0.0892292	-0.0547821	0.125075	0.425163	0.351028	-0.540952	-0.434201	-1.0226	-0.267925	-0.428241	-0.774197	-0.176564	0.175925	0.197929	-0.734303	-0.659321	-0.895463	-0.201172	-0.748601	-0.5015	-0.385754	-0.063854	0.0152161
-5.55666	-0.185079	-0.427791	-0.522537	-0.71397	-0.72962	-0.185632	-0.722587	-0.399294	0.146866	-0.204595	0.409672	0.344939	-0.567904	-0.0850243	0.317502	0.376707	0.119527	-0.230562	0.269693	-0.216174	0.152544	0.585407	-0.0577723	0.252504	-0.19827	-0.228589	-0.105355	0.000283507	0.158796	0.418407	0.35776	-0.60822	-0.527354	-0.949361	-0.384951	-0.532093	-0.779016	-0.118993	0.135925	0.277182	-0.707343	-0.655228	-0.698362	-0.198923	-0.666519	-0.427538	-0.347462	-0.0433428	0.0612022
-5.54683	-0.266356	-0.427719	-0.470916	-0.704914	-0.641085	-0.170449	-0.696669	-0.333991	0.126572	-0.129068	0.437856	0.453484	-0.533152	-0.087518	0.132619	0.277104	0.0588667	-0.179826	0.220815	-0.0416681	0.207353	0.521142	0.0570615	0.127483	-0.217291	-0.226535	-0.122727	0.0396937	0.222661	0.413631	0.360519	-0.670963	-0.63641	-0.863792	-0.507184	-0.615725	-0.769545	-0.0740641	0.0959596	0.344051	-0.677037	-0.652555	-0.487217	-0.22212	-0.561769	-0.323185	-0.327652	-0.0399781	0.0813886
-5.537	-0.292336	-0.454259	-0.421383	-0.705688	-0.553857	-0.170958	-0.647619	-0.263424	0.106584	-0.0559076	0.423287	0.511145	-0.470943	-0.0886996	-0.0677395	0.177509	-0.0214949	-0.134982	0.164415	0.14218	0.234383	0.403318	0.175136	0.032335	-0.211383	-0.211983	-0.131021	0.0611388	0.311588	0.412492	0.363375	-0.724775	-0.757902	-0.789994	-0.631801	-0.669191	-0.749307	-0.0495729	0.0699825	0.406374	-0.637803	-0.655142	-0.273559	-0.282388	-0.44984	-0.192682	-0.329969	-0.0441941	0.0893828
-5.52717	-0.265734	-0.495108	-0.373781	-0.717289	-0.469073	-0.179671	-0.581007	-0.194994	0.0865347	0.0172507	0.362993	0.520002	-0.387016	-0.0970339	-0.267954	0.0841318	-0.112327	-0.0985881	0.107595	0.306897	0.234318	0.252927	0.255392	-0.00167768	-0.158571	-0.191025	-0.131652	0.0595628	0.402169	0.416028	0.365612	-0.766204	-0.889052	-0.764842	-0.756758	-0.696928	-0.721046	-0.067619	0.0616586	0.468283	-0.579215	-0.666328	-0.0670021	-0.387084	-0.347374	-0.042527	-0.345211	-0.0477029	0.0874862
-5.51734	-0.196391	-0.540162	-0.327637	-0.739527	-0.388557	-0.190881	-0.50203	-0.131325	0.0662502	0.0565241	0.264906	0.492463	-0.286223	-0.117521	-0.458223	0.00166559	-0.202923	-0.0696587	0.0612275	0.409078	0.212028	0.0882814	0.272398	0.0281705	-0.0720837	-0.166443	-0.128788	0.0262154	0.492691	0.418927	0.365864	-0.79532	-1.02774	-0.784689	-0.872371	-0.694704	-0.682101	-0.113261	0.0738436	0.519195	-0.51485	-0.687962	0.127097	-0.523	-0.258409	0.11571	-0.363264	-0.0631255	0.0768628
-5.50751	-0.096831	-0.581336	-0.282564	-0.770545	-0.322776	-0.204123	-0.424585	-0.0775204	0.0462003	0.0456941	0.139541	0.441212	-0.172029	-0.146546	-0.608021	-0.0657475	-0.285561	-0.0464843	0.0364867	0.439208	0.172411	-0.0664762	0.237984	0.109455	0.0260695	-0.135572	-0.126442	-0.0338431	0.584073	0.404031	0.365003	-0.812792	-1.17103	-0.829037	-0.952838	-0.666738	-0.652243	-0.16546	0.114028	0.546179	-0.45912	-0.711413	0.299294	-0.664605	-0.188904	0.269728	-0.37029	-0.114481	0.0586964
-5.49768	0.0225805	-0.596934	-0.238655	-0.804649	-0.293084	-0.225132	-0.354902	-0.0374997	0.0295431	-0.00261803	0.00018785	0.375651	-0.046409	-0.179574	-0.690889	-0.116214	-0.355119	-0.0248229	0.0322922	0.412793	0.120671	-0.19911	0.166595	0.213042	0.123621	-0.0983546	-0.116	-0.113184	0.67577	0.347609	0.36399	-0.815043	-1.30465	-0.8811	-0.998094	-0.624835	-0.654487	-0.212094	0.191758	0.544563	-0.425474	-0.719905	0.437349	-0.78657	-0.15357	0.401947	-0.361153	-0.197391	0.034211
-5.48785	0.154417	-0.586795	-0.199964	-0.839389	-0.297157	-0.258573	-0.309163	-0.0133844	0.037404	-0.0738879	-0.141037	0.30121	0.08381	-0.211559	-0.704617	-0.151148	-0.396436	-0.00462	0.0506278	0.344473	0.0615255	-0.309735	0.0696267	0.311397	0.212543	-0.0577736	-0.0869546	-0.179905	0.763309	0.245542	0.365809	-0.797526	-1.39565	-0.930614	-1.01679	-0.57388	-0.67839	-0.246001	0.287449	0.510912	-0.424148	-0.719004	0.540737	-0.877638	-0.160448	0.485259	-0.338991	-0.300596	0.00395081
-5.47802	0.293384	-0.562108	-0.180754	-0.863532	-0.323993	-0.306779	-0.299063	-0.0216502	0.0659376	-0.156168	-0.260728	0.220706	0.185277	-0.248813	-0.653367	-0.167884	-0.414474	0.0130068	0.101935	0.246908	-0.0017522	-0.40181	-0.0460471	0.395052	0.291192	-0.0151678	-0.045807	-0.215922	0.839421	0.128864	0.388394	-0.769024	-1.43935	-0.973461	-1.01527	-0.521419	-0.712625	-0.265979	0.389	0.442336	-0.450191	-0.715504	0.600748	-0.941513	-0.197303	0.515969	-0.32306	-0.402368	-0.0330015
-5.46819	0.434834	-0.529702	-0.185574	-0.86161	-0.364867	-0.362041	-0.318176	-0.0606342	0.102169	-0.242055	-0.345164	0.13574	0.249308	-0.28784	-0.550498	-0.146875	-0.415917	0.0276923	0.177615	0.131066	-0.0643718	-0.478278	-0.176412	0.462257	0.357421	0.0295008	0.00197648	-0.227063	0.894127	0.0213251	0.436527	-0.751682	-1.43523	-1.0073	-0.997823	-0.475942	-0.750103	-0.270683	0.484939	0.343168	-0.516339	-0.713389	0.610597	-0.987975	-0.253415	0.501544	-0.330292	-0.491363	-0.0886944
-5.45836	0.56617	-0.493511	-0.203329	-0.837082	-0.414001	-0.408463	-0.361938	-0.120582	0.136403	-0.326846	-0.402121	0.0545638	0.282193	-0.317065	-0.409942	-0.0888743	-0.404107	0.0402506	0.267584	0.00469843	-0.10696	-0.534271	-0.312817	0.504691	0.410986	0.0736783	0.0467458	-0.215982	0.906562	-0.0728559	0.506742	-0.745154	-1.38576	-1.0223	-0.96686	-0.436792	-0.785413	-0.262163	0.558928	0.230357	-0.64716	-0.716746	0.588415	-1.01719	-0.309414	0.449297	-0.372863	-0.562125	-0.166896
-5.44852	0.65841	-0.455358	-0.227447	-0.790164	-0.467489	-0.446013	-0.424722	-0.192942	0.163238	-0.409486	-0.439046	-0.0155581	0.290587	-0.323114	-0.242298	-0.0046475	-0.381116	0.0518503	0.355023	-0.126449	-0.115872	-0.54879	-0.426399	0.500549	0.438206	0.104654	0.0801931	-0.183938	0.871998	-0.154927	0.589862	-0.741152	-1.29709	-0.985032	-0.916362	-0.404953	-0.811359	-0.245836	0.60019	0.123192	-0.829057	-0.727497	0.554251	-1.00952	-0.353691	0.367391	-0.452924	-0.611946	-0.24208
-5.43869	0.686856	-0.416172	-0.256373	-0.726192	-0.519167	-0.476845	-0.502647	-0.271164	0.183092	-0.498757	-0.46033	-0.0773286	0.281813	-0.290027	-0.0587962	0.090791	-0.348006	0.0665745	0.429827	-0.252359	-0.0966733	-0.523508	-0.500795	0.453081	0.406668	0.122768	0.103819	-0.133697	0.793124	-0.221495	0.678353	-0.733638	-1.17598	-0.896282	-0.840582	-0.379475	-0.803626	-0.222502	0.580494	0.0278033	-1.04543	-0.74343	0.528203	-0.971305	-0.380623	0.260336	-0.567309	-0.6404	-0.314401
-5.42886	0.66285	-0.377177	-0.288773	-0.650027	-0.555086	-0.506069	-0.592658	-0.350873	0.177454	-0.589334	-0.460931	-0.134326	0.261335	-0.223986	0.11675	0.180149	-0.308314	0.0897072	0.48912	-0.354524	-0.0603002	-0.473104	-0.529286	0.370594	0.330865	0.13371	0.118448	-0.0701392	0.681463	-0.25814	0.765972	-0.719323	-1.0322	-0.778826	-0.738809	-0.360512	-0.76038	-0.184861	0.501017	-0.0413912	-1.27804	-0.76116	0.517905	-0.922601	-0.386852	0.133914	-0.699777	-0.628612	-0.390567
-5.41903	0.604529	-0.343736	-0.323822	-0.566741	-0.549935	-0.536221	-0.691976	-0.429508	0.128367	-0.647133	-0.44365	-0.191965	0.22665	-0.136152	0.272938	0.256947	-0.268097	0.121678	0.53367	-0.407125	-0.0125501	-0.409464	-0.520257	0.264154	0.228105	0.140361	0.11099	0.000966678	0.551006	-0.253091	0.850442	-0.696636	-0.874952	-0.660862	-0.614755	-0.348878	-0.689183	-0.127081	0.374279	-0.0729483	-1.50449	-0.779581	0.529398	-0.87204	-0.369051	0.000203334	-0.821648	-0.564701	-0.476196
-5.4092	0.526471	-0.32485	-0.361897	-0.487137	-0.500156	-0.563458	-0.795388	-0.499174	0.0514307	-0.670939	-0.41901	-0.250965	0.163331	-0.0348857	0.41019	0.320672	-0.23084	0.160419	0.547449	-0.413558	0.0445242	-0.337342	-0.482462	0.159973	0.110697	0.142555	0.0765239	0.0758301	0.411496	-0.205017	0.934715	-0.661809	-0.712571	-0.567654	-0.477342	-0.345887	-0.602536	-0.0582822	0.221382	-0.0673713	-1.70223	-0.79648	0.554847	-0.82336	-0.313445	-0.107719	-0.917104	-0.465689	-0.574077
-5.39937	0.438428	-0.31609	-0.403679	-0.419279	-0.419161	-0.57993	-0.89558	-0.548094	-0.0416037	-0.667021	-0.39513	-0.311065	0.0737841	0.0718084	0.521236	0.371458	-0.193985	0.202848	0.515187	-0.383679	0.113612	-0.259823	-0.422589	0.0757478	-0.0149239	0.140246	0.0240447	0.152682	0.270587	-0.112374	1.01355	-0.613078	-0.55257	-0.507718	-0.333845	-0.348359	-0.510695	0.0132716	0.0679963	-0.02833	-1.85508	-0.809779	0.582142	-0.777279	-0.221124	-0.174501	-0.970804	-0.346367	-0.677404
-5.38954	0.347496	-0.312143	-0.449609	-0.361032	-0.319639	-0.57984	-0.992815	-0.562569	-0.144171	-0.645535	-0.375341	-0.37168	-0.00262143	0.174211	0.576586	0.41008	-0.159229	0.247213	0.446558	-0.328818	0.213549	-0.17704	-0.344401	0.0136873	-0.145332	0.132142	-0.0398099	0.228187	0.138223	0.00988027	1.07159	-0.549982	-0.415947	-0.483812	-0.188481	-0.359403	-0.413501	0.081811	-0.0693679	0.0333922	-1.92554	-0.818079	0.599188	-0.729215	-0.101635	-0.209704	-0.97582	-0.22041	-0.768616
-5.37971	0.267826	-0.3105	-0.499472	-0.316367	-0.209374	-0.55956	-1.08756	-0.532023	-0.243347	-0.613956	-0.358309	-0.432703	-0.0460452	0.269463	0.569799	0.436783	-0.128874	0.290215	0.357921	-0.257836	0.32753	-0.0829513	-0.253659	-0.0333351	-0.274974	0.107529	-0.110039	0.28113	0.0148065	0.121325	1.10203	-0.477374	-0.311121	-0.492867	-0.0455749	-0.386427	-0.311609	0.144274	-0.173379	0.108256	-1.90445	-0.823911	0.600716	-0.665846	0.0375227	-0.221556	-0.932698	-0.101134	-0.830739
-5.36988	0.209233	-0.313507	-0.552739	-0.289816	-0.0927361	-0.529972	-1.17666	-0.46682	-0.330891	-0.577419	-0.34337	-0.498423	-0.0628866	0.355639	0.505834	0.455346	-0.102426	0.326475	0.272749	-0.176766	0.440131	0.0195018	-0.180496	-0.0723242	-0.377511	0.0623009	-0.181375	0.303924	-0.0983563	0.215926	1.10482	-0.413111	-0.246473	-0.515056	0.0803058	-0.42052	-0.205929	0.199692	-0.237306	0.189232	-1.81158	-0.821835	0.586182	-0.578888	0.182174	-0.215723	-0.858743	-0.0202769	-0.855738
-5.36005	0.183306	-0.326379	-0.602155	-0.282047	0.0248354	-0.498071	-1.25657	-0.377765	-0.408143	-0.531831	-0.336493	-0.558809	-0.0643471	0.419825	0.398114	0.47042	-0.0798319	0.354173	0.197909	-0.0897479	0.543657	0.125459	-0.1443	-0.0864526	-0.442888	0.000662476	-0.251546	0.303467	-0.183553	0.297257	1.08613	-0.375896	-0.226586	-0.539239	0.164993	-0.455777	-0.0951322	0.24435	-0.261825	0.27121	-1.66875	-0.797279	0.559626	-0.486192	0.311798	-0.195327	-0.768605	-0.0123989	-0.832598
-5.35022	0.181345	-0.348486	-0.638581	-0.291841	0.112017	-0.460626	-1.32753	-0.277343	-0.476328	-0.465285	-0.347356	-0.610652	-0.0605758	0.446521	0.267847	0.482636	-0.0608825	0.371972	0.13075	0.000925941	0.632881	0.231762	-0.139623	-0.0631705	-0.481193	-0.0727121	-0.315191	0.286282	-0.223905	0.368169	1.04903	-0.372331	-0.256485	-0.574908	0.209192	-0.492125	-0.00870257	0.274739	-0.25019	0.351307	-1.49042	-0.746667	0.529002	-0.412646	0.399273	-0.156625	-0.66271	-0.0719514	-0.761275
-5.34039	0.19181	-0.376376	-0.667934	-0.317128	0.144439	-0.413619	-1.38064	-0.183844	-0.532126	-0.379873	-0.371666	-0.653909	-0.0578854	0.4432	0.136572	0.490605	-0.0431343	0.379931	0.068031	0.0933237	0.697422	0.334439	-0.163085	-0.0167745	-0.497729	-0.153863	-0.36385	0.25987	-0.223888	0.425769	0.994306	-0.399559	-0.330158	-0.614323	0.223777	-0.53469	0.0273317	0.285704	-0.211256	0.428551	-1.29223	-0.664663	0.50076	-0.356246	0.42361	-0.0916686	-0.546107	-0.186844	-0.64825
-5.33056	0.200214	-0.408629	-0.697765	-0.356329	0.119838	-0.356167	-1.38987	-0.106666	-0.558629	-0.281144	-0.401972	-0.689305	-0.0678735	0.420456	0.0137538	0.492828	-0.0120659	0.371919	0.0115894	0.18491	0.701383	0.410995	-0.213796	0.0414667	-0.491364	-0.239597	-0.382318	0.236175	-0.191262	0.463395	0.924323	-0.457372	-0.432093	-0.642833	0.217491	-0.581103	0.0234384	0.256289	-0.162098	0.503303	-1.09971	-0.555723	0.472835	-0.3166	0.391956	-0.00737368	-0.433185	-0.339646	-0.509314
-5.32073	0.19931	-0.446889	-0.725333	-0.414949	0.0485412	-0.292544	-1.35518	-0.0467527	-0.560051	-0.198391	-0.432113	-0.715221	-0.0880527	0.387514	-0.101064	0.492041	0.0339782	0.346629	-0.0162354	0.265223	0.633371	0.451898	-0.282351	0.104265	-0.46178	-0.325257	-0.372251	0.216754	-0.133446	0.47126	0.840657	-0.536466	-0.545442	-0.647045	0.196124	-0.627937	-0.0178089	0.191533	-0.113363	0.572725	-0.936579	-0.437987	0.443248	-0.291473	0.315324	0.0727357	-0.342868	-0.515316	-0.356169
-5.3109	0.189463	-0.4892	-0.744357	-0.502873	-0.0584359	-0.219608	-1.28401	-0.003349	-0.544845	-0.151194	-0.460934	-0.72526	-0.113906	0.348039	-0.20886	0.49181	0.0786004	0.306844	-0.0118084	0.329321	0.50682	0.467001	-0.336437	0.167113	-0.418163	-0.385148	-0.343019	0.20024	-0.0608008	0.449878	0.74469	-0.628829	-0.656112	-0.627416	0.165023	-0.67343	-0.0974687	0.116897	-0.075884	0.604962	-0.810373	-0.334623	0.414847	-0.278886	0.209041	0.142887	-0.266048	-0.701032	-0.186651
-5.30107	0.167715	-0.532616	-0.748472	-0.607329	-0.191709	-0.137877	-1.17975	0.00685668	-0.519276	-0.128933	-0.487998	-0.720698	-0.143157	0.297716	-0.291805	0.482141	0.109397	0.255419	0.00957638	0.378914	0.342951	0.465055	-0.342898	0.227331	-0.367764	-0.405491	-0.301589	0.185553	0.0200134	0.404516	0.642263	-0.720228	-0.73706	-0.587537	0.127611	-0.720728	-0.212769	0.0455169	-0.067097	0.590333	-0.724333	-0.253757	0.390168	-0.274945	0.0834469	0.207301	-0.200535	-0.852308	-0.00677041
-5.29124	0.133059	-0.566508	-0.726991	-0.70692	-0.341752	-0.0700533	-1.04762	-0.0270521	-0.485424	-0.123197	-0.513171	-0.706056	-0.173514	0.238956	-0.330047	0.444724	0.128474	0.195224	0.0290861	0.408582	0.159933	0.44897	-0.29908	0.283898	-0.318694	-0.387561	-0.253011	0.172478	0.102737	0.341525	0.534387	-0.793873	-0.784404	-0.531381	0.0932324	-0.764613	-0.357076	-0.0149193	-0.0893081	0.545656	-0.702492	-0.192373	0.368107	-0.276512	-0.0541247	0.261679	-0.153894	-0.930609	0.159077
-5.28141	0.0871488	-0.58863	-0.683475	-0.792034	-0.49881	-0.0385632	-0.894347	-0.0908107	-0.442794	-0.127235	-0.531508	-0.684786	-0.203643	0.176002	-0.339041	0.387037	0.138545	0.130624	0.0419555	0.400702	-0.0239057	0.41795	-0.214765	0.332373	-0.28558	-0.330752	-0.205811	0.159824	0.180205	0.270354	0.422015	-0.845202	-0.802666	-0.467834	0.0764109	-0.793305	-0.51464	-0.0634741	-0.137028	0.485075	-0.74802	-0.146901	0.35164	-0.281298	-0.191715	0.293425	-0.130668	-0.932582	0.28748
-5.27158	0.0306328	-0.602129	-0.62328	-0.854388	-0.6565	-0.0339378	-0.726874	-0.168664	-0.393062	-0.136632	-0.535652	-0.655547	-0.232883	0.112313	-0.334352	0.316388	0.142781	0.0731999	0.0460947	0.35979	-0.178232	0.377618	-0.0956017	0.342287	-0.262646	-0.245501	-0.189	0.147875	0.250137	0.199749	0.309782	-0.872261	-0.813437	-0.407232	0.0657722	-0.806255	-0.644779	-0.108647	-0.200192	0.417401	-0.8428	-0.113729	0.345634	-0.28912	-0.323265	0.302362	-0.128781	-0.877388	0.370695
-5.26175	-0.0341175	-0.609715	-0.554901	-0.888838	-0.785436	-0.045894	-0.554725	-0.239724	-0.341843	-0.152766	-0.526268	-0.609263	-0.260655	0.0624184	-0.32577	0.240732	0.142183	0.0284378	0.0430083	0.296238	-0.272359	0.333707	0.0473919	0.3056	-0.244735	-0.141204	-0.205431	0.136276	0.311024	0.141615	0.203126	-0.862803	-0.845732	-0.358947	0.0505908	-0.795879	-0.722158	-0.151512	-0.269564	0.350622	-0.96564	-0.0931659	0.345836	-0.311246	-0.443916	0.289844	-0.139861	-0.78108	0.404886
-5.25192	-0.0983386	-0.613106	-0.4874	-0.902984	-0.849287	-0.0677571	-0.3861	-0.291312	-0.295507	-0.187792	-0.504959	-0.542032	-0.283395	0.0428215	-0.318862	0.16354	0.129428	0.015251	0.0346277	0.215239	-0.30826	0.308574	0.197859	0.230915	-0.235464	-0.0250942	-0.252809	0.124884	0.356653	0.106667	0.125373	-0.809751	-0.892168	-0.32816	0.0244681	-0.762737	-0.743202	-0.186563	-0.337463	0.286645	-1.0855	-0.0861333	0.346129	-0.351743	-0.549491	0.249492	-0.157399	-0.653296	0.396012
-5.24209	-0.143542	-0.608147	-0.426467	-0.905214	-0.833906	-0.0957302	-0.229251	-0.32515	-0.252596	-0.241357	-0.473838	-0.453611	-0.279458	0.0470528	-0.3158	0.0865999	0.108227	0.0337468	0.0163632	0.121911	-0.29227	0.314338	0.322	0.138039	-0.239952	0.0928511	-0.330145	0.110858	0.381275	0.0886722	0.089903	-0.720339	-0.938261	-0.316068	-0.0230881	-0.711921	-0.71549	-0.20312	-0.39409	0.223126	-1.17568	-0.0912789	0.336533	-0.384695	-0.641228	0.189282	-0.181665	-0.501577	0.350819
-5.23226	-0.161303	-0.589591	-0.374916	-0.900254	-0.746896	-0.128222	-0.116802	-0.347966	-0.211232	-0.302999	-0.434943	-0.354836	-0.251297	0.0671967	-0.313508	0.0113519	0.0817842	0.072498	-0.0353179	0.0209532	-0.234258	0.343081	0.389867	0.0489738	-0.260679	0.177047	-0.422393	0.0999413	0.387848	0.0826041	0.0898121	-0.621933	-0.973835	-0.323322	-0.101846	-0.653853	-0.650853	-0.19471	-0.427508	0.16176	-1.22682	-0.107892	0.309197	-0.398533	-0.719243	0.119791	-0.227151	-0.343851	0.273613
-5.22243	-0.155734	-0.562797	-0.347356	-0.890484	-0.612346	-0.164779	-0.0557223	-0.364547	-0.170258	-0.346774	-0.3907	-0.263898	-0.210972	0.0974013	-0.306031	-0.0507802	0.0497038	0.122913	-0.116727	-0.0760748	-0.145086	0.386817	0.396241	-0.0245767	-0.296696	0.213205	-0.496554	0.0983718	0.379336	0.0848593	0.114223	-0.53715	-1.00273	-0.34942	-0.195446	-0.594902	-0.558647	-0.168724	-0.432097	0.131383	-1.23446	-0.129482	0.251016	-0.393292	-0.779274	0.0445054	-0.281637	-0.219405	0.169048
-5.2126	-0.13153	-0.541404	-0.353713	-0.877862	-0.451099	-0.207519	-0.0354726	-0.374131	-0.129279	-0.373748	-0.340307	-0.183707	-0.16283	0.139227	-0.294987	-0.0877264	0.0117814	0.178748	-0.21526	-0.158405	-0.0388137	0.437908	0.338532	-0.0807178	-0.346291	0.20821	-0.536716	0.102459	0.359105	0.0911439	0.142706	-0.471187	-1.03829	-0.386649	-0.285223	-0.545253	-0.448691	-0.129637	-0.411595	0.145712	-1.20448	-0.138977	0.158747	-0.370862	-0.812137	-0.0341965	-0.326914	-0.137155	0.0549379
-5.20276	-0.0929169	-0.53172	-0.392827	-0.863835	-0.278002	-0.264936	-0.0530916	-0.368887	-0.0883199	-0.395251	-0.279119	-0.114442	-0.109951	0.195813	-0.284448	-0.10646	-0.0279076	0.222903	-0.32021	-0.225868	0.0711674	0.488961	0.2161	-0.126573	-0.402959	0.167672	-0.542979	0.115336	0.325604	0.0948222	0.16736	-0.420313	-1.09003	-0.433061	-0.353331	-0.507233	-0.334688	-0.0799301	-0.372164	0.184377	-1.14812	-0.133111	0.0424655	-0.333862	-0.82163	-0.103308	-0.355255	-0.0951937	-0.0556729
-5.19293	-0.0443577	-0.531838	-0.458343	-0.855427	-0.12062	-0.335318	-0.101359	-0.360755	-0.0476539	-0.421266	-0.211728	-0.0566516	-0.0548373	0.257242	-0.272198	-0.118011	-0.0593616	0.226259	-0.41483	-0.274417	0.176496	0.535356	0.0399688	-0.164797	-0.456029	0.0915972	-0.515967	0.13393	0.258882	0.0732219	0.188316	-0.376171	-1.14206	-0.488066	-0.394947	-0.478908	-0.229817	-0.0214351	-0.318279	0.232343	-1.08341	-0.118717	-0.0897829	-0.285211	-0.811542	-0.133194	-0.36936	-0.0896073	-0.156967
-5.1831	0.0102661	-0.533032	-0.54262	-0.866782	0.00512855	-0.414778	-0.170343	-0.359984	-0.00738714	-0.455319	-0.147246	-0.00942267	-0.00103048	0.312446	-0.255594	-0.130746	-0.0827474	0.193974	-0.482887	-0.279357	0.267486	0.571172	-0.152929	-0.191134	-0.484914	-0.00907113	-0.446804	0.143132	0.16058	0.0184578	0.206315	-0.330912	-1.16039	-0.547664	-0.411472	-0.457565	-0.161338	0.0439031	-0.253407	0.28582	-1.02206	-0.10305	-0.236173	-0.231575	-0.783966	-0.119899	-0.374878	-0.114393	-0.251011
-5.17327	0.0688782	-0.532354	-0.635605	-0.8787	0.099442	-0.499503	-0.252132	-0.370192	0.0315808	-0.497879	-0.111258	0.0190681	0.0505153	0.342679	-0.239024	-0.148687	-0.113728	0.131134	-0.523882	-0.240476	0.333504	0.57938	-0.33501	-0.192969	-0.48112	-0.124187	-0.338537	0.14477	0.0406947	-0.0624315	0.216994	-0.299976	-1.15282	-0.615316	-0.399858	-0.443643	-0.141358	0.109707	-0.181699	0.343045	-0.965739	-0.095177	-0.394834	-0.182241	-0.740584	-0.081128	-0.37572	-0.162977	-0.340212
-5.16344	0.12923	-0.531443	-0.728938	-0.877693	0.159175	-0.587125	-0.340163	-0.391275	0.0645699	-0.549025	-0.139531	0.0126679	0.0990354	0.335293	-0.235592	-0.173629	-0.155846	0.0413933	-0.527213	-0.16824	0.362469	0.5474	-0.473517	-0.167904	-0.445887	-0.244936	-0.204585	0.141234	-0.0882848	-0.163366	0.186628	-0.31337	-1.13267	-0.696178	-0.345497	-0.437397	-0.163261	0.167241	-0.112776	0.404496	-0.92059	-0.104198	-0.548829	-0.144668	-0.682433	-0.0334915	-0.37263	-0.227754	-0.426165
-5.15361	0.188901	-0.532988	-0.819617	-0.864429	0.1746	-0.674761	-0.425339	-0.420476	0.0906988	-0.605751	-0.232987	-0.0170297	0.130533	0.298574	-0.24373	-0.196511	-0.201592	-0.0651785	-0.463684	-0.0722994	0.357157	0.482909	-0.557507	-0.131306	-0.384653	-0.356098	-0.0553454	0.134659	-0.198898	-0.279713	0.105624	-0.362312	-1.11055	-0.780786	-0.263438	-0.442519	-0.225128	0.199537	-0.0602791	0.468755	-0.890361	-0.122209	-0.681623	-0.114581	-0.610029	0.0210678	-0.361164	-0.301185	-0.51297
-5.14378	0.236669	-0.538105	-0.905786	-0.836973	0.148168	-0.759122	-0.502546	-0.455406	0.0988894	-0.663608	-0.37127	-0.0614145	0.14609	0.240532	-0.261705	-0.209408	-0.247249	-0.179691	-0.342165	0.0393558	0.330219	0.395633	-0.593472	-0.102296	-0.303989	-0.428131	0.102514	0.126162	-0.278288	-0.400126	-0.00161656	-0.431739	-1.08496	-0.851167	-0.173639	-0.460336	-0.317717	0.201376	-0.0399284	0.533821	-0.880081	-0.146175	-0.774406	-0.0894542	-0.527107	0.0880079	-0.319591	-0.368462	-0.601342
-5.13395	0.260615	-0.545832	-0.986889	-0.79618	0.0888723	-0.833788	-0.556618	-0.493485	0.0877066	-0.726624	-0.53167	-0.114057	0.153218	0.168101	-0.294323	-0.226974	-0.291078	-0.2959	-0.184533	0.160973	0.290816	0.30373	-0.58691	-0.0833451	-0.208868	-0.463413	0.264602	0.114945	-0.323278	-0.500679	-0.116004	-0.507959	-1.0417	-0.901538	-0.0880532	-0.491915	-0.431944	0.190782	-0.0522515	0.593771	-0.899851	-0.176251	-0.816237	-0.0874347	-0.441544	0.161403	-0.255181	-0.410448	-0.668036
-5.12412	0.266466	-0.559673	-1.05417	-0.743427	0.00721106	-0.884207	-0.570729	-0.525615	0.0628137	-0.787423	-0.699982	-0.169579	0.156267	0.0836856	-0.3337	-0.258156	-0.332019	-0.411199	-0.0137277	0.288727	0.24452	0.215878	-0.543944	-0.0712194	-0.103413	-0.470057	0.421376	0.0880821	-0.336484	-0.547246	-0.227772	-0.574444	-0.970897	-0.925681	-0.0129057	-0.535454	-0.558538	0.175787	-0.0964698	0.622975	-0.943057	-0.211449	-0.805523	-0.122091	-0.359584	0.236796	-0.191384	-0.436199	-0.703512
-5.11429	0.25472	-0.60587	-1.09443	-0.679983	-0.0877164	-0.912978	-0.545556	-0.541768	0.0310529	-0.824145	-0.868803	-0.222572	0.156238	-0.00408566	-0.367988	-0.295075	-0.369381	-0.499895	0.153958	0.419428	0.195213	0.135263	-0.472772	-0.060832	0.00863515	-0.442424	0.532026	0.0403417	-0.302309	-0.539371	-0.326551	-0.632167	-0.872319	-0.923734	0.044213	-0.589333	-0.69329	0.155699	-0.166024	0.619801	-1.00297	-0.254098	-0.74689	-0.187849	-0.285453	0.312276	-0.138533	-0.456134	-0.712601
-5.10446	0.222772	-0.679671	-1.11215	-0.607368	-0.188551	-0.918229	-0.489433	-0.551661	-0.000730942	-0.801239	-1.03425	-0.270785	0.153593	-0.0885107	-0.396349	-0.327857	-0.402855	-0.539525	0.312292	0.540145	0.155419	0.068412	-0.386601	-0.0462015	0.123123	-0.383001	0.587823	-0.00712239	-0.211213	-0.484075	-0.405071	-0.687073	-0.755135	-0.899534	0.080254	-0.652769	-0.832928	0.127434	-0.244335	0.589709	-1.07335	-0.305132	-0.645784	-0.27606	-0.222327	0.387008	-0.0993965	-0.481112	-0.699495
-5.09463	0.176177	-0.761187	-1.10952	-0.530253	-0.287105	-0.903125	-0.417268	-0.572588	-0.0300822	-0.723376	-1.19132	-0.312624	0.148649	-0.148125	-0.418902	-0.350426	-0.426693	-0.528945	0.454878	0.625448	0.139094	0.0170897	-0.296755	-0.022493	0.223244	-0.302325	0.604594	-0.0428829	-0.0786428	-0.391875	-0.449717	-0.741714	-0.631066	-0.85833	0.0871811	-0.729887	-0.974893	0.088463	-0.32695	0.533201	-1.13162	-0.364766	-0.506258	-0.37917	-0.18372	0.450989	-0.0766344	-0.514196	-0.665015
-5.0848	0.119852	-0.842044	-1.08006	-0.4516	-0.380395	-0.872469	-0.341537	-0.604366	-0.0561006	-0.604786	-1.30482	-0.346875	0.141872	-0.168879	-0.43658	-0.359647	-0.416458	-0.475955	0.551716	0.664417	0.148681	-0.0189787	-0.207463	0.0125144	0.29017	-0.208525	0.5903	-0.067489	0.0807948	-0.272242	-0.424096	-0.78956	-0.517148	-0.808415	0.0479738	-0.809362	-1.1065	0.0354934	-0.409558	0.442705	-1.14678	-0.431001	-0.335885	-0.482958	-0.174667	0.490957	-0.071065	-0.575094	-0.612076
-5.07497	0.058395	-0.917601	-1.02835	-0.369194	-0.465545	-0.829778	-0.26889	-0.645308	-0.0784075	-0.457615	-1.35212	-0.371395	0.132262	-0.160171	-0.451027	-0.338112	-0.374942	-0.389685	0.581273	0.652142	0.185503	-0.0402547	-0.119893	0.058473	0.32734	-0.107321	0.549516	-0.0818078	0.246529	-0.135453	-0.330448	-0.805925	-0.417017	-0.748356	-0.0274606	-0.874102	-1.21587	-0.0324824	-0.482752	0.32123	-1.12366	-0.501652	-0.171837	-0.577198	-0.188146	0.511306	-0.0908464	-0.66921	-0.542404
-5.06514	-0.00539441	-0.984906	-0.964116	-0.276769	-0.525384	-0.777265	-0.202017	-0.694553	-0.0970758	-0.293835	-1.32493	-0.385093	0.108386	-0.133859	-0.463874	-0.275818	-0.31342	-0.284548	0.55928	0.597941	0.238391	-0.0475634	-0.0339673	0.113584	0.329275	-0.0030026	0.485756	-0.0872264	0.400781	0.0114079	-0.182312	-0.795395	-0.340788	-0.680461	-0.131213	-0.917602	-1.30147	-0.108006	-0.537792	0.179661	-1.07967	-0.57144	-0.0417346	-0.655079	-0.218646	0.51198	-0.152567	-0.781708	-0.459413
-5.05531	-0.0616655	-1.03613	-0.891247	-0.195821	-0.540572	-0.717103	-0.142873	-0.746824	-0.113021	-0.139114	-1.22138	-0.389594	0.062406	-0.0878064	-0.47209	-0.184022	-0.237003	-0.173443	0.505711	0.513855	0.295265	-0.0335902	0.0484034	0.182145	0.302919	0.0976077	0.401917	-0.0859708	0.533776	0.164332	0.00811133	-0.767095	-0.298526	-0.612584	-0.259147	-0.938128	-1.34814	-0.184364	-0.569621	0.0280817	-1.02524	-0.626908	0.0457744	-0.702674	-0.262819	0.491169	-0.248394	-0.901849	-0.366454
-5.04548	-0.0960154	-1.04199	-0.811273	-0.136508	-0.512249	-0.650569	-0.0929511	-0.792239	-0.128445	-0.0122353	-1.05351	-0.388988	-0.000687752	-0.0181367	-0.449367	-0.0847876	-0.150069	-0.0804487	0.436227	0.409056	0.338109	-0.00890175	0.105838	0.270446	0.259983	0.167823	0.300761	-0.080074	0.638981	0.318754	0.228789	-0.727072	-0.281842	-0.549343	-0.405806	-0.935811	-1.34772	-0.242337	-0.582073	-0.123876	-0.963822	-0.667229	0.0920911	-0.715094	-0.312072	0.454944	-0.358438	-1.01924	-0.266522
-5.03565	-0.106537	-1.00123	-0.725181	-0.0977242	-0.449035	-0.579309	-0.0612994	-0.806725	-0.149017	0.0844599	-0.860371	-0.387489	-0.0755546	0.0693412	-0.390988	0.00636556	-0.0586581	-0.025076	0.361821	0.289442	0.337625	0.013697	0.127591	0.369872	0.208591	0.202209	0.185473	-0.0709106	0.698815	0.452213	0.469269	-0.679334	-0.276826	-0.503509	-0.560389	-0.912959	-1.3035	-0.274831	-0.576654	-0.26073	-0.897364	-0.695653	0.103062	-0.694859	-0.344909	0.408603	-0.465973	-1.11431	-0.165996
-5.02582	-0.0905057	-0.927509	-0.632574	-0.0778685	-0.36029	-0.504743	-0.0595891	-0.791025	-0.180004	0.142075	-0.661022	-0.376646	-0.154116	0.168285	-0.313964	0.0879762	0.0265311	-0.00251504	0.287939	0.158842	0.295029	0.0286467	0.118458	0.473321	0.152959	0.211857	0.0606305	-0.0554009	0.687645	0.550345	0.710255	-0.632064	-0.284917	-0.479978	-0.710126	-0.871544	-1.22094	-0.28477	-0.548512	-0.372195	-0.831252	-0.714629	0.0865984	-0.640171	-0.363222	0.355552	-0.563309	-1.17373	-0.0949052
-5.01599	-0.0521693	-0.833668	-0.532829	-0.0747436	-0.257443	-0.427934	-0.0797929	-0.753104	-0.223144	0.146566	-0.461272	-0.362878	-0.231224	0.268634	-0.23631	0.161476	0.0995876	-0.0057531	0.216257	0.0199808	0.219995	0.0360007	0.0830441	0.568835	0.0991847	0.205205	-0.0588255	-0.027032	0.619741	0.616519	0.931045	-0.590887	-0.301023	-0.4753	-0.845703	-0.815066	-1.10801	-0.274207	-0.49583	-0.429886	-0.7859	-0.725945	0.0459963	-0.569097	-0.371213	0.298103	-0.62244	-1.18215	-0.0776233
-5.00616	-0.000290747	-0.736889	-0.43107	-0.0860945	-0.152047	-0.349984	-0.113012	-0.700285	-0.276841	0.0974294	-0.26368	-0.352299	-0.304067	0.356078	-0.164195	0.226039	0.158071	-0.0349559	0.147396	-0.116311	0.120691	0.0395907	0.0265671	0.626801	0.0663676	0.188709	-0.162649	0.0114864	0.513086	0.647257	1.10646	-0.556979	-0.323648	-0.480184	-0.963486	-0.751488	-0.975791	-0.244368	-0.418728	-0.422521	-0.77671	-0.73115	-0.0192088	-0.520714	-0.367669	0.236403	-0.64146	-1.10483	-0.104395
-4.99633	0.0585554	-0.644837	-0.356429	-0.110779	-0.0494266	-0.276027	-0.153586	-0.641193	-0.339493	-0.000793002	-0.0725693	-0.345816	-0.362704	0.425819	-0.101047	0.261822	0.201056	-0.100755	0.0832649	-0.217859	0.00407788	0.0431577	-0.0448603	0.644563	0.0566629	0.166453	-0.256515	0.056773	0.381955	0.637751	1.20285	-0.532058	-0.352442	-0.486113	-1.05934	-0.689795	-0.83435	-0.19587	-0.322763	-0.355295	-0.792486	-0.726804	-0.0892653	-0.504661	-0.351893	0.171443	-0.629258	-0.946284	-0.161304
-4.9865	0.12075	-0.557975	-0.323855	-0.159129	0.0485527	-0.223798	-0.19682	-0.575603	-0.398174	-0.135435	0.08173	-0.341358	-0.405362	0.485061	-0.0483568	0.262896	0.228315	-0.201553	0.0305861	-0.272595	-0.124257	0.0481301	-0.116656	0.623069	0.06253	0.141218	-0.344403	0.105963	0.241762	0.596437	1.2142	-0.528625	-0.377527	-0.480011	-1.10921	-0.637641	-0.692795	-0.126378	-0.221606	-0.238405	-0.822215	-0.710385	-0.153733	-0.513561	-0.325242	0.106327	-0.58802	-0.74567	-0.238594
-4.97667	0.170278	-0.474899	-0.324116	-0.237488	0.143042	-0.211534	-0.235687	-0.501439	-0.441455	-0.289085	0.176689	-0.329497	-0.435848	0.538641	-0.00563265	0.241274	0.223462	-0.338314	-0.0139335	-0.289833	-0.259769	0.0540695	-0.175899	0.562318	0.077906	0.113979	-0.428092	0.147005	0.119832	0.533348	1.14352	-0.554323	-0.405399	-0.459792	-1.10948	-0.607489	-0.555975	-0.0349558	-0.131919	-0.0869253	-0.858188	-0.686562	-0.217327	-0.54072	-0.288691	0.0464544	-0.517756	-0.541852	-0.328012
-4.96684	0.176597	-0.395016	-0.347386	-0.344357	0.222029	-0.235079	-0.266663	-0.420897	-0.469917	-0.4468	0.207809	-0.315399	-0.448389	0.589614	0.0281293	0.205576	0.18274	-0.505391	-0.0609412	-0.279371	-0.396837	0.0604343	-0.22236	0.473888	0.0989732	0.0899815	-0.509829	0.166818	0.030655	0.455679	1.01641	-0.602234	-0.4553	-0.428762	-1.07925	-0.617212	-0.426615	0.0660813	-0.0642395	0.0726935	-0.89521	-0.660749	-0.279436	-0.581487	-0.242449	-0.00523915	-0.418435	-0.356685	-0.421266
-4.957	0.146649	-0.320038	-0.38808	-0.473734	0.256161	-0.287117	-0.282762	-0.33521	-0.486956	-0.594823	0.178029	-0.310612	-0.446823	0.631183	0.0398553	0.161501	0.113989	-0.686279	-0.116659	-0.245108	-0.518697	0.0667162	-0.25986	0.368138	0.123614	0.0720276	-0.579366	0.171277	-0.0252571	0.369234	0.854141	-0.665027	-0.525383	-0.394164	-1.03639	-0.666693	-0.306494	0.164981	-0.00842028	0.22085	-0.930452	-0.63724	-0.335327	-0.633237	-0.196224	-0.0439739	-0.29355	-0.20152	-0.513695
-4.94717	0.0929584	-0.26734	-0.445078	-0.613595	0.247803	-0.358557	-0.278637	-0.246806	-0.495438	-0.727325	0.116807	-0.312509	-0.441435	0.652656	0.00268739	0.117198	0.0259828	-0.854308	-0.183663	-0.187444	-0.609525	0.0769633	-0.271238	0.252206	0.150921	0.062519	-0.616427	0.165585	-0.0553361	0.281768	0.668504	-0.737469	-0.608876	-0.356838	-0.992355	-0.748286	-0.20104	0.252711	0.0356528	0.351224	-0.959812	-0.615628	-0.373556	-0.693848	-0.173944	-0.0644455	-0.164237	-0.0758505	-0.607756
-4.93734	0.0196942	-0.241354	-0.515925	-0.742888	0.210439	-0.442097	-0.262478	-0.17576	-0.497482	-0.835513	0.0451477	-0.31832	-0.454463	0.653375	-0.0773546	0.080539	-0.0615555	-0.978078	-0.261389	-0.107465	-0.672265	0.0919703	-0.230944	0.130858	0.18196	0.0585117	-0.623823	0.154283	-0.0655657	0.197121	0.468388	-0.813904	-0.697348	-0.317677	-0.952396	-0.854638	-0.125961	0.323821	0.0642911	0.465537	-0.96392	-0.602948	-0.373928	-0.753033	-0.172658	-0.0690916	-0.058077	0.0196304	-0.710626
-4.92751	-0.0657387	-0.227122	-0.597433	-0.836842	0.155417	-0.532968	-0.24047	-0.131541	-0.49459	-0.911829	-0.0414009	-0.326598	-0.493162	0.637895	-0.189516	0.0495469	-0.128722	-1.04712	-0.323361	-0.00922625	-0.703662	0.0997015	-0.149891	0.0106693	0.200572	0.0521664	-0.60719	0.140377	-0.0597706	0.119417	0.263818	-0.884814	-0.785633	-0.283806	-0.919406	-0.975311	-0.0891341	0.366191	0.0752732	0.566675	-0.943549	-0.62895	-0.33126	-0.79106	-0.179639	-0.0605839	0.0302729	0.05717	-0.820958
-4.91768	-0.155155	-0.214399	-0.683274	-0.888189	0.0911443	-0.627894	-0.216672	-0.107555	-0.485182	-0.946509	-0.143796	-0.33949	-0.55352	0.610937	-0.323512	0.0336316	-0.167301	-1.06981	-0.340354	0.103926	-0.70907	0.0772358	-0.0405783	-0.0831554	0.192965	0.0347918	-0.572229	0.125958	-0.0381623	0.0578702	0.0668699	-0.93701	-0.869554	-0.265147	-0.892432	-1.09702	-0.10526	0.36792	0.0807467	0.65731	-0.90949	-0.685928	-0.270548	-0.816799	-0.184695	-0.0412849	0.102648	0.0235265	-0.897583
-4.90785	-0.219267	-0.203023	-0.754803	-0.901348	0.0230684	-0.723989	-0.195353	-0.100445	-0.463117	-0.941544	-0.258328	-0.366481	-0.634798	0.575669	-0.461699	0.035595	-0.177777	-1.05237	-0.315561	0.227281	-0.697398	0.0273608	0.087184	-0.138855	0.167087	0.0123989	-0.528559	0.112399	-0.00152947	0.0096856	-0.0840902	-0.952847	-0.946687	-0.270689	-0.870622	-1.1995	-0.172419	0.33474	0.0949281	0.73938	-0.869325	-0.760797	-0.210735	-0.842007	-0.182443	-0.0167122	0.151213	-0.0548783	-0.924233
-4.89802	-0.234956	-0.194204	-0.788188	-0.883393	-0.0444372	-0.805977	-0.195093	-0.109228	-0.431602	-0.899361	-0.384961	-0.406062	-0.736662	0.534296	-0.593066	0.0458732	-0.167654	-0.998406	-0.262181	0.340832	-0.67295	-0.0450597	0.221201	-0.15329	0.13298	-0.0104378	-0.484772	0.100686	0.0427128	-0.0297844	-0.166454	-0.937812	-1.02546	-0.299387	-0.843288	-1.26753	-0.273797	0.269831	0.12713	0.81433	-0.827401	-0.842657	-0.147563	-0.869103	-0.178514	0.00338244	0.15687	-0.150083	-0.907806
-4.88819	-0.206838	-0.189738	-0.78125	-0.842933	-0.109357	-0.852187	-0.218719	-0.132829	-0.394085	-0.821159	-0.50782	-0.454453	-0.839065	0.483862	-0.717047	0.0592518	-0.151682	-0.911419	-0.186096	0.431599	-0.638265	-0.130682	0.340459	-0.135417	0.101401	-0.0318179	-0.435673	0.0900216	0.0815928	-0.0643722	-0.176343	-0.890189	-1.09328	-0.345859	-0.795167	-1.28796	-0.395847	0.175446	0.183102	0.883143	-0.785956	-0.922842	-0.0786718	-0.897503	-0.18851	0.0109082	0.111372	-0.245412	-0.857678
-4.87836	-0.146185	-0.191011	-0.743925	-0.787844	-0.17501	-0.86635	-0.258432	-0.169381	-0.352972	-0.716092	-0.592026	-0.503797	-0.911561	0.417088	-0.828957	0.076077	-0.144928	-0.800794	-0.0946758	0.488643	-0.598602	-0.222192	0.436655	-0.0945196	0.0775911	-0.0510929	-0.37886	0.0783363	0.0992439	-0.0960048	-0.118855	-0.807189	-1.12386	-0.410713	-0.733275	-1.25325	-0.523183	0.0579833	0.263457	0.94673	-0.746523	-0.995149	-0.0150133	-0.923571	-0.224358	0.0030548	0.00987842	-0.333022	-0.780595
-4.86853	-0.0643057	-0.198618	-0.685531	-0.722981	-0.247359	-0.856794	-0.305618	-0.21635	-0.31014	-0.599837	-0.640985	-0.547227	-0.953087	0.32968	-0.895985	0.0953617	-0.154349	-0.678529	0.00682516	0.511102	-0.556601	-0.315631	0.511412	-0.0379049	0.0660638	-0.0678157	-0.314753	0.0636727	0.0934484	-0.116101	-0.0223244	-0.697714	-1.10991	-0.495784	-0.679983	-1.17262	-0.632225	-0.073502	0.348024	1.00567	-0.719835	-1.05493	0.022333	-0.939789	-0.286157	-0.0271228	-0.141263	-0.406669	-0.687476
-4.8587	0.0308686	-0.213607	-0.613482	-0.652244	-0.327698	-0.82895	-0.352112	-0.270968	-0.272524	-0.4857	-0.664119	-0.586006	-0.964489	0.225952	-0.901738	0.11791	-0.191703	-0.553348	0.116957	0.501911	-0.512701	-0.408872	0.564888	0.0229204	0.0662919	-0.0772257	-0.245603	0.0558619	0.0687741	-0.100754	0.0876381	-0.580238	-1.04873	-0.601209	-0.633431	-1.0559	-0.708516	-0.209751	0.428634	1.06011	-0.720512	-1.09715	0.0246387	-0.93969	-0.371416	-0.0719137	-0.328685	-0.464792	-0.584958
-4.84887	0.137167	-0.237417	-0.532848	-0.578353	-0.402446	-0.781141	-0.397305	-0.332704	-0.251349	-0.385819	-0.668259	-0.620617	-0.938212	0.121176	-0.84335	0.144425	-0.242163	-0.432877	0.233473	0.464866	-0.465868	-0.498618	0.580037	0.0547964	0.0763306	-0.0625808	-0.176973	0.0609302	0.0278354	-0.0590148	0.198604	-0.487615	-0.952296	-0.718624	-0.589571	-0.908663	-0.748113	-0.344532	0.511016	1.1101	-0.7404	-1.09952	-0.0064628	-0.913248	-0.451239	-0.106932	-0.531988	-0.515827	-0.483343
-4.83904	0.243087	-0.271459	-0.447113	-0.505273	-0.467026	-0.719886	-0.441478	-0.403398	-0.255515	-0.310411	-0.65911	-0.651288	-0.873013	0.0191444	-0.726419	0.174631	-0.288926	-0.326176	0.327235	0.405503	-0.413836	-0.557139	0.563136	0.0543421	0.0942092	-0.0190062	-0.129011	0.0701223	-0.0264736	-0.000588071	0.308066	-0.427149	-0.839755	-0.826024	-0.545148	-0.736927	-0.753914	-0.469784	0.588571	1.13411	-0.767073	-1.0497	-0.0497579	-0.851352	-0.501652	-0.133228	-0.728444	-0.562817	-0.390835
-4.82921	0.310154	-0.322153	-0.359679	-0.448293	-0.519682	-0.65035	-0.484892	-0.483048	-0.27963	-0.265376	-0.640745	-0.678859	-0.776869	-0.0766263	-0.572283	0.206564	-0.335553	-0.235076	0.381236	0.328356	-0.35529	-0.559465	0.520699	0.0338385	0.117766	0.0483868	-0.0999006	0.0811127	-0.0843653	0.0700675	0.414581	-0.39551	-0.717108	-0.916385	-0.503859	-0.55248	-0.734277	-0.576633	0.64505	1.11687	-0.783234	-0.955169	-0.0885903	-0.771443	-0.535873	-0.154761	-0.901418	-0.607575	-0.324285
-4.81938	0.32667	-0.387644	-0.293058	-0.412736	-0.565006	-0.575869	-0.526424	-0.574184	-0.315859	-0.240083	-0.606484	-0.703574	-0.655423	-0.159401	-0.396735	0.235483	-0.376052	-0.160411	0.406307	0.236958	-0.290069	-0.511616	0.460606	0.00256789	0.14468	0.135999	-0.075662	0.0900497	-0.128902	0.151516	0.49487	-0.389346	-0.587512	-0.988186	-0.476708	-0.378452	-0.700587	-0.657036	0.670429	1.06769	-0.784742	-0.83345	-0.124632	-0.706228	-0.562598	-0.173574	-1.03337	-0.64361	-0.304686
-4.80955	0.293774	-0.459196	-0.270268	-0.400528	-0.607707	-0.498682	-0.550623	-0.674121	-0.359743	-0.213011	-0.551551	-0.718267	-0.514796	-0.222413	-0.20914	0.26949	-0.400161	-0.0992566	0.405885	0.135635	-0.219753	-0.424057	0.389706	-0.0364669	0.16533	0.232053	-0.0517192	0.0761178	-0.145948	0.241823	0.53045	-0.404922	-0.449269	-1.04418	-0.466817	-0.230991	-0.665919	-0.711394	0.658023	0.997101	-0.771811	-0.70096	-0.154546	-0.656412	-0.587226	-0.187106	-1.10399	-0.647692	-0.323877
-4.79972	0.217324	-0.530384	-0.286016	-0.404877	-0.648018	-0.419875	-0.554604	-0.777046	-0.405953	-0.183315	-0.479786	-0.710053	-0.360643	-0.261631	-0.0164327	0.31181	-0.40454	-0.0485728	0.376311	0.0323555	-0.14579	-0.306575	0.310683	-0.0948577	0.165582	0.326582	-0.0278239	0.0321609	-0.133103	0.337998	0.543529	-0.440756	-0.301697	-1.08093	-0.473772	-0.116718	-0.640438	-0.736872	0.602391	0.914787	-0.749029	-0.571102	-0.181283	-0.616922	-0.614469	-0.188462	-1.11082	-0.62273	-0.369674
-4.78989	0.106762	-0.59802	-0.329985	-0.417435	-0.679597	-0.34069	-0.543277	-0.854812	-0.443847	-0.18087	-0.395559	-0.675584	-0.213383	-0.278279	0.159497	0.362317	-0.390488	-0.00545937	0.315948	-0.0682051	-0.0680876	-0.16819	0.224788	-0.168081	0.147016	0.41582	-0.00417984	-0.031522	-0.0941206	0.438615	0.550451	-0.476052	-0.173474	-1.09362	-0.495015	-0.0364252	-0.631361	-0.707316	0.513573	0.828556	-0.720459	-0.450271	-0.207716	-0.585435	-0.646698	-0.170134	-1.06162	-0.587294	-0.429798
-4.78006	-0.0275668	-0.661043	-0.391611	-0.429776	-0.694131	-0.274643	-0.519854	-0.894112	-0.47021	-0.214594	-0.31829	-0.621214	-0.0919746	-0.276179	0.290948	0.412062	-0.361097	0.0229946	0.23309	-0.150623	0.0130358	-0.00835649	0.133699	-0.231441	0.124441	0.496465	0.0189286	-0.10621	-0.0347368	0.543178	0.556685	-0.492739	-0.0760407	-1.07761	-0.52655	0.0187361	-0.641072	-0.628475	0.407655	0.743601	-0.680416	-0.340982	-0.235888	-0.558054	-0.683489	-0.159856	-0.963461	-0.555436	-0.496656
-4.77023	-0.176933	-0.720793	-0.462852	-0.440205	-0.687752	-0.230241	-0.487362	-0.897719	-0.484886	-0.276118	-0.26919	-0.556434	0.00206107	-0.259439	0.380826	0.457806	-0.318451	0.0189988	0.138828	-0.19136	0.0794139	0.169122	0.0416971	-0.281651	0.110013	0.567871	0.0365169	-0.183146	0.0399613	0.616481	0.562986	-0.488886	0.000104317	-1.03053	-0.566132	0.0527042	-0.670066	-0.521531	0.295445	0.664081	-0.625851	-0.243085	-0.264169	-0.533603	-0.715309	-0.179672	-0.824929	-0.534653	-0.566324
-4.7604	-0.333986	-0.780969	-0.53596	-0.454214	-0.658903	-0.203094	-0.453843	-0.867909	-0.488584	-0.339948	-0.243609	-0.491594	0.0615259	-0.220336	0.433944	0.499128	-0.264171	-0.0117214	0.0343258	-0.194473	0.121444	0.358143	-0.043353	-0.317246	0.100228	0.630311	0.0361774	-0.256885	0.129436	0.633678	0.566427	-0.465219	0.0626537	-0.949086	-0.617553	0.0665931	-0.718735	-0.407437	0.192547	0.59636	-0.563816	-0.167672	-0.288597	-0.513767	-0.756495	-0.219005	-0.667222	-0.528579	-0.641153
-4.75057	-0.485197	-0.840629	-0.603233	-0.475923	-0.607373	-0.19162	-0.421225	-0.810352	-0.483328	-0.388439	-0.233354	-0.431692	0.0879897	-0.146248	0.453949	0.528963	-0.200938	-0.0607813	-0.0800399	-0.171406	0.133064	0.534951	-0.111667	-0.344523	0.0911841	0.6859	0.0329217	-0.325686	0.229842	0.598591	0.561953	-0.425701	0.117525	-0.843757	-0.680775	0.0582748	-0.782199	-0.30801	0.1211	0.55064	-0.50188	-0.137022	-0.313053	-0.499029	-0.798158	-0.267506	-0.514068	-0.53135	-0.72439
-4.74074	-0.588997	-0.884777	-0.665378	-0.502635	-0.534445	-0.188055	-0.385191	-0.731542	-0.471241	-0.428358	-0.233716	-0.393909	0.091256	-0.0558053	0.448072	0.539319	-0.128533	-0.121356	-0.199907	-0.130874	0.120301	0.659353	-0.160506	-0.36803	0.079522	0.73635	0.0308365	-0.3846	0.331285	0.528688	0.545454	-0.372151	0.163966	-0.727369	-0.754408	0.00643856	-0.852774	-0.242569	0.0914937	0.534097	-0.456429	-0.139647	-0.345662	-0.471374	-0.827274	-0.318123	-0.378214	-0.538066	-0.804755
-4.73091	-0.63071	-0.898523	-0.722292	-0.526834	-0.444128	-0.189173	-0.341011	-0.637832	-0.455073	-0.476567	-0.240439	-0.396148	0.079298	0.0299754	0.421027	0.525016	-0.0634523	-0.188334	-0.294057	-0.0785463	0.0886544	0.724928	-0.190415	-0.388978	0.0663333	0.780768	0.0259962	-0.408112	0.419773	0.434312	0.517152	-0.306321	0.198038	-0.607367	-0.837102	-0.0931103	-0.920097	-0.213096	0.102234	0.55524	-0.444312	-0.159671	-0.375726	-0.42519	-0.83362	-0.365022	-0.265106	-0.545916	-0.87222
-4.72108	-0.601924	-0.883666	-0.759266	-0.548992	-0.344317	-0.193916	-0.288521	-0.534566	-0.438849	-0.541269	-0.250308	-0.430495	0.0577012	0.103333	0.37659	0.484907	-0.0165498	-0.251094	-0.347088	-0.0179286	0.042563	0.731102	-0.195488	-0.395884	0.0535399	0.79874	0.01748	-0.391171	0.463706	0.324896	0.478563	-0.240388	0.221907	-0.488529	-0.923746	-0.225586	-0.961514	-0.211742	0.145093	0.602535	-0.460874	-0.184047	-0.402075	-0.369929	-0.815527	-0.398603	-0.18256	-0.548024	-0.919802
-4.71124	-0.50087	-0.849514	-0.768532	-0.573877	-0.247041	-0.20231	-0.229957	-0.425394	-0.425394	-0.614183	-0.262973	-0.488155	0.0306404	0.162535	0.313339	0.420132	0.020293	-0.300761	-0.365246	0.0492539	-0.0141861	0.676279	-0.172389	-0.373661	0.040899	0.785176	0.00575249	-0.343866	0.451396	0.208385	0.431055	-0.20635	0.23016	-0.374395	-1.00413	-0.374027	-0.954773	-0.230711	0.213523	0.661014	-0.501148	-0.203604	-0.430068	-0.313913	-0.787401	-0.388228	-0.134135	-0.537523	-0.948234
-4.70141	-0.354692	-0.802662	-0.760579	-0.606521	-0.160162	-0.216182	-0.167139	-0.312692	-0.414078	-0.672158	-0.28788	-0.56306	0.00660282	0.208479	0.233076	0.333499	0.0532742	-0.338533	-0.361051	0.121057	-0.0771832	0.573357	-0.12929	-0.317433	0.0281754	0.748019	-0.00752057	-0.275464	0.398227	0.090055	0.385568	-0.202929	0.216043	-0.286889	-1.07	-0.520034	-0.908724	-0.281358	0.302673	0.718173	-0.552914	-0.210409	-0.456954	-0.267139	-0.763356	-0.333233	-0.115589	-0.523214	-0.957384
-4.69158	-0.203553	-0.747698	-0.751077	-0.636145	-0.0818586	-0.237496	-0.0971565	-0.198349	-0.404153	-0.717205	-0.327962	-0.650961	0.00132219	0.242079	0.140276	0.228803	0.0857289	-0.354416	-0.33749	0.188955	-0.142466	0.437026	-0.0764972	-0.22538	0.0154029	0.694576	-0.0140314	-0.194942	0.317984	-0.0268268	0.347969	-0.213121	0.172828	-0.257495	-1.11618	-0.651674	-0.833636	-0.347231	0.402488	0.770905	-0.604445	-0.207789	-0.479573	-0.24423	-0.724613	-0.241273	-0.127449	-0.514132	-0.94385
-4.68175	-0.0531309	-0.687598	-0.745017	-0.654824	-0.0115928	-0.267532	-0.0216692	-0.0888261	-0.400179	-0.753073	-0.380317	-0.736407	0.0107909	0.257674	0.040803	0.11656	0.11868	-0.336749	-0.296299	0.235762	-0.206634	0.276756	-0.0204901	-0.100059	0.00688114	0.628812	-0.00809849	-0.115317	0.216829	-0.127567	0.31037	-0.228788	0.0919359	-0.28088	-1.13951	-0.765549	-0.734052	-0.407191	0.479874	0.817208	-0.64303	-0.199788	-0.487042	-0.240299	-0.66829	-0.117492	-0.182925	-0.502389	-0.911973
-4.67192	0.091927	-0.624326	-0.742902	-0.674532	0.0470721	-0.307437	0.0356436	-0.0124321	-0.402548	-0.777402	-0.427084	-0.780967	0.0304393	0.237513	-0.0435282	0.0137942	0.152263	-0.292247	-0.240366	0.254524	-0.267821	0.10342	0.0239144	0.0430256	0.0172645	0.550736	0.00894375	-0.0433667	0.0999893	-0.189155	0.278625	-0.246368	-0.0282049	-0.34068	-1.11509	-0.861077	-0.612994	-0.449636	0.511911	0.858513	-0.648393	-0.189726	-0.468672	-0.247132	-0.608313	0.0308609	-0.26508	-0.482374	-0.847312
-4.66209	0.20001	-0.559212	-0.742457	-0.69919	0.0804655	-0.360457	0.0678713	0.025845	-0.411227	-0.78186	-0.45132	-0.761386	0.06564	0.188334	-0.100449	-0.0761467	0.186643	-0.229387	-0.171269	0.253626	-0.321402	-0.0742714	0.0500487	0.193599	0.0353801	0.462398	0.0408371	0.0194313	-0.0262498	-0.21836	0.257697	-0.260594	-0.180818	-0.422301	-1.03036	-0.939282	-0.484469	-0.470989	0.493571	0.900085	-0.612885	-0.169651	-0.437571	-0.254902	-0.549767	0.188132	-0.363085	-0.451672	-0.738855
-4.65226	0.252478	-0.493186	-0.738976	-0.728731	0.0788632	-0.425929	0.0776607	0.0316906	-0.425515	-0.760491	-0.457896	-0.673444	0.115528	0.124176	-0.137977	-0.150505	0.222461	-0.155458	-0.0889403	0.239873	-0.346124	-0.22969	0.0613885	0.344297	0.0417003	0.367229	0.0888335	0.0758629	-0.156192	-0.225006	0.248413	-0.273461	-0.352599	-0.516558	-0.901718	-0.999505	-0.361781	-0.471012	0.425506	0.942502	-0.550729	-0.155323	-0.40472	-0.265661	-0.488176	0.340501	-0.468002	-0.40663	-0.602357
-4.64243	0.250735	-0.427468	-0.728456	-0.757475	0.0521669	-0.500936	0.0648453	0.0107567	-0.444373	-0.716092	-0.455357	-0.528444	0.171416	0.0558444	-0.16388	-0.183195	0.253837	-0.0786254	-0.00619528	0.21823	-0.340747	-0.323171	0.0598949	0.464235	0.0348274	0.270361	0.142185	0.127493	-0.280066	-0.21735	0.249547	-0.295583	-0.526998	-0.617181	-0.743883	-1.03464	-0.26534	-0.451969	0.314368	0.978456	-0.47525	-0.160951	-0.375126	-0.298878	-0.422298	0.463506	-0.56314	-0.345876	-0.456952
-4.6326	0.216782	-0.368169	-0.707092	-0.778907	0.0183248	-0.580478	0.0322731	-0.0311106	-0.466967	-0.652608	-0.448811	-0.343053	0.209498	-0.0124882	-0.182444	-0.159963	0.269167	-0.0196746	0.0562879	0.190247	-0.305752	-0.344244	0.0493029	0.539415	0.0160575	0.19008	0.186199	0.163702	-0.376668	-0.203499	0.257068	-0.331351	-0.678484	-0.715301	-0.568018	-1.03759	-0.218836	-0.422229	0.1704	1.00764	-0.397882	-0.195087	-0.3501	-0.337261	-0.356194	0.520109	-0.643295	-0.270786	-0.319892
-4.62277	0.17651	-0.315831	-0.663086	-0.790439	-0.00823472	-0.652029	-0.0156804	-0.0875336	-0.492348	-0.578618	-0.440345	-0.136277	0.216699	-0.0788426	-0.189324	-0.0957805	0.27436	0.0147115	0.0934975	0.158258	-0.24748	-0.311467	0.0331958	0.578466	-0.0113072	0.138248	0.2211	0.175943	-0.425892	-0.19369	0.259826	-0.379804	-0.79121	-0.777144	-0.384088	-1.02157	-0.214464	-0.385666	0.00612218	1.03099	-0.328537	-0.261663	-0.334518	-0.358461	-0.291993	0.512367	-0.712754	-0.177215	-0.199816
-4.61294	0.139528	-0.269291	-0.589804	-0.790497	-0.0258626	-0.701901	-0.0749732	-0.153165	-0.519485	-0.500084	-0.430138	0.0564353	0.197951	-0.142222	-0.184318	-0.00575698	0.262558	0.0290712	0.105457	0.129791	-0.181372	-0.244657	0.013809	0.590119	-0.0440425	0.108979	0.243265	0.169395	-0.430966	-0.1918	0.258199	-0.435366	-0.852551	-0.787546	-0.206733	-0.999132	-0.237231	-0.326881	-0.154059	1.03837	-0.273743	-0.35425	-0.334712	-0.356946	-0.238685	0.450416	-0.778427	-0.0657151	-0.102994
-4.60311	0.108465	-0.228038	-0.489353	-0.792136	-0.0333624	-0.716598	-0.14215	-0.223911	-0.548055	-0.418135	-0.408457	0.213806	0.159125	-0.202859	-0.168856	0.0985771	0.227335	0.0281387	0.096216	0.103774	-0.117219	-0.157234	-0.00778457	0.580956	-0.0795881	0.109796	0.246258	0.147235	-0.397282	-0.19475	0.252529	-0.487944	-0.86573	-0.757237	-0.0568087	-0.97622	-0.278209	-0.267995	-0.284967	1.01426	-0.243451	-0.466577	-0.340537	-0.341974	-0.224925	0.344478	-0.84246	0.0493575	-0.0590672
-4.59328	0.0849851	-0.19217	-0.365652	-0.805542	-0.0323456	-0.685064	-0.216986	-0.297158	-0.577869	-0.348008	-0.364502	0.330046	0.105643	-0.261363	-0.142992	0.207977	0.160854	0.0161074	0.0702807	0.078702	-0.0581087	-0.0573411	-0.0393655	0.552316	-0.116674	0.141683	0.22604	0.11007	-0.331737	-0.212954	0.243048	-0.515826	-0.842051	-0.699323	0.0507648	-0.95401	-0.338927	-0.227679	-0.377169	0.964218	-0.236459	-0.605865	-0.342812	-0.321625	-0.241101	0.209567	-0.904981	0.144799	-0.0840753
-4.58345	0.0827072	-0.162448	-0.22808	-0.820142	-0.0244176	-0.618915	-0.29839	-0.371161	-0.618428	-0.311088	-0.30403	0.403465	0.0425864	-0.313152	-0.106268	0.307847	0.0690404	-0.0033019	0.0305274	0.0542581	-0.00540313	0.0484364	-0.0865193	0.501776	-0.154448	0.196053	0.181578	0.0585206	-0.240345	-0.250385	0.22986	-0.516275	-0.792139	-0.625729	0.105198	-0.933491	-0.40989	-0.214633	-0.431897	0.895123	-0.249456	-0.750819	-0.334944	-0.302125	-0.270085	0.0606676	-0.963753	0.208067	-0.152993
-4.57362	0.108547	-0.151465	-0.0821918	-0.828127	-0.0080281	-0.529642	-0.380448	-0.430639	-0.671085	-0.303559	-0.254156	0.432166	-0.0282021	-0.339613	-0.0587786	0.375187	-0.0271834	-0.0314426	-0.030048	0.030154	0.0412299	0.151522	-0.140247	0.431087	-0.192964	0.265102	0.110815	-0.00479537	-0.128502	-0.295933	0.215657	-0.512641	-0.72468	-0.546736	0.0737936	-0.924826	-0.479655	-0.229422	-0.457868	0.812942	-0.276114	-0.884826	-0.319061	-0.296384	-0.297859	-0.0836389	-1.01427	0.207772	-0.238376
-4.56379	0.151113	-0.167726	0.0504515	-0.831415	0.0306866	-0.427604	-0.430994	-0.44335	-0.719268	-0.319519	-0.217844	0.405958	-0.108629	-0.332391	-0.00169699	0.393468	-0.118567	-0.0820619	-0.109088	0.00606017	0.0877533	0.249195	-0.19306	0.34165	-0.229015	0.340504	0.0190183	-0.0746379	-0.00580213	-0.342633	0.202574	-0.538956	-0.655675	-0.475679	-0.0422428	-0.936183	-0.542643	-0.26098	-0.463469	0.722214	-0.310352	-0.994327	-0.304456	-0.307353	-0.318484	-0.195077	-1.05452	0.133315	-0.323388
-4.55396	0.190146	-0.203014	0.128355	-0.836928	0.0781763	-0.327224	-0.432051	-0.418301	-0.755895	-0.353329	-0.186471	0.330043	-0.194891	-0.298165	0.062898	0.373084	-0.199161	-0.150675	-0.199706	-0.0182357	0.140525	0.343085	-0.246261	0.244776	-0.25185	0.400852	-0.0857343	-0.140991	0.117867	-0.382144	0.192632	-0.596762	-0.597127	-0.418933	-0.224859	-0.96994	-0.568986	-0.297738	-0.470671	0.626332	-0.346237	-1.07201	-0.292057	-0.334608	-0.331792	-0.279712	-1.06546	-0.00113779	-0.407048
-4.54413	0.211049	-0.250089	0.140878	-0.850135	0.124903	-0.233601	-0.394038	-0.372531	-0.778388	-0.399538	-0.157243	0.21543	-0.279438	-0.243267	0.132975	0.324323	-0.266146	-0.224802	-0.295608	-0.042891	0.203808	0.43383	-0.300337	0.152296	-0.280246	0.438496	-0.19719	-0.203046	0.235851	-0.409745	0.186116	-0.67594	-0.554586	-0.377968	-0.453539	-1.02123	-0.542062	-0.328947	-0.487032	0.524984	-0.398535	-1.11398	-0.281474	-0.371268	-0.347424	-0.345429	-1.04277	-0.180744	-0.492863
-4.5343	0.210782	-0.304518	0.088624	-0.872709	0.168415	-0.147426	-0.329304	-0.315028	-0.783874	-0.453021	-0.129072	0.0704628	-0.349556	-0.174131	0.20672	0.25578	-0.318504	-0.295275	-0.384423	-0.071295	0.272456	0.517772	-0.354958	0.0661763	-0.319455	0.452683	-0.311903	-0.261345	0.343184	-0.41793	0.17389	-0.775933	-0.531922	-0.351525	-0.696555	-1.07552	-0.473753	-0.353997	-0.505531	0.414918	-0.474666	-1.12153	-0.274959	-0.398352	-0.367667	-0.385376	-0.992155	-0.390898	-0.58324
-4.52447	0.187906	-0.364928	-0.00866007	-0.905182	0.203163	-0.0680915	-0.25035	-0.251011	-0.756006	-0.505989	-0.101926	-0.095903	-0.38775	-0.0937803	0.283142	0.174494	-0.342717	-0.353668	-0.432497	-0.106079	0.332101	0.568277	-0.410258	-0.0120174	-0.366635	0.442305	-0.418215	-0.316469	0.437464	-0.38681	0.14985	-0.899836	-0.533611	-0.337202	-0.924336	-1.10773	-0.3742	-0.379597	-0.52271	0.307275	-0.567171	-1.1051	-0.267792	-0.411997	-0.395038	-0.39831	-0.917434	-0.617989	-0.678561
-4.51464	0.146381	-0.430327	-0.129304	-0.946589	0.22736	0.00370379	-0.171765	-0.183743	-0.698856	-0.55364	-0.0784865	-0.271194	-0.397351	-0.00423058	0.362193	0.0858112	-0.317811	-0.39029	-0.433036	-0.144917	0.381296	0.577769	-0.465212	-0.0792285	-0.418574	0.396667	-0.490027	-0.367064	0.517219	-0.319817	0.116015	-1.03447	-0.57333	-0.33195	-1.11642	-1.10698	-0.261676	-0.394047	-0.53637	0.237071	-0.668031	-1.06181	-0.249205	-0.418161	-0.406392	-0.385694	-0.81093	-0.847738	-0.774249
-4.50481	0.0982825	-0.498699	-0.263807	-0.995817	0.239344	0.0497586	-0.103449	-0.115638	-0.628183	-0.597848	-0.0635956	-0.426773	-0.384031	0.0926491	0.424135	-0.00404887	-0.254363	-0.406943	-0.399525	-0.185219	0.42037	0.551575	-0.518725	-0.133261	-0.472421	0.316271	-0.522118	-0.38633	0.565643	-0.23079	0.082246	-1.14062	-0.648115	-0.345608	-1.25824	-1.07112	-0.161905	-0.393576	-0.541859	0.216784	-0.763808	-0.974875	-0.224773	-0.419716	-0.399778	-0.347703	-0.667895	-1.06697	-0.844003
-4.49498	0.0354021	-0.560902	-0.410791	-1.05168	0.231998	0.0614674	-0.0524581	-0.0486947	-0.555195	-0.650354	-0.050566	-0.529333	-0.351365	0.197516	0.455642	-0.0850798	-0.164614	-0.406551	-0.343212	-0.214625	0.44781	0.498003	-0.559806	-0.145024	-0.52506	0.208696	-0.517691	-0.347745	0.568317	-0.143433	0.0768015	-1.20093	-0.750877	-0.38972	-1.34665	-1.00816	-0.090772	-0.379636	-0.515401	0.242083	-0.849531	-0.867603	-0.200224	-0.410115	-0.382222	-0.308115	-0.494927	-1.26122	-0.880774
-4.48515	-0.0336503	-0.594556	-0.569636	-1.10001	0.193545	0.04487	-0.0397919	0.00405204	-0.484629	-0.71039	-0.0469322	-0.58052	-0.306001	0.309393	0.462844	-0.145918	-0.0564265	-0.37517	-0.272027	-0.221057	0.456805	0.421597	-0.577481	-0.110403	-0.566968	0.0830244	-0.482779	-0.2526	0.522218	-0.0723725	0.0915613	-1.21908	-0.875567	-0.456788	-1.38652	-0.925495	-0.0482027	-0.354614	-0.429604	0.306557	-0.929302	-0.756456	-0.170453	-0.377656	-0.358927	-0.280004	-0.314647	-1.38798	-0.891211
-4.47532	-0.0951937	-0.60484	-0.733939	-1.11524	0.131309	0.00664573	-0.0774855	0.0186885	-0.419707	-0.748009	-0.0551683	-0.590321	-0.252696	0.417508	0.450285	-0.155166	0.0596222	-0.311867	-0.18578	-0.212555	0.435499	0.325613	-0.575861	-0.0449618	-0.589844	-0.0545508	-0.427785	-0.116371	0.443803	-0.0261748	0.111998	-1.20695	-1.01434	-0.522858	-1.381	-0.823324	-0.0407873	-0.321778	-0.298253	0.394816	-1.00602	-0.651463	-0.127244	-0.321187	-0.329133	-0.259947	-0.161104	-1.41038	-0.882918
-4.46548	-0.14742	-0.600742	-0.871734	-1.09619	0.0557217	-0.046641	-0.155341	-0.00126608	-0.379686	-0.752664	-0.0759509	-0.567162	-0.194672	0.507278	0.413734	-0.115306	0.163054	-0.224429	-0.0910894	-0.195926	0.383712	0.213824	-0.558268	0.0426018	-0.595965	-0.198231	-0.362076	0.0340659	0.351898	-0.00713693	0.132144	-1.17009	-1.1405	-0.566204	-1.31228	-0.703284	-0.0778464	-0.283307	-0.140914	0.498441	-1.07904	-0.560623	-0.073064	-0.248535	-0.29371	-0.253812	-0.083974	-1.32378	-0.862377
-4.45565	-0.189128	-0.588114	-0.943157	-1.04659	-0.0272513	-0.107756	-0.262412	-0.0450626	-0.38402	-0.727892	-0.107026	-0.518063	-0.13441	0.57473	0.355244	-0.0386137	0.248589	-0.119703	0.00198344	-0.174823	0.308358	0.0903908	-0.524927	0.144608	-0.596627	-0.323744	-0.295115	0.176814	0.25869	-0.0120234	0.149443	-1.11571	-1.22005	-0.579625	-1.18952	-0.586114	-0.149834	-0.237059	0.0228535	0.619371	-1.14541	-0.490523	-0.0107777	-0.172003	-0.254022	-0.269625	-0.0858395	-1.14037	-0.83923
-4.44582	-0.21909	-0.57015	-0.942792	-0.971616	-0.113955	-0.166463	-0.387029	-0.101335	-0.420802	-0.678175	-0.145338	-0.441637	-0.0758148	0.603261	0.281476	0.0583434	0.3139	-0.00820485	0.0705864	-0.151407	0.216097	-0.0407491	-0.476847	0.25498	-0.592088	-0.417373	-0.230526	0.299082	0.168176	-0.0381671	0.164149	-1.0516	-1.2465	-0.563548	-1.02547	-0.494271	-0.246572	-0.191536	0.179865	0.749299	-1.20645	-0.44472	0.0653735	-0.11017	-0.211806	-0.303177	-0.150848	-0.892898	-0.815225
-4.43599	-0.237234	-0.546637	-0.883744	-0.875189	-0.198529	-0.218775	-0.514357	-0.159037	-0.477942	-0.609068	-0.187624	-0.338788	-0.0188225	0.596188	0.198198	0.154041	0.349453	0.10187	0.100183	-0.127153	0.113724	-0.174738	-0.418164	0.369482	-0.580254	-0.481186	-0.168397	0.369001	0.0798221	-0.0804176	0.178279	-0.982116	-1.21446	-0.517839	-0.836012	-0.432864	-0.347975	-0.151717	0.323773	0.878602	-1.26672	-0.421762	0.155311	-0.0928716	-0.170032	-0.34829	-0.265975	-0.628329	-0.789194
-4.42616	-0.235374	-0.521392	-0.789492	-0.760866	-0.275398	-0.265456	-0.63158	-0.216258	-0.546785	-0.528283	-0.229736	-0.21834	0.0340361	0.559387	0.109743	0.243998	0.343999	0.205633	0.101941	-0.102341	0.0059759	-0.28486	-0.352672	0.485403	-0.560898	-0.505009	-0.105759	0.379856	-0.00471602	-0.129554	0.1743	-0.908837	-1.12763	-0.444081	-0.649324	-0.392579	-0.439807	-0.119474	0.447647	0.967355	-1.32485	-0.416787	0.251025	-0.113936	-0.145051	-0.402102	-0.420402	-0.380084	-0.760456
-4.41633	-0.209525	-0.514383	-0.677563	-0.631729	-0.341899	-0.30611	-0.726407	-0.272885	-0.621003	-0.443117	-0.265992	-0.0880321	0.0616706	0.498332	0.0187322	0.328567	0.314401	0.292882	0.0854572	-0.0816283	-0.0861074	-0.338565	-0.282969	0.599459	-0.520353	-0.489189	-0.04444	0.339523	-0.0629769	-0.177467	0.143822	-0.829453	-0.99945	-0.346188	-0.491772	-0.364054	-0.515018	-0.0945814	0.528634	0.988499	-1.37232	-0.424077	0.324328	-0.164299	-0.135793	-0.464281	-0.598812	-0.168391	-0.727651
-4.4065	-0.166745	-0.526653	-0.558979	-0.492451	-0.395478	-0.339688	-0.783554	-0.328129	-0.687565	-0.35571	-0.29366	0.0271326	0.0623704	0.418707	-0.0733238	0.409685	0.269743	0.363669	0.0578496	-0.0665558	-0.127922	-0.329235	-0.214892	0.682151	-0.462068	-0.437868	0.0124347	0.258439	-0.0767504	-0.217813	0.0952448	-0.7525	-0.844449	-0.238875	-0.378128	-0.338219	-0.578057	-0.0758805	0.561898	0.948955	-1.38522	-0.467826	0.357059	-0.249483	-0.134391	-0.531629	-0.753154	0.00105862	-0.684905
-4.39667	-0.122585	-0.55406	-0.449476	-0.351353	-0.435956	-0.362468	-0.781125	-0.371146	-0.716354	-0.266615	-0.30208	0.10522	0.0430132	0.32328	-0.1604	0.482442	0.215513	0.422533	0.0256861	-0.0640293	-0.121528	-0.268082	-0.161087	0.70141	-0.399158	-0.353094	0.058339	0.148022	-0.0531003	-0.245188	0.0404744	-0.684155	-0.667096	-0.150071	-0.301003	-0.307822	-0.631174	-0.062272	0.565505	0.867291	-1.3633	-0.553678	0.354238	-0.379206	-0.14136	-0.601183	-0.842668	0.109751	-0.628789
-4.38684	-0.106349	-0.593441	-0.351946	-0.214794	-0.453021	-0.37471	-0.72086	-0.380418	-0.707638	-0.175772	-0.286769	0.149145	0.0096559	0.217946	-0.233265	0.514635	0.155555	0.46431	-0.00371337	-0.0766852	-0.0798446	-0.182439	-0.124551	0.659848	-0.34296	-0.24359	0.0959456	0.0184219	-0.00302108	-0.244462	-0.0133235	-0.618348	-0.470675	-0.102353	-0.247449	-0.270151	-0.677399	-0.052293	0.553381	0.760833	-1.31156	-0.654279	0.323018	-0.556073	-0.156454	-0.65567	-0.858761	0.117232	-0.562956
-4.37701	-0.124419	-0.639319	-0.261151	-0.0864931	-0.448433	-0.380796	-0.616804	-0.370363	-0.670319	-0.109675	-0.259311	0.161346	-0.0328532	0.123144	-0.289787	0.512487	0.092168	0.466266	-0.0279814	-0.0967865	-0.0188488	-0.0809688	-0.104994	0.569216	-0.292803	-0.125053	0.118805	-0.122565	0.0652998	-0.213515	-0.0629726	-0.551167	-0.276465	-0.106268	-0.208938	-0.218513	-0.719823	-0.0454886	0.530192	0.631191	-1.2278	-0.744844	0.269948	-0.775955	-0.179324	-0.684413	-0.807713	0.0196599	-0.512488
-4.36718	-0.168089	-0.68719	-0.176124	0.0223468	-0.434079	-0.383827	-0.486852	-0.354236	-0.608143	-0.0767845	-0.221982	0.145597	-0.0808816	0.0528188	-0.308486	0.496345	0.0263144	0.43084	-0.0460798	-0.121447	0.0512957	0.0107619	-0.107209	0.440771	-0.246988	-0.00546961	0.124301	-0.267734	0.147879	-0.171584	-0.106479	-0.483885	-0.123915	-0.161962	-0.180419	-0.147368	-0.746777	-0.0501942	0.501863	0.481494	-1.10588	-0.80733	0.200747	-1.00747	-0.20621	-0.690363	-0.689933	-0.149704	-0.477681
-4.35735	-0.227244	-0.722993	-0.11699	0.0979004	-0.414252	-0.385413	-0.347429	-0.336776	-0.530114	-0.0710359	-0.175481	0.107638	-0.131955	0.0129568	-0.289009	0.471806	-0.0425164	0.364498	-0.0581519	-0.150231	0.120381	0.0694492	-0.140539	0.286447	-0.204088	0.0999393	0.121421	-0.406709	0.244273	-0.138605	-0.147565	-0.419908	-0.0202053	-0.264948	-0.158181	-0.05423	-0.74174	-0.0654515	0.474172	0.331089	-0.948157	-0.835428	0.11914	-1.20981	-0.232356	-0.668585	-0.508658	-0.341551	-0.452928
-4.34752	-0.285887	-0.726025	-0.0906852	0.142683	-0.400891	-0.386133	-0.208783	-0.320365	-0.44684	-0.0868249	-0.122749	0.0526236	-0.186389	-0.00196866	-0.239397	0.442164	-0.100811	0.273757	-0.0657535	-0.182526	0.160568	0.0920451	-0.193944	0.123053	-0.1628	0.186173	0.115174	-0.530559	0.354382	-0.110041	-0.188824	-0.36347	0.0339035	-0.410623	-0.132206	0.0520448	-0.711997	-0.0802244	0.447683	0.223967	-0.764082	-0.827895	0.0381686	-1.36768	-0.24102	-0.620712	-0.274182	-0.513246	-0.438754
-4.33769	-0.325803	-0.70601	-0.0889843	0.159018	-0.417106	-0.384341	-0.0757205	-0.306138	-0.358636	-0.119126	-0.0675073	-0.018073	-0.250391	0.000444201	-0.167424	0.406859	-0.142965	0.165511	-0.057132	-0.220055	0.162327	0.0789737	-0.254812	-0.0409651	-0.121964	0.252916	0.117968	-0.615286	0.477894	-0.0826174	-0.214797	-0.322125	0.0411519	-0.590932	-0.0968807	0.156262	-0.665461	-0.0899804	0.422191	0.171115	-0.56697	-0.785503	-0.0299676	-1.46958	-0.231264	-0.547329	-0.000505103	-0.639359	-0.43705
-4.32786	-0.351487	-0.671789	-0.104324	0.135968	-0.462226	-0.36372	0.0427135	-0.295948	-0.272551	-0.163614	-0.013658	-0.107593	-0.293196	0.0171625	-0.0836665	0.36283	-0.163	0.0493477	-0.022059	-0.24539	0.13271	0.033838	-0.316732	-0.203755	-0.0761086	0.297274	0.134414	-0.652804	0.613954	-0.0546516	-0.204696	-0.306212	0.00993803	-0.781258	-0.0713775	0.241357	-0.608082	-0.0915969	0.396845	0.168031	-0.364286	-0.710199	-0.0810173	-1.50623	-0.218376	-0.449283	0.29684	-0.714854	-0.449616
-4.31803	-0.367676	-0.628201	-0.132616	0.075165	-0.527528	-0.326622	0.143448	-0.292286	-0.220502	-0.216484	0.0323814	-0.188973	-0.309349	0.0512603	-0.00800853	0.309712	-0.150988	-0.0578961	0.0380582	-0.248351	0.0821444	-0.0363735	-0.376033	-0.361396	-0.00843769	0.315482	0.15984	-0.648817	0.761583	-0.0290901	-0.165529	-0.323309	-0.0510654	-0.950577	-0.0698753	0.292523	-0.544693	-0.087668	0.371968	0.209474	-0.161042	-0.611582	-0.113322	-1.4757	-0.208093	-0.33029	0.596227	-0.739398	-0.478584
-4.3082	-0.371673	-0.578701	-0.170666	-0.0131224	-0.59962	-0.286129	0.212533	-0.293405	-0.205739	-0.275177	0.0660017	-0.238373	-0.31258	0.0894972	0.0536243	0.247341	-0.116864	-0.15242	0.115007	-0.241669	0.0296126	-0.123732	-0.422409	-0.483346	0.0859143	0.316002	0.187977	-0.616229	0.912506	-0.00719014	-0.105421	-0.374808	-0.134362	-1.07081	-0.0976364	0.289554	-0.478643	-0.087171	0.346934	0.290113	0.0391429	-0.51426	-0.119057	-1.38698	-0.201072	-0.195554	0.844527	-0.702797	-0.513772
-4.29837	-0.355093	-0.525258	-0.215034	-0.106055	-0.670168	-0.244754	0.230493	-0.301951	-0.218296	-0.337665	0.0839832	-0.257501	-0.310211	0.124469	0.0980353	0.17772	-0.0690595	-0.237505	0.200706	-0.230141	-0.0154256	-0.221611	-0.44885	-0.543213	0.206303	0.306028	0.211933	-0.564366	1.05223	0.00546716	-0.030732	-0.455593	-0.233463	-1.11922	-0.158422	0.239414	-0.409228	-0.105265	0.316832	0.402613	0.232136	-0.424165	-0.101726	-1.25246	-0.197277	-0.0515192	0.993714	-0.592322	-0.528696
-4.28854	-0.318814	-0.477777	-0.263442	-0.188324	-0.738299	-0.204249	0.20996	-0.33156	-0.251583	-0.402347	0.0731085	-0.251717	-0.299309	0.150637	0.125543	0.111091	-0.0124435	-0.31154	0.28699	-0.213952	-0.0520058	-0.325706	-0.435922	-0.535088	0.348897	0.290461	0.229289	-0.499189	1.15038	-0.00795654	0.0551869	-0.559349	-0.346118	-1.1053	-0.255248	0.151959	-0.340243	-0.14538	0.277723	0.539211	0.392893	-0.340991	-0.0742022	-1.08212	-0.195685	0.0919316	1.02924	-0.430327	-0.530136
-4.27871	-0.265865	-0.449339	-0.31323	-0.254746	-0.794742	-0.165546	0.165041	-0.381345	-0.299032	-0.467539	0.0269265	-0.22648	-0.274838	0.163967	0.138279	0.0723989	0.0516232	-0.355894	0.357205	-0.198951	-0.0805951	-0.43884	-0.38662	-0.466263	0.503426	0.270055	0.238664	-0.425364	1.18481	-0.047715	0.154365	-0.680515	-0.451661	-1.04556	-0.393645	0.0360912	-0.295337	-0.203217	0.235526	0.69396	0.504357	-0.280702	-0.0493347	-0.887004	-0.193791	0.228886	0.951581	-0.252783	-0.527603
-4.26888	-0.201057	-0.431607	-0.359636	-0.303618	-0.821067	-0.129351	0.104199	-0.446352	-0.355749	-0.53233	-0.0507692	-0.186026	-0.231779	0.157353	0.122115	0.0492399	0.115736	-0.372846	0.403916	-0.188474	-0.0876957	-0.533686	-0.313041	-0.360272	0.638521	0.245081	0.240196	-0.346722	1.16327	-0.110845	0.271065	-0.815034	-0.528264	-0.957365	-0.564032	-0.0977676	-0.272977	-0.273781	0.193178	0.861705	0.559612	-0.255005	-0.0350684	-0.69137	-0.191632	0.355659	0.785383	-0.0866378	-0.525904
-4.25905	-0.141371	-0.423349	-0.402518	-0.332189	-0.823448	-0.100037	0.0340818	-0.512562	-0.412548	-0.596421	-0.15634	-0.133203	-0.169338	0.134864	0.0698375	0.0311624	0.163507	-0.372542	0.427875	-0.184061	-0.0507797	-0.587624	-0.225443	-0.233186	0.742413	0.231146	0.249012	-0.270636	1.09363	-0.191562	0.401448	-0.962751	-0.582252	-0.85975	-0.749674	-0.237924	-0.273196	-0.352681	0.147637	1.0169	0.55682	-0.262808	-0.0351147	-0.517497	-0.192694	0.46291	0.554992	0.0517225	-0.528614
-4.24922	-0.103052	-0.432091	-0.443413	-0.341255	-0.809984	-0.093673	-0.0416512	-0.574918	-0.457548	-0.65997	-0.282752	-0.0718552	-0.0931209	0.101965	-0.00819096	0.0152333	0.197325	-0.361992	0.423358	-0.206127	0.019263	-0.594793	-0.13298	-0.0961277	0.804385	0.222844	0.273416	-0.202473	0.980651	-0.263245	0.536186	-1.10169	-0.617083	-0.759135	-0.935064	-0.377122	-0.29355	-0.436497	0.0995544	1.13993	0.499284	-0.29867	-0.0505475	-0.378831	-0.211681	0.535611	0.278392	0.155468	-0.531833
-4.23939	-0.0738383	-0.4541	-0.483359	-0.332538	-0.786005	-0.107195	-0.121256	-0.634	-0.481463	-0.722832	-0.416413	-0.00851847	-0.010001	0.0624223	-0.101822	0.00144053	0.214583	-0.345453	0.386269	-0.248049	0.104779	-0.550904	-0.039105	0.0454871	0.808334	0.196615	0.304837	-0.143006	0.833001	-0.316599	0.669966	-1.19465	-0.634523	-0.669384	-1.10542	-0.514835	-0.32504	-0.520956	0.0593742	1.22988	0.391354	-0.356897	-0.0819482	-0.275928	-0.234818	0.554273	-0.0234816	0.225492	-0.529733
-4.22956	-0.0453142	-0.48563	-0.522635	-0.306875	-0.754492	-0.133909	-0.199232	-0.689385	-0.490855	-0.78177	-0.551528	0.0314865	0.0556226	0.0181716	-0.192409	-0.00589398	0.214367	-0.326572	0.326106	-0.295866	0.183719	-0.480753	0.0542965	0.175107	0.756181	0.148006	0.341451	-0.0906775	0.658787	-0.358173	0.795497	-1.23255	-0.638186	-0.605248	-1.24288	-0.646726	-0.360152	-0.583196	0.019119	1.28372	0.238781	-0.430087	-0.125875	-0.201165	-0.256231	0.531791	-0.329129	0.262688	-0.518732
-4.21972	-0.0146251	-0.525594	-0.560214	-0.251853	-0.716026	-0.172848	-0.2504	-0.742774	-0.491457	-0.833092	-0.680428	0.0397708	0.0994962	-0.0142958	-0.263605	-0.00636775	0.202375	-0.316895	0.253965	-0.341395	0.253282	-0.398316	0.12676	0.26962	0.655669	0.0846622	0.383623	-0.0407342	0.461195	-0.39383	0.90761	-1.22118	-0.630953	-0.572328	-1.34211	-0.735878	-0.394159	-0.607376	-0.0221558	1.30168	0.0483989	-0.500618	-0.182811	-0.149985	-0.276058	0.488857	-0.61857	0.268239	-0.500894
-4.20989	0.0127297	-0.558951	-0.59939	-0.168735	-0.669607	-0.22221	-0.272988	-0.79814	-0.4868	-0.858435	-0.798041	0.0249814	0.125463	-0.0204025	-0.310786	-0.000833893	0.186578	-0.320425	0.18197	-0.379739	0.313214	-0.307346	0.151237	0.329118	0.518831	0.0159591	0.428384	0.0125486	0.244473	-0.427109	1.00557	-1.16564	-0.61432	-0.56044	-1.40282	-0.76849	-0.428933	-0.597963	-0.0650314	1.28081	-0.172309	-0.565797	-0.255163	-0.117419	-0.295528	0.442605	-0.849745	0.243002	-0.49028
-4.20006	0.0258959	-0.578052	-0.634096	-0.0730069	-0.612904	-0.27832	-0.275869	-0.855092	-0.476908	-0.852173	-0.877161	-0.00176663	0.135991	-0.00783235	-0.333009	0.00921765	0.18469	-0.327575	0.117444	-0.40432	0.362393	-0.210828	0.137154	0.356908	0.356754	-0.0517599	0.463329	0.0692329	0.0314446	-0.458885	1.07914	-1.06872	-0.58887	-0.560955	-1.4294	-0.755666	-0.468585	-0.558113	-0.109434	1.21976	-0.420202	-0.623338	-0.342187	-0.0994269	-0.315535	0.407698	-0.99612	0.197359	-0.495061
-4.19023	0.0225318	-0.58818	-0.659242	0.0203526	-0.543599	-0.33159	-0.26512	-0.910937	-0.459933	-0.823072	-0.895481	-0.0355622	0.132905	0.0155492	-0.338555	0.0151983	0.194988	-0.326309	0.0618413	-0.396953	0.40381	-0.11894	0.0973556	0.357446	0.176803	-0.117464	0.457969	0.11965	-0.138049	-0.477705	1.09215	-0.940426	-0.555455	-0.575143	-1.41537	-0.714153	-0.498816	-0.496107	-0.152918	1.12056	-0.685638	-0.658247	-0.443722	-0.0965524	-0.336315	0.385057	-1.06959	0.150409	-0.508354
-4.1804	0.00296337	-0.592708	-0.677683	0.101651	-0.464974	-0.375178	-0.242423	-0.938187	-0.44068	-0.779899	-0.858683	-0.0777876	0.117538	0.0441406	-0.338159	0.0189688	0.213022	-0.310895	0.0169419	-0.340425	0.43348	-0.0538443	0.0440264	0.336217	-0.0155716	-0.18118	0.414137	0.15765	-0.248319	-0.472024	1.04609	-0.792326	-0.515352	-0.605967	-1.34238	-0.658411	-0.491686	-0.426796	-0.192078	0.987631	-0.952171	-0.664984	-0.547022	-0.115597	-0.357984	0.37264	-1.08923	0.112622	-0.523506
-4.17057	-0.0126246	-0.585043	-0.69168	0.166313	-0.384487	-0.397759	-0.205981	-0.911636	-0.41745	-0.727184	-0.773743	-0.128973	0.0910488	0.0747659	-0.334598	0.0239274	0.235676	-0.280381	-0.00863422	-0.244576	0.427907	-0.0074467	-0.0161078	0.293814	-0.21161	-0.243158	0.340635	0.183791	-0.307923	-0.456463	0.955164	-0.653149	-0.473794	-0.64375	-1.2246	-0.595393	-0.458089	-0.361324	-0.228559	0.825828	-1.18996	-0.641706	-0.639005	-0.168406	-0.380523	0.368421	-1.06949	0.0768183	-0.535352
-4.16074	-0.0191062	-0.555365	-0.6983	0.211902	-0.302344	-0.401189	-0.157866	-0.836477	-0.393239	-0.668418	-0.65783	-0.187112	0.0542588	0.103837	-0.327529	0.0304429	0.262787	-0.238632	-0.00113162	-0.129233	0.388031	0.0245874	-0.0789569	0.224277	-0.384606	-0.303055	0.247495	0.199442	-0.326273	-0.438814	0.840142	-0.536225	-0.432393	-0.672835	-1.08243	-0.519257	-0.41328	-0.302313	-0.268149	0.642226	-1.36058	-0.588632	-0.711708	-0.250356	-0.403441	0.370461	-1.02408	0.037522	-0.535915
-4.15091	-0.0216734	-0.503021	-0.69058	0.233972	-0.21893	-0.392569	-0.103279	-0.722696	-0.383905	-0.606085	-0.533302	-0.250173	0.00142473	0.120191	-0.312964	0.0379878	0.286818	-0.189376	0.0271986	-0.00695714	0.325836	0.0433232	-0.140879	0.132462	-0.505658	-0.355657	0.142328	0.206652	-0.30828	-0.411158	0.719896	-0.444721	-0.392135	-0.689375	-0.931279	-0.422246	-0.368479	-0.260707	-0.320451	0.445753	-1.46876	-0.518748	-0.743278	-0.346679	-0.426893	0.378571	-0.962009	-0.0114632	-0.511968
-4.14108	-0.0242256	-0.431603	-0.671253	0.223136	-0.133336	-0.378193	-0.0535326	-0.591266	-0.381809	-0.541566	-0.410542	-0.307209	-0.0737614	0.126182	-0.29877	0.045727	0.27953	-0.128329	0.0660506	0.115719	0.254893	0.0514344	-0.181704	0.0235201	-0.579954	-0.39731	0.0316272	0.208175	-0.262871	-0.376266	0.602592	-0.37789	-0.354283	-0.697998	-0.780746	-0.308378	-0.329856	-0.24802	-0.370731	0.244419	-1.52365	-0.448798	-0.737429	-0.443586	-0.450232	0.390671	-0.889499	-0.0725635	-0.465282
-4.13125	-0.0278276	-0.350141	-0.645406	0.184402	-0.0434991	-0.3665	-0.0292	-0.455069	-0.36998	-0.476438	-0.293357	-0.343081	-0.166977	0.126476	-0.291286	0.0521904	0.240527	-0.0499626	0.106029	0.235984	0.18174	0.0522277	-0.18525	-0.0967741	-0.61501	-0.427741	-0.0597525	0.206143	-0.197118	-0.335146	0.491608	-0.331396	-0.329298	-0.704771	-0.637204	-0.218769	-0.297002	-0.276374	-0.389259	0.0573363	-1.52813	-0.384495	-0.705984	-0.533489	-0.473934	0.395073	-0.814707	-0.147039	-0.395587
-4.12142	-0.0273049	-0.26658	-0.621513	0.12501	0.0502653	-0.376877	-0.0275975	-0.319731	-0.350387	-0.416068	-0.183628	-0.36081	-0.271687	0.125474	-0.28046	0.0498611	0.179416	0.0405189	0.143603	0.345944	0.10975	0.047168	-0.16354	-0.19942	-0.618442	-0.448951	-0.100519	0.202549	-0.116088	-0.286119	0.388812	-0.300316	-0.326163	-0.707764	-0.504502	-0.171284	-0.261493	-0.348639	-0.377247	-0.0851519	-1.48536	-0.318405	-0.661151	-0.593572	-0.497537	0.387616	-0.743644	-0.235264	-0.309025
-4.11159	-0.0142721	-0.189648	-0.603651	0.0542239	0.137832	-0.406563	-0.0481767	-0.188657	-0.327247	-0.382069	-0.0835783	-0.365107	-0.379399	0.147597	-0.270144	0.0330338	0.104307	0.137912	0.17752	0.424545	0.0390908	0.0334085	-0.126087	-0.258212	-0.597391	-0.456021	-0.0984858	0.185469	-0.0235582	-0.228609	0.29426	-0.281222	-0.337891	-0.710483	-0.385524	-0.16817	-0.230595	-0.450777	-0.341981	-0.167315	-1.40122	-0.249227	-0.609375	-0.617982	-0.508254	0.367216	-0.679805	-0.334362	-0.216965
-4.10176	0.00960725	-0.129662	-0.594129	-0.0236431	0.182231	-0.447436	-0.0934164	-0.064064	-0.303835	-0.379924	-0.00114868	-0.360119	-0.48685	0.190872	-0.264923	0.00491781	0.0214908	0.238896	0.206225	0.460965	-0.0304732	0.0125269	-0.0794782	-0.275977	-0.559171	-0.433773	-0.0685265	0.159857	0.0700317	-0.167014	0.20582	-0.279254	-0.361617	-0.713938	-0.28208	-0.209692	-0.226691	-0.567599	-0.285298	-0.196519	-1.28609	-0.187229	-0.554177	-0.617668	-0.489681	0.330358	-0.624363	-0.43516	-0.149903
-4.09193	0.0412978	-0.086744	-0.58703	-0.107264	0.170244	-0.499159	-0.156696	0.0438707	-0.282207	-0.400344	0.0478057	-0.34762	-0.593136	0.24565	-0.265972	-0.0345714	-0.0650232	0.341999	0.210547	0.456301	-0.0982971	-0.0143069	-0.0282248	-0.259427	-0.51257	-0.383211	-0.0189513	0.133297	0.156636	-0.117809	0.148586	-0.294294	-0.39759	-0.716001	-0.19761	-0.289452	-0.247886	-0.684605	-0.215915	-0.181634	-1.16114	-0.149307	-0.508441	-0.601824	-0.446123	0.2812	-0.575386	-0.527799	-0.11419
-4.0821	0.0690471	-0.0669951	-0.578594	-0.195463	0.0987414	-0.56709	-0.231753	0.0999418	-0.263701	-0.435462	0.0567859	-0.322572	-0.697463	0.303596	-0.272946	-0.0837905	-0.1524	0.446367	0.180414	0.419104	-0.154759	-0.0453392	0.0244606	-0.221233	-0.461117	-0.306303	0.0443494	0.111438	0.215429	-0.081877	0.142177	-0.324098	-0.441984	-0.716331	-0.149426	-0.396899	-0.289768	-0.795241	-0.140176	-0.131616	-1.04191	-0.154454	-0.508424	-0.57718	-0.386717	0.221492	-0.525182	-0.605548	-0.103258
-4.07227	0.0818745	-0.0639949	-0.570699	-0.281943	-0.0149071	-0.64858	-0.313806	0.0926623	-0.255211	-0.478563	0.0412507	-0.284233	-0.799666	0.359022	-0.288525	-0.139078	-0.238135	0.545478	0.126758	0.360847	-0.185378	-0.077993	0.0712159	-0.172578	-0.407187	-0.214925	0.115942	0.0983994	0.246727	-0.0470473	0.189077	-0.367945	-0.500427	-0.71699	-0.145856	-0.524776	-0.34777	-0.896305	-0.0625249	-0.0655209	-0.930474	-0.213091	-0.555709	-0.54791	-0.324869	0.168171	-0.468819	-0.667234	-0.11439
-4.06244	0.0858115	-0.0564102	-0.566919	-0.360214	-0.144379	-0.739626	-0.39958	0.0210916	-0.268751	-0.525368	0.0155883	-0.236727	-0.894208	0.408986	-0.315967	-0.197993	-0.31246	0.623141	0.0613907	0.288978	-0.199116	-0.108194	0.091183	-0.123768	-0.351319	-0.12763	0.189616	0.0905258	0.260087	-0.0107061	0.280579	-0.423755	-0.578275	-0.720446	-0.179232	-0.645346	-0.416669	-0.983979	0.0155908	-0.00493655	-0.82463	-0.33131	-0.638019	-0.513549	-0.28437	0.12857	-0.401149	-0.71357	-0.151374
-4.05261	0.08996	-0.0440419	-0.566268	-0.427813	-0.273223	-0.830709	-0.486938	-0.0986931	-0.30029	-0.570183	-0.0120245	-0.183672	-0.968759	0.453075	-0.355861	-0.256727	-0.370477	0.67023	0.00332286	0.208129	-0.203062	-0.131089	0.0868615	-0.0772809	-0.294983	-0.0526545	0.243936	0.0852626	0.259927	0.0232462	0.389419	-0.488131	-0.675573	-0.728632	-0.240345	-0.751527	-0.491346	-1.04468	0.0968296	0.0383292	-0.723221	-0.491808	-0.738687	-0.472004	-0.276344	0.118614	-0.318637	-0.741065	-0.222223
-4.04278	0.0989398	-0.0317447	-0.583544	-0.488685	-0.384514	-0.890358	-0.575083	-0.242844	-0.327957	-0.606384	-0.0380537	-0.138848	-1.02596	0.491485	-0.406021	-0.306048	-0.414074	0.691444	-0.0319498	0.123611	-0.201302	-0.143166	0.0667084	-0.0264302	-0.242737	0.00838887	0.275685	0.0764176	0.246631	0.0485881	0.492017	-0.546857	-0.787698	-0.738215	-0.314407	-0.846483	-0.56802	-1.07344	0.184365	0.0685599	-0.626406	-0.675022	-0.84234	-0.446534	-0.306991	0.165769	-0.222256	-0.748273	-0.322388
-4.03295	0.112847	-0.0200063	-0.620202	-0.558448	-0.457165	-0.919023	-0.659254	-0.389862	-0.348777	-0.638743	-0.0607049	-0.118372	-1.07103	0.517842	-0.45301	-0.346027	-0.432679	0.691739	-0.0458015	0.0560873	-0.196643	-0.131775	0.0361868	0.0158013	-0.198822	0.0653073	0.2903	0.0596712	0.220176	0.0422249	0.581672	-0.597	-0.910117	-0.716989	-0.383767	-0.933388	-0.644493	-1.07004	0.280505	0.0945466	-0.554612	-0.864235	-0.936724	-0.444713	-0.375325	0.255736	-0.115982	-0.73396	-0.443496
-4.02312	0.127289	-0.00364693	-0.66663	-0.632707	-0.489923	-0.925144	-0.71047	-0.522147	-0.365284	-0.669683	-0.076666	-0.117728	-1.09683	0.511172	-0.480649	-0.380122	-0.427794	0.675243	-0.0459079	0.0107984	-0.19643	-0.0966823	-0.00128646	0.0175112	-0.168224	0.123545	0.290525	0.0340954	0.182638	0.000449513	0.649773	-0.64376	-1.03885	-0.665557	-0.428219	-1.00378	-0.719083	-1.03141	0.372607	0.12314	-0.517658	-1.03805	-1.00765	-0.458975	-0.473247	0.372543	-0.0213312	-0.68659	-0.571953
-4.01329	0.145046	0.0205317	-0.716259	-0.7026	-0.484892	-0.90731	-0.719003	-0.640737	-0.379138	-0.698302	-0.0865177	-0.134021	-1.09269	0.471195	-0.485745	-0.403362	-0.409515	0.645869	-0.042273	-0.0132232	-0.20236	-0.0423041	-0.0404627	-0.0152276	-0.150627	0.169889	0.2803	0.00161072	0.136557	-0.0690463	0.672194	-0.692879	-1.16888	-0.605727	-0.441223	-1.04912	-0.777164	-0.957863	0.440481	0.147288	-0.513741	-1.1719	-1.02847	-0.481949	-0.575465	0.50302	0.0460118	-0.61484	-0.693726
-4.00346	0.176549	0.0464253	-0.764669	-0.765464	-0.44547	-0.866974	-0.697891	-0.740205	-0.390786	-0.724255	-0.0755796	-0.172042	-1.06212	0.404938	-0.470903	-0.404977	-0.388307	0.606274	-0.0429969	-0.0168589	-0.206608	0.0284811	-0.0758105	-0.0636972	-0.14062	0.167934	0.263663	-0.0313504	0.0841246	-0.145378	0.648834	-0.747862	-1.2762	-0.550469	-0.408603	-1.06657	-0.787458	-0.867302	0.490122	0.163414	-0.538751	-1.24755	-0.979027	-0.506601	-0.655267	0.637705	0.0927115	-0.528737	-0.804598
-3.99363	0.21408	0.0408259	-0.808846	-0.820255	-0.378538	-0.812657	-0.660567	-0.793984	-0.398265	-0.747568	-0.0526874	-0.229278	-1.00814	0.324834	-0.437647	-0.392645	-0.370358	0.55985	-0.050571	-0.00624045	-0.204306	0.113076	-0.109257	-0.108896	-0.137229	0.115368	0.243403	-0.0533195	0.0296208	-0.218099	0.587461	-0.800049	-1.31516	-0.50836	-0.332042	-1.05836	-0.749876	-0.773441	0.5296	0.178659	-0.58781	-1.2535	-0.874739	-0.529592	-0.696096	0.770801	0.125252	-0.433278	-0.896727
-3.9838	0.253335	-0.00166173	-0.847899	-0.865459	-0.292503	-0.750186	-0.617329	-0.80171	-0.392501	-0.765309	-0.0379119	-0.301136	-0.933386	0.245285	-0.385741	-0.373865	-0.370936	0.507841	-0.0669066	0.0148372	-0.194321	0.20172	-0.142425	-0.137956	-0.141029	0.0286566	0.220808	-0.0547807	-0.0151057	-0.289868	0.50274	-0.83824	-1.28383	-0.47763	-0.227911	-1.03166	-0.680936	-0.684735	0.564478	0.197757	-0.654722	-1.18013	-0.731448	-0.554277	-0.691902	0.894667	0.140539	-0.333176	-0.945061
-3.97396	0.29245	-0.0674679	-0.869173	-0.884893	-0.195477	-0.683248	-0.571537	-0.771234	-0.377697	-0.763428	-0.0417312	-0.383511	-0.840968	0.167892	-0.319775	-0.353663	-0.392966	0.440631	-0.104939	0.0485929	-0.177027	0.282125	-0.175975	-0.146619	-0.150688	-0.0768948	0.18984	-0.0398416	-0.0278361	-0.360874	0.405336	-0.863662	-1.1966	-0.442975	-0.114858	-1.01803	-0.593905	-0.603546	0.598633	0.223664	-0.731732	-1.04945	-0.561864	-0.58788	-0.650608	0.990332	0.130185	-0.24713	-0.943669
-3.96413	0.331069	-0.138053	-0.870368	-0.874745	-0.0959831	-0.613856	-0.524778	-0.710426	-0.371863	-0.738199	-0.0646845	-0.472724	-0.736301	0.0928715	-0.253663	-0.336352	-0.429971	0.355441	-0.172846	0.0949199	-0.153958	0.351618	-0.202828	-0.13559	-0.162094	-0.19215	0.145386	-0.0145937	-0.0114472	-0.405794	0.29751	-0.881354	-1.0665	-0.398768	-0.0205269	-1.0195	-0.499249	-0.526536	0.630111	0.261215	-0.807786	-0.888715	-0.379341	-0.637324	-0.580703	1.01724	0.0962338	-0.191584	-0.906297
-3.9543	0.36911	-0.208837	-0.863574	-0.844284	-0.0014268	-0.54499	-0.478358	-0.627421	-0.373971	-0.693108	-0.100069	-0.565938	-0.629932	0.0215355	-0.187566	-0.327538	-0.476564	0.257044	-0.264429	0.152239	-0.126351	0.407018	-0.220608	-0.1089	-0.172144	-0.310387	0.102616	0.0120436	0.0236323	-0.412631	0.179515	-0.891692	-0.907176	-0.360207	0.0440269	-1.01924	-0.405563	-0.450003	0.646039	0.324717	-0.87914	-0.718559	-0.200465	-0.713882	-0.481858	0.972487	0.0410404	-0.156449	-0.854089
-3.94447	0.406528	-0.277962	-0.855739	-0.800497	0.059336	-0.495532	-0.433126	-0.529327	-0.381173	-0.630263	-0.142879	-0.663506	-0.524802	-0.0435128	-0.116808	-0.325894	-0.52751	0.153917	-0.370686	0.214835	-0.0820244	0.443429	-0.233981	-0.0616876	-0.187442	-0.417196	0.0850818	0.0214635	0.0637705	-0.387865	0.0534312	-0.89087	-0.727856	-0.348455	0.0800116	-1.0056	-0.319071	-0.382999	0.633602	0.40555	-0.932713	-0.552048	-0.0485817	-0.802503	-0.35997	0.876794	-0.0365634	-0.133491	-0.805799
-3.93464	0.440416	-0.34606	-0.851034	-0.751655	0.0678281	-0.482288	-0.40189	-0.420664	-0.391453	-0.554396	-0.193537	-0.767718	-0.421136	-0.0959942	-0.0384898	-0.328782	-0.573568	0.0551173	-0.481901	0.262316	-0.00527706	0.457887	-0.246421	0.020931	-0.216128	-0.487565	0.0872966	0.0148463	0.105079	-0.352671	-0.0510184	-0.880311	-0.534064	-0.352627	0.0862671	-0.986726	-0.242719	-0.329917	0.587366	0.487536	-0.937937	-0.400758	0.0681959	-0.871279	-0.224674	0.748755	-0.136366	-0.118805	-0.768489
-3.92481	0.450513	-0.416938	-0.851802	-0.704294	0.0223032	-0.500337	-0.394108	-0.314757	-0.403485	-0.476802	-0.264552	-0.871868	-0.32327	-0.134824	0.0501631	-0.334775	-0.600675	-0.0365179	-0.572407	0.290002	0.100085	0.430902	-0.271339	0.116815	-0.251543	-0.500273	0.104213	0.000731572	0.146991	-0.31728	-0.12502	-0.862301	-0.336504	-0.363399	0.0617229	-0.975306	-0.175192	-0.287786	0.517135	0.56271	-0.898133	-0.289352	0.149151	-0.91968	-0.0921267	0.603764	-0.254266	-0.0989553	-0.745137
-3.91498	0.436506	-0.491088	-0.8592	-0.658364	-0.0602661	-0.542176	-0.398959	-0.22487	-0.416672	-0.402014	-0.350296	-0.960324	-0.232606	-0.163065	0.160408	-0.342307	-0.599771	-0.120947	-0.633214	0.303086	0.221053	0.361497	-0.312953	0.208728	-0.288916	-0.457995	0.136152	-0.016161	0.189322	-0.284116	-0.170693	-0.836139	-0.167666	-0.381707	0.00829944	-0.978477	-0.114298	-0.248633	0.433238	0.625613	-0.824614	-0.23858	0.183388	-0.950056	0.0148968	0.455868	-0.364775	-0.0402111	-0.730464
-3.90515	0.405821	-0.556611	-0.868024	-0.613307	-0.153088	-0.600618	-0.409491	-0.156769	-0.432795	-0.332562	-0.441449	-1.02872	-0.151401	-0.183405	0.291844	-0.350404	-0.571719	-0.200204	-0.662874	0.305862	0.343202	0.259593	-0.363694	0.290275	-0.323987	-0.366596	0.189273	-0.0448542	0.232643	-0.254588	-0.193222	-0.803992	-0.0753311	-0.408667	-0.0686837	-0.982873	-0.0832998	-0.204917	0.341265	0.673321	-0.727463	-0.254385	0.160432	-0.965337	0.0759531	0.316305	-0.453914	0.0670251	-0.711122
-3.89532	0.362404	-0.592665	-0.871329	-0.569408	-0.248879	-0.66958	-0.421001	-0.13354	-0.455977	-0.273421	-0.51961	-1.05502	-0.100261	-0.194615	0.424932	-0.356392	-0.520369	-0.258082	-0.653997	0.301181	0.45696	0.136902	-0.42367	0.3595	-0.353895	-0.235866	0.259235	-0.0854966	0.265499	-0.229236	-0.192853	-0.764707	-0.060965	-0.448549	-0.159989	-0.973395	-0.0893797	-0.152811	0.245819	0.703658	-0.612147	-0.323497	0.0979609	-0.968444	0.0821726	0.191853	-0.523522	0.210573	-0.683926
-3.88549	0.310047	-0.606388	-0.871788	-0.537008	-0.343513	-0.74504	-0.418616	-0.151177	-0.478446	-0.225552	-0.574767	-1.03273	-0.0830814	-0.169277	0.547408	-0.366422	-0.44979	-0.264472	-0.608501	0.288169	0.554257	0.00783196	-0.483356	0.416897	-0.37957	-0.0895621	0.33864	-0.134161	0.271837	-0.210871	-0.155255	-0.717368	-0.11204	-0.51325	-0.253566	-0.956499	-0.123072	-0.0891158	0.151213	0.721974	-0.482843	-0.430405	0.0218931	-0.954507	0.0576645	0.103217	-0.568901	0.372935	-0.648577
-3.87566	0.252037	-0.615592	-0.874758	-0.531479	-0.432202	-0.823989	-0.40356	-0.196314	-0.489249	-0.200341	-0.602789	-0.971308	-0.090397	-0.102322	0.649888	-0.387419	-0.363616	-0.223895	-0.534119	0.262137	0.611608	-0.116485	-0.537275	0.46337	-0.40361	0.0540867	0.39913	-0.18878	0.260729	-0.199705	-0.0760172	-0.661778	-0.215398	-0.603654	-0.339796	-0.925957	-0.173593	-0.0169235	0.0578302	0.730885	-0.349585	-0.562222	-0.0545445	-0.905669	0.0241232	0.0576236	-0.574772	0.54048	-0.602003
-3.86583	0.190565	-0.625623	-0.885896	-0.548769	-0.497714	-0.898958	-0.382064	-0.259467	-0.491987	-0.216993	-0.586311	-0.880401	-0.114077	-0.020296	0.721563	-0.412092	-0.264704	-0.146231	-0.436446	0.222498	0.62747	-0.229368	-0.581856	0.499449	-0.426054	0.17892	0.407555	-0.247265	0.238219	-0.193254	0.0456068	-0.598558	-0.355108	-0.718053	-0.413038	-0.870716	-0.227358	0.0394553	-0.033604	0.72659	-0.243774	-0.709045	-0.125706	-0.814873	-0.0230788	0.0398161	-0.535072	0.703731	-0.557078
-3.856	0.12635	-0.6364	-0.898648	-0.582439	-0.539174	-0.950459	-0.356674	-0.33379	-0.489661	-0.272226	-0.525728	-0.769028	-0.147823	0.0567616	0.739985	-0.435777	-0.15934	-0.0411463	-0.320255	0.177814	0.602991	-0.327548	-0.614978	0.528127	-0.439858	0.281061	0.356397	-0.308346	0.209578	-0.191668	0.202861	-0.527769	-0.513321	-0.849293	-0.468656	-0.785176	-0.281464	0.0660945	-0.101048	0.720458	-0.17029	-0.858005	-0.179234	-0.683853	-0.0835641	0.0334006	-0.448376	0.856218	-0.516409
-3.84617	0.0580347	-0.647604	-0.910142	-0.626979	-0.558984	-0.946983	-0.328687	-0.41454	-0.484385	-0.358325	-0.441616	-0.644265	-0.186825	0.123204	0.708746	-0.455014	-0.0631645	0.0778329	-0.194685	0.136496	0.533263	-0.39031	-0.617337	0.539047	-0.432223	0.358686	0.249595	-0.370155	0.178382	-0.20612	0.36275	-0.452964	-0.676078	-0.971247	-0.505236	-0.675267	-0.335722	0.0671665	-0.122531	0.718588	-0.121887	-0.984531	-0.203515	-0.525104	-0.154536	0.0257733	-0.319399	1.00186	-0.479813
-3.83634	0.00531211	-0.65908	-0.919086	-0.675303	-0.560938	-0.890259	-0.299151	-0.498725	-0.477084	-0.467062	-0.344775	-0.511675	-0.224013	0.179588	0.637582	-0.467838	0.0082143	0.201209	-0.0707385	0.0992969	0.432987	-0.398176	-0.578686	0.522146	-0.415953	0.401926	0.109391	-0.414485	0.146678	-0.228992	0.500848	-0.380899	-0.835177	-1.07898	-0.523368	-0.550366	-0.389944	0.0512849	-0.115889	0.724028	-0.0940889	-1.07026	-0.210156	-0.373541	-0.230613	0.00870364	-0.169115	1.1287	-0.449127
-3.82651	-0.0234904	-0.670256	-0.924804	-0.721512	-0.55427	-0.794523	-0.268892	-0.584713	-0.468593	-0.587411	-0.237974	-0.378389	-0.25472	0.223715	0.536691	-0.474333	0.0590104	0.31766	0.0422913	0.0671281	0.318094	-0.360698	-0.512565	0.490097	-0.399459	0.401337	-0.0436573	-0.429949	0.114963	-0.238208	0.619539	-0.327324	-0.98285	-1.17607	-0.52437	-0.414397	-0.444343	0.0260638	-0.098876	0.744626	-0.0815952	-1.10561	-0.21024	-0.263437	-0.296671	-0.0153885	-0.0507378	1.21345	-0.4285
-3.81668	-0.0337087	-0.678918	-0.926698	-0.766165	-0.546482	-0.672197	-0.237783	-0.670885	-0.455721	-0.709033	-0.122739	-0.260605	-0.279884	0.257352	0.419564	-0.480197	0.093339	0.423175	0.121455	0.0404374	0.197404	-0.294243	-0.43507	0.450938	-0.386215	0.368739	-0.194908	-0.418732	0.0830322	-0.225565	0.709264	-0.302805	-1.09262	-1.25944	-0.514985	-0.274499	-0.49988	-0.0037832	-0.0814164	0.793185	-0.0834501	-1.0888	-0.202849	-0.198574	-0.338465	-0.0430362	0.0261519	1.26626	-0.424226
-3.80685	-0.0292801	-0.689881	-0.924391	-0.809747	-0.539087	-0.532686	-0.202246	-0.75272	-0.436563	-0.825299	0.0021492	-0.165441	-0.301617	0.279171	0.298608	-0.473717	0.107763	0.51934	0.161278	0.0217651	0.0761117	-0.21561	-0.354199	0.407209	-0.377009	0.317262	-0.31993	-0.386366	0.0612393	-0.188802	0.765397	-0.302526	-1.1303	-1.31513	-0.51385	-0.141509	-0.557567	-0.0362333	-0.0678705	0.867604	-0.101986	-1.02364	-0.191801	-0.172312	-0.382978	-0.0805664	0.0672986	1.2997	-0.440673
-3.79702	-0.0138099	-0.708823	-0.917586	-0.852008	-0.530261	-0.382967	-0.157787	-0.816333	-0.42072	-0.923631	0.13324	-0.0904385	-0.321404	0.2703	0.180811	-0.436591	0.10213	0.593442	0.169824	0.0113551	-0.0422316	-0.134957	-0.272279	0.360156	-0.36953	0.255695	-0.403835	-0.341668	0.0636267	-0.135538	0.789713	-0.316637	-1.10694	-1.33463	-0.528378	-0.0170787	-0.605389	-0.0712775	-0.0622703	0.961723	-0.113138	-0.916367	-0.208497	-0.177255	-0.449521	-0.143346	0.0695473	1.32323	-0.484925
-3.78719	0.00931007	-0.731145	-0.906446	-0.882076	-0.515859	-0.228315	-0.103493	-0.853269	-0.424213	-0.987002	0.246975	-0.0372269	-0.340297	0.23113	0.0684817	-0.377093	0.0833393	0.613755	0.154283	0.0157979	-0.155295	-0.0590405	-0.190591	0.309089	-0.36101	0.190524	-0.445205	-0.290218	0.081134	-0.0748575	0.794282	-0.339641	-1.04202	-1.31283	-0.567216	0.0810033	-0.630349	-0.108803	-0.0892248	1.06558	-0.109168	-0.797547	-0.250666	-0.208311	-0.525485	-0.22575	0.0256069	1.34347	-0.551521
-3.77736	0.0377422	-0.752753	-0.890621	-0.887453	-0.496745	-0.081119	-0.0671982	-0.869046	-0.44813	-1.01787	0.323223	-0.0159787	-0.359003	0.179532	-0.0338465	-0.301922	0.0560391	0.587304	0.120295	0.0222052	-0.260603	0.00939828	-0.111451	0.244101	-0.348507	0.126518	-0.442881	-0.236763	0.0963962	-0.0074869	0.788243	-0.367317	-0.954708	-1.25431	-0.63254	0.117758	-0.630214	-0.146617	-0.172878	1.1611	-0.0979906	-0.696562	-0.305315	-0.264092	-0.600726	-0.317836	-0.063343	1.36297	-0.632063
-3.76753	0.0721403	-0.771837	-0.87044	-0.871945	-0.474978	0.0412313	-0.0633955	-0.868685	-0.486287	-1.01257	0.363723	-0.0204873	-0.379664	0.134279	-0.103001	-0.216986	0.0240103	0.529258	0.0729746	0.022099	-0.344358	0.0694972	-0.0459717	0.162524	-0.32884	0.0655168	-0.397694	-0.184502	0.105047	0.0648006	0.770637	-0.397771	-0.857896	-1.16807	-0.702623	0.0905266	-0.605323	-0.164054	-0.302245	1.23216	-0.0858583	-0.629651	-0.362738	-0.34164	-0.670634	-0.40598	-0.193403	1.37656	-0.720772
-3.7577	0.115784	-0.788497	-0.846563	-0.839569	-0.45213	0.115803	-0.0766341	-0.856143	-0.532319	-0.979244	0.377138	-0.0433821	-0.403197	0.102142	-0.13064	-0.128177	-0.0101835	0.448525	0.0168896	0.0176917	-0.39707	0.120635	-0.00134053	0.0697144	-0.293421	0.0152554	-0.314075	-0.131064	0.10779	0.138465	0.742853	-0.429569	-0.759456	-1.05954	-0.759242	0.00532998	-0.558838	-0.160516	-0.461047	1.27617	-0.0764794	-0.608331	-0.421151	-0.436854	-0.730024	-0.475579	-0.337343	1.3845	-0.79176
-3.74787	0.171198	-0.804328	-0.820171	-0.793103	-0.430217	0.14682	-0.100575	-0.835001	-0.582222	-0.927248	0.369971	-0.0798307	-0.429305	0.081587	-0.119451	-0.0397922	-0.041676	0.352571	-0.0393193	0.014244	-0.415688	0.163256	0.0269737	-0.0248844	-0.241624	-0.0288955	-0.199633	-0.0755753	0.105832	0.202532	0.705976	-0.461927	-0.664527	-0.935542	-0.799901	-0.126415	-0.491188	-0.156795	-0.634904	1.29605	-0.0713158	-0.630441	-0.479672	-0.547086	-0.769213	-0.5165	-0.481305	1.39848	-0.814877
-3.73804	0.242375	-0.827064	-0.792081	-0.734817	-0.413061	0.145777	-0.131211	-0.803188	-0.633047	-0.863618	0.345503	-0.125015	-0.45974	0.0716629	-0.0788694	0.0479192	-0.0644807	0.247729	-0.0916847	0.0168511	-0.394106	0.203783	0.0441047	-0.100782	-0.176626	-0.0716536	-0.0638835	-0.0169739	0.100717	0.252901	0.659227	-0.494342	-0.584463	-0.807456	-0.827584	-0.292406	-0.397207	-0.16242	-0.809991	1.29351	-0.070301	-0.692319	-0.527951	-0.669266	-0.758733	-0.526384	-0.621387	1.40651	-0.797076
-3.7282	0.325617	-0.839379	-0.76227	-0.666884	-0.4019	0.122387	-0.169548	-0.753066	-0.68079	-0.795462	0.301049	-0.175515	-0.48948	0.0695898	-0.0183131	0.138919	-0.0713812	0.13939	-0.138816	0.0338851	-0.341949	0.246202	0.0541888	-0.154996	-0.0977149	-0.0994542	0.0846151	0.0439429	0.0949217	0.291745	0.584622	-0.525352	-0.554499	-0.68079	-0.843729	-0.480342	-0.282865	-0.183497	-0.974863	1.27315	-0.0745832	-0.788649	-0.553871	-0.801006	-0.694546	-0.508944	-0.745773	1.3987	-0.745396
-3.71837	0.412951	-0.824526	-0.720332	-0.589906	-0.400464	0.0833479	-0.21758	-0.682919	-0.714035	-0.72832	0.235994	-0.229812	-0.495004	0.0679339	0.0548056	0.235057	-0.0723686	0.0304218	-0.173422	0.0632514	-0.268001	0.28739	0.0602054	-0.193722	-0.0073781	-0.0981407	0.243094	0.0868715	0.0951269	0.315984	0.486355	-0.553488	-0.601928	-0.564099	-0.845215	-0.675303	-0.163789	-0.221235	-1.1042	1.24356	-0.103124	-0.90344	-0.529768	-0.934587	-0.586718	-0.461235	-0.843761	1.36845	-0.65348
-3.70854	0.481471	-0.791267	-0.662529	-0.502762	-0.408574	0.0341532	-0.276517	-0.595911	-0.727067	-0.661996	0.151594	-0.286671	-0.4726	0.059205	0.134584	0.303033	-0.0788004	-0.0767277	-0.179654	0.102619	-0.180724	0.313418	0.0637608	-0.221286	0.0878872	-0.0755841	0.406932	0.111722	0.103439	0.320354	0.382575	-0.58136	-0.721261	-0.467769	-0.827215	-0.860976	-0.0753928	-0.264548	-1.17331	1.21341	-0.166381	-1.0244	-0.468182	-1.05571	-0.447164	-0.366581	-0.907542	1.3118	-0.521603
-3.69871	0.525713	-0.749723	-0.600354	-0.408566	-0.422769	-0.0213333	-0.345298	-0.507724	-0.709567	-0.594654	0.0524349	-0.345078	-0.424876	0.0353477	0.209744	0.324781	-0.0875534	-0.178155	-0.162196	0.142286	-0.090715	0.316487	0.0661684	-0.236555	0.155328	-0.0452294	0.56894	0.122218	0.1182	0.310175	0.284894	-0.618043	-0.880479	-0.396034	-0.784011	-1.01617	-0.0330002	-0.309747	-1.18031	1.18132	-0.253368	-1.13403	-0.399153	-1.15184	-0.288162	-0.235259	-0.931118	1.22731	-0.351924
-3.68888	0.54781	-0.707475	-0.541323	-0.313991	-0.440651	-0.0804742	-0.414318	-0.43298	-0.663691	-0.523581	-0.0499688	-0.402659	-0.354729	0.00460158	0.268787	0.314229	-0.0964902	-0.268724	-0.129077	0.161205	-0.00497745	0.305131	0.0660793	-0.230057	0.177693	-0.0210107	0.701805	0.12239	0.138884	0.292553	0.199508	-0.650938	-1.05088	-0.348645	-0.709572	-1.11037	-0.0310709	-0.362652	-1.13245	1.13625	-0.345306	-1.19895	-0.337235	-1.20832	-0.122079	-0.100208	-0.91638	1.12019	-0.181629
-3.67905	0.547946	-0.66504	-0.491621	-0.227645	-0.460339	-0.141259	-0.466122	-0.37893	-0.599564	-0.451934	-0.14009	-0.441861	-0.26579	-0.00409729	0.313329	0.285324	-0.104855	-0.329437	-0.086475	0.159427	0.0752812	0.285692	0.0611654	-0.204206	0.165086	-0.00419616	0.766909	0.116013	0.167904	0.272955	0.128783	-0.680293	-1.21696	-0.321766	-0.601501	-1.14364	-0.0669531	-0.447409	-1.04156	1.08156	-0.428369	-1.2158	-0.293402	-1.22853	0.0440622	0.0125086	-0.866024	0.982893	-0.0494255
-3.66922	0.525754	-0.611859	-0.461064	-0.150672	-0.480572	-0.201859	-0.510218	-0.3442	-0.524434	-0.382933	-0.217448	-0.44974	-0.164225	0.00734542	0.324591	0.246458	-0.113038	-0.37086	-0.0388714	0.140986	0.141644	0.261866	0.0534606	-0.163902	0.127773	0.00650129	0.754686	0.105626	0.182493	0.258531	0.074647	-0.713913	-1.363	-0.315257	-0.464187	-1.12362	-0.14343	-0.557524	-0.92013	1.02101	-0.496948	-1.19013	-0.276597	-1.22094	0.204744	0.0835448	-0.785684	0.817587	0.0324156
-3.65939	0.484947	-0.549934	-0.448785	-0.086337	-0.50148	-0.250188	-0.553972	-0.321632	-0.443117	-0.31461	-0.281305	-0.419589	-0.0510403	0.0303903	0.294445	0.202701	-0.12709	-0.407257	0.0105002	0.109096	0.181823	0.235618	0.0414224	-0.11369	0.0749364	0.0130243	0.664679	0.0923492	0.176326	0.252499	0.0499638	-0.754267	-1.47013	-0.3493	-0.31329	-1.05758	-0.256307	-0.670568	-0.778111	0.956966	-0.552718	-1.13052	-0.288756	-1.19171	0.343033	0.105089	-0.680841	0.640137	0.0622698
-3.64956	0.430062	-0.502522	-0.452495	-0.0416251	-0.522312	-0.275468	-0.599313	-0.31689	-0.359427	-0.247415	-0.32996	-0.350799	0.0735983	0.0584083	0.237963	0.156926	-0.150448	-0.442283	0.0600465	0.0595456	0.199868	0.211045	0.0221989	-0.0573146	0.0128885	0.0166009	0.505926	0.0744022	0.152641	0.266377	0.0846059	-0.797045	-1.53237	-0.421834	-0.157701	-0.955436	-0.401311	-0.770226	-0.623662	0.894739	-0.598958	-1.04407	-0.316285	-1.14759	0.437176	0.0827925	-0.55693	0.461106	0.0450303
-3.63973	0.366031	-0.502338	-0.484606	-0.0334899	-0.541838	-0.276611	-0.644325	-0.358292	-0.284717	-0.188166	-0.344631	-0.24848	0.207502	0.0873262	0.17342	0.11181	-0.170955	-0.477444	0.108901	-0.0201771	0.206179	0.195533	-0.00626224	-0.000309731	-0.0586103	0.0164589	0.322823	0.0484577	0.116392	0.297527	0.167796	-0.841848	-1.55676	-0.520714	-0.00373307	-0.829079	-0.56859	-0.84601	-0.463136	0.84532	-0.637892	-0.937489	-0.35459	-1.09924	0.449698	0.0300168	-0.427452	0.294139	-0.0150727
-3.6299	0.296249	-0.540816	-0.543456	-0.0577777	-0.551121	-0.257288	-0.683063	-0.439528	-0.250012	-0.135471	-0.328941	-0.122548	0.345761	0.119144	0.12235	0.0809701	-0.178962	-0.51296	0.153413	-0.129259	0.209439	0.183369	-0.0425725	0.0540093	-0.138945	-0.000925905	0.150262	0.0215951	0.0717112	0.313714	0.279718	-0.888398	-1.54929	-0.641037	0.145577	-0.684347	-0.726405	-0.891659	-0.301236	0.802491	-0.654744	-0.820028	-0.403899	-1.05532	0.380328	-0.0450836	-0.319711	0.160269	-0.125274
-3.62007	0.223159	-0.598356	-0.619556	-0.107586	-0.547285	-0.226415	-0.703768	-0.543512	-0.254356	-0.0863175	-0.300882	0.0183013	0.478679	0.156979	0.0857931	0.0805379	-0.180986	-0.53649	0.188862	-0.259231	0.21269	0.172104	-0.0835913	0.101428	-0.222454	-0.0234432	-0.00149852	0.0135987	0.0212268	0.305133	0.406803	-0.934624	-1.5156	-0.7738	0.280183	-0.521842	-0.866549	-0.897146	-0.14156	0.758153	-0.644972	-0.702889	-0.450135	-1.02097	0.244754	-0.126661	-0.240137	0.0674704	-0.288703
-3.61024	0.148072	-0.658651	-0.706053	-0.177451	-0.528744	-0.188633	-0.704142	-0.654347	-0.287646	-0.0388715	-0.267675	0.16896	0.572698	0.206467	0.058909	0.0952115	-0.184017	-0.537372	0.215556	-0.397612	0.220039	0.161922	-0.127162	0.127475	-0.282807	-0.0276964	-0.129165	0.0217562	-0.0336806	0.280427	0.540199	-0.96823	-1.46219	-0.907574	0.35943	-0.345855	-0.990283	-0.83901	-0.00129843	0.708321	-0.620066	-0.593837	-0.488035	-0.99746	0.0731742	-0.200582	-0.182937	0.0153328	-0.499863
-3.60041	0.0718728	-0.712154	-0.798351	-0.257719	-0.497631	-0.140296	-0.686265	-0.76368	-0.341537	0.00617853	-0.235111	0.318819	0.617856	0.253037	0.0378268	0.115551	-0.19124	-0.518448	0.23602	-0.530509	0.232957	0.153299	-0.170785	0.133425	-0.301861	-0.011578	-0.237498	0.0441327	-0.0920449	0.246001	0.67513	-0.980591	-1.39422	-1.03489	0.370969	-0.193639	-1.10136	-0.722452	0.0869358	0.652229	-0.597335	-0.519284	-0.511699	-0.984468	-0.107401	-0.254462	-0.14583	-0.00856746	-0.739304
-3.59058	-0.00451602	-0.742422	-0.888781	-0.332014	-0.456213	-0.0883669	-0.660537	-0.866703	-0.406017	0.0410911	-0.206978	0.437996	0.618806	0.27594	0.02163	0.135484	-0.200447	-0.483058	0.253728	-0.648038	0.250037	0.14858	-0.212469	0.128585	-0.282219	0.021946	-0.316661	0.0788329	-0.148514	0.203598	0.8026	-0.970823	-1.31646	-1.15457	0.324508	-0.0703632	-1.20182	-0.562667	0.126088	0.591526	-0.596269	-0.500734	-0.513899	-0.982274	-0.270203	-0.297369	-0.129031	-0.0160446	-0.95331
-3.58075	-0.0908954	-0.734542	-0.948085	-0.397961	-0.403438	-0.04957	-0.642899	-0.944578	-0.476007	0.0580733	-0.18366	0.516135	0.584832	0.282377	0.0223846	0.153474	-0.209029	-0.434547	0.258773	-0.72189	0.248849	0.144728	-0.25087	0.118938	-0.231307	0.0681029	-0.357173	0.12209	-0.177849	0.15002	0.890807	-0.954576	-1.23344	-1.26663	0.232317	0.0221119	-1.28942	-0.378648	0.125991	0.527365	-0.622111	-0.526795	-0.499965	-0.993323	-0.401705	-0.330252	-0.129634	-0.0148066	-1.11541
-3.57092	-0.180082	-0.691245	-0.954468	-0.456203	-0.338535	-0.0420762	-0.63173	-0.966102	-0.548757	0.0590904	-0.164018	0.544469	0.531657	0.279219	0.0321002	0.169169	-0.217222	-0.375908	0.253398	-0.745524	0.218827	0.12734	-0.284766	0.106902	-0.159679	0.12143	-0.378619	0.170869	-0.177981	0.0903087	0.935179	-0.937336	-1.14651	-1.36447	0.107412	0.0811853	-1.35384	-0.189605	0.0987208	0.461661	-0.673902	-0.58055	-0.487031	-1.02026	-0.494629	-0.348426	-0.144596	-0.0147302	-1.23424
-3.56109	-0.251383	-0.617318	-0.911807	-0.502852	-0.26217	-0.0671977	-0.624501	-0.921997	-0.622906	0.0451954	-0.14179	0.524921	0.470367	0.270145	0.0419009	0.182495	-0.222532	-0.309975	0.251207	-0.721874	0.165409	0.0977641	-0.294042	0.0940312	-0.0759709	0.177639	-0.391246	0.210281	-0.151625	0.0513421	0.939673	-0.914452	-1.05533	-1.4135	-0.0356248	0.106699	-1.39041	-0.0113971	0.0570953	0.399272	-0.738628	-0.643642	-0.484931	-1.05599	-0.544551	-0.350951	-0.172122	-0.012789	-1.31134
-3.55126	-0.30417	-0.5199	-0.827722	-0.532616	-0.176463	-0.116341	-0.619642	-0.814096	-0.697505	0.0171744	-0.101374	0.462654	0.406104	0.252102	0.0489268	0.193093	-0.221815	-0.237685	0.256436	-0.662858	0.107625	0.0576038	-0.272614	0.0815058	0.0113716	0.227262	-0.401945	0.221245	-0.102345	0.0375185	0.91252	-0.885951	-0.962182	-1.41211	-0.176751	0.0921091	-1.41541	0.14613	0.0129664	0.348638	-0.799657	-0.700793	-0.49277	-1.09906	-0.558934	-0.33833	-0.210445	-0.0186964	-1.3451
-3.54143	-0.340174	-0.405732	-0.710717	-0.544655	-0.0870577	-0.182004	-0.61649	-0.665282	-0.770331	-0.0224902	-0.0403934	0.36676	0.342726	0.22243	0.0534165	0.200883	-0.215768	-0.160448	0.267703	-0.580129	0.0520446	0.00516307	-0.230086	0.0723357	0.0865543	0.256279	-0.41461	0.209223	-0.0352627	0.042092	0.86602	-0.85357	-0.891489	-1.37523	-0.307012	0.0360639	-1.43739	0.258956	-0.0233956	0.33037	-0.854134	-0.748308	-0.508902	-1.14065	-0.551223	-0.315171	-0.258227	-0.0392909	-1.33616
-3.5316	-0.361278	-0.281135	-0.568176	-0.541816	-0.000332658	-0.255326	-0.615805	-0.503882	-0.818265	-0.0709514	0.0214892	0.242617	0.282951	0.185416	0.0564361	0.208934	-0.205007	-0.0921644	0.283692	-0.483755	-0.000646268	-0.0555026	-0.173735	0.0702019	0.146714	0.264389	-0.429966	0.181614	0.0442919	0.0583124	0.805705	-0.823782	-0.85269	-1.314	-0.418767	-0.0622972	-1.45044	0.319131	-0.0468412	0.35028	-0.904007	-0.784974	-0.530737	-1.15835	-0.534289	-0.279127	-0.317239	-0.0806991	-1.295
-3.52177	-0.369392	-0.155341	-0.406452	-0.526876	0.0575162	-0.331861	-0.622604	-0.346403	-0.831851	-0.12528	0.0704213	0.095696	0.230792	0.14416	0.050051	0.223959	-0.191432	-0.0337528	0.303024	-0.379009	-0.049893	-0.121258	-0.108755	0.0771104	0.195317	0.255308	-0.446782	0.144232	0.132999	0.0742418	0.734034	-0.805207	-0.831925	-1.23593	-0.504117	-0.20227	-1.45094	0.328599	-0.0424628	0.399274	-0.939965	-0.810667	-0.556012	-1.12772	-0.520707	-0.231143	-0.377189	-0.141775	-1.23393
-3.51194	-0.366213	-0.0357813	-0.236042	-0.501601	0.07085	-0.404333	-0.638542	-0.199432	-0.814642	-0.183184	0.108137	-0.0702112	0.191071	0.0999264	0.0200885	0.237309	-0.176261	0.017524	0.32228	-0.269222	-0.0959311	-0.186253	-0.0389987	0.0909105	0.223873	0.228611	-0.462662	0.104664	0.232846	0.0815934	0.651655	-0.799402	-0.817075	-1.14394	-0.537792	-0.379713	-1.43678	0.28922	0.00832793	0.47037	-0.953316	-0.825384	-0.583323	-1.05451	-0.505822	-0.178393	-0.419149	-0.215466	-1.15633
-3.50211	-0.352668	0.0530641	-0.072567	-0.469138	0.0458775	-0.455924	-0.664461	-0.0686957	-0.770053	-0.24295	0.138723	-0.250762	0.163111	0.0498119	-0.0281255	0.239741	-0.16051	0.0645321	0.333903	-0.156708	-0.138451	-0.226305	0.0295799	0.109968	0.219552	0.184414	-0.475009	0.065961	0.342716	0.0860828	0.558809	-0.807538	-0.80235	-1.03846	-0.51989	-0.583664	-1.40775	0.206885	0.0835662	0.558604	-0.938299	-0.829716	-0.612	-0.947574	-0.480723	-0.129319	-0.444713	-0.284206	-1.06473
-3.49228	-0.32838	0.0860924	0.0764967	-0.424487	-0.00972751	-0.490266	-0.69176	0.0165634	-0.706719	-0.301	0.155005	-0.440664	0.15712	-0.00494015	-0.0882135	0.235761	-0.144472	0.106348	0.335363	-0.0506114	-0.168125	-0.23996	0.0663762	0.136713	0.191433	0.12507	-0.482039	0.026811	0.456612	0.090435	0.456168	-0.827651	-0.793083	-0.919886	-0.473295	-0.778904	-1.36751	0.0909046	0.167458	0.653573	-0.897318	-0.817008	-0.641692	-0.812604	-0.455741	-0.0913032	-0.456862	-0.334424	-0.961437
-3.48244	-0.287873	0.0740421	0.190738	-0.379914	-0.0823762	-0.512855	-0.695944	0.0501312	-0.630374	-0.355304	0.155595	-0.621066	0.179184	-0.0585196	-0.155453	0.228705	-0.129606	0.126303	0.324217	0.0284539	-0.160295	-0.235712	0.0574295	0.176545	0.149012	0.0545732	-0.483792	-0.0117601	0.548037	0.0969658	0.358534	-0.847582	-0.79814	-0.790033	-0.413182	-0.939174	-1.30238	-0.0484967	0.246921	0.739344	-0.836214	-0.788526	-0.666237	-0.65609	-0.438658	-0.0675805	-0.459741	-0.356321	-0.851995
-3.47261	-0.232129	0.0301732	0.249579	-0.344212	-0.160743	-0.518246	-0.675469	0.0451268	-0.540044	-0.405916	0.141786	-0.752632	0.219473	-0.108748	-0.22578	0.21929	-0.120446	0.123507	0.300687	0.0815154	-0.121025	-0.220673	0.0144661	0.233592	0.105718	-0.0137745	-0.484645	-0.0496488	0.609466	0.107893	0.292894	-0.849448	-0.820575	-0.651909	-0.348317	-1.04424	-1.19893	-0.206419	0.292022	0.808131	-0.758777	-0.757736	-0.673959	-0.481603	-0.434517	-0.0484284	-0.46687	-0.348141	-0.756105
-3.46278	-0.166032	-0.0358656	0.261992	-0.320822	-0.239274	-0.504343	-0.633304	0.0123006	-0.436534	-0.440527	0.115366	-0.825091	0.270206	-0.148719	-0.29552	0.206555	-0.120895	0.116302	0.265657	0.117348	-0.0620303	-0.200568	-0.0478545	0.293364	0.0753113	-0.0713062	-0.478344	-0.0865242	0.647569	0.122698	0.253126	-0.830531	-0.852571	-0.510032	-0.28778	-1.08556	-1.0696	-0.379011	0.275806	0.855982	-0.668191	-0.730742	-0.645936	-0.28827	-0.443082	-0.0331762	-0.497407	-0.310879	-0.686661
-3.45295	-0.0987084	-0.118003	0.237981	-0.309431	-0.314411	-0.473198	-0.570397	-0.0418565	-0.321876	-0.441484	0.0781946	-0.845724	0.31784	-0.180555	-0.36627	0.189849	-0.128775	0.113817	0.218371	0.142637	0.00242648	-0.179461	-0.1133	0.341415	0.0562681	-0.117892	-0.467057	-0.118721	0.66784	0.133588	0.229632	-0.792379	-0.883638	-0.381687	-0.244825	-1.06468	-0.925636	-0.541849	0.20153	0.882985	-0.570589	-0.709302	-0.587864	-0.106704	-0.460873	-0.0255088	-0.544555	-0.246576	-0.646848
-3.44312	-0.0371247	-0.211295	0.186132	-0.307764	-0.385208	-0.42652	-0.490688	-0.110807	-0.19908	-0.413753	0.0314558	-0.82322	0.340099	-0.205262	-0.435727	0.173302	-0.141776	0.118973	0.148524	0.160595	0.0579665	-0.159387	-0.174146	0.363856	0.0536142	-0.155706	-0.45391	-0.128201	0.674289	0.123959	0.217198	-0.736473	-0.902502	-0.271219	-0.235136	-0.985952	-0.775818	-0.672065	0.0768177	0.888738	-0.475802	-0.695796	-0.509568	0.0346401	-0.473668	-0.0153672	-0.59902	-0.155414	-0.635907
-3.43329	0.0149088	-0.30917	0.115161	-0.313156	-0.44967	-0.377737	-0.39921	-0.190661	-0.0865447	-0.370771	-0.0278622	-0.767055	0.332796	-0.221441	-0.481088	0.158411	-0.154881	0.134249	0.0569836	0.167591	0.0998936	-0.141132	-0.207288	0.365337	0.0935379	-0.187519	-0.440893	-0.115217	0.670163	0.100204	0.21188	-0.664592	-0.900173	-0.183937	-0.28894	-0.867884	-0.630723	-0.765828	-0.0887338	0.873507	-0.40099	-0.702028	-0.41895	0.127305	-0.474887	-0.0102174	-0.647814	-0.0402219	-0.649678
-3.42346	0.0571899	-0.397063	0.03299	-0.325964	-0.500012	-0.346504	-0.300654	-0.27909	-0.0168592	-0.325849	-0.102528	-0.686047	0.300612	-0.234495	-0.496489	0.146755	-0.163628	0.163444	-0.0454148	0.159977	0.128062	-0.12216	-0.197821	0.351374	0.168853	-0.216161	-0.428723	-0.0855277	0.657131	0.0810771	0.210696	-0.579935	-0.877873	-0.128976	-0.402088	-0.726429	-0.49379	-0.823102	-0.284496	0.849379	-0.341261	-0.736456	-0.321349	0.173775	-0.470099	-0.0162099	-0.680758	0.0928007	-0.676108
-3.41363	0.0899496	-0.468633	-0.0558351	-0.371772	-0.519355	-0.329567	-0.202556	-0.371181	0.00800712	-0.282195	-0.193748	-0.58672	0.245903	-0.250165	-0.486029	0.137896	-0.166442	0.204979	-0.148869	0.135654	0.1368	-0.109224	-0.160669	0.323985	0.259389	-0.230605	-0.412446	-0.0436086	0.633742	0.0722856	0.21232	-0.505169	-0.839018	-0.111917	-0.557126	-0.575655	-0.365095	-0.852556	-0.492547	0.834319	-0.291943	-0.809019	-0.221798	0.176375	-0.469084	-0.0327684	-0.696792	0.23835	-0.70181
-3.4038	0.113175	-0.520678	-0.143247	-0.459016	-0.512867	-0.323256	-0.11352	-0.436654	-0.00486958	-0.240931	-0.28077	-0.473085	0.161585	-0.265685	-0.450589	0.125726	-0.164924	0.255305	-0.246372	0.0968726	0.107021	-0.11657	-0.108841	0.281083	0.347617	-0.215211	-0.400903	0.00713517	0.595684	0.073152	0.22099	-0.457426	-0.788454	-0.133169	-0.734773	-0.431141	-0.241052	-0.863266	-0.692399	0.838937	-0.254401	-0.914779	-0.128785	0.130399	-0.47518	-0.0582387	-0.696087	0.389099	-0.710727
-3.39397	0.111022	-0.551896	-0.223641	-0.5729	-0.488509	-0.332667	-0.0354763	-0.454815	-0.0488262	-0.202031	-0.337105	-0.351728	0.0604028	-0.27465	-0.392339	0.0985661	-0.161385	0.318505	-0.331554	0.0475577	0.0446439	-0.140134	-0.0471352	0.223116	0.430213	-0.178174	-0.400052	0.0637563	0.542533	0.0820004	0.236636	-0.42947	-0.734458	-0.188496	-0.908995	-0.298729	-0.1167	-0.861224	-0.873976	0.857959	-0.234954	-1.03584	-0.046047	0.0374908	-0.495447	-0.0917452	-0.679692	0.534434	-0.698794
-3.38414	0.0817248	-0.554669	-0.29816	-0.692418	-0.453524	-0.363293	0.0315485	-0.439624	-0.117722	-0.164795	-0.358978	-0.243395	-0.0414243	-0.267405	-0.318845	0.0560743	-0.156963	0.396112	-0.402828	0.00142198	-0.0299834	-0.171197	0.0205999	0.150954	0.507025	-0.132721	-0.401345	0.123928	0.477953	0.0932321	0.236598	-0.418779	-0.680741	-0.265908	-1.04921	-0.18616	-0.00581684	-0.865026	-1.00979	0.865317	-0.244069	-1.16026	0.00426648	-0.10914	-0.53106	-0.138278	-0.626067	0.658349	-0.663233
-3.37431	0.0424273	-0.534129	-0.36777	-0.804597	-0.422017	-0.412284	0.0712216	-0.410849	-0.205805	-0.128781	-0.347871	-0.185436	-0.13421	-0.246992	-0.245921	0.00116057	-0.152506	0.466173	-0.452909	-0.0353127	-0.103759	-0.201767	0.0917306	0.0792225	0.57003	-0.0942066	-0.396958	0.186166	0.404894	0.100902	0.225944	-0.433686	-0.629921	-0.349188	-1.12271	-0.118728	0.0698144	-0.877095	-1.06588	0.857796	-0.298108	-1.27693	0.00577755	-0.30837	-0.584142	-0.21771	-0.540605	0.757592	-0.605453
-3.36448	0.0042334	-0.502686	-0.427809	-0.909565	-0.400927	-0.471587	0.0787509	-0.370512	-0.30709	-0.0944934	-0.309781	-0.175692	-0.211465	-0.218021	-0.17661	-0.0671901	-0.150496	0.511622	-0.468928	-0.066856	-0.173793	-0.233053	0.164909	0.0377103	0.593952	-0.062876	-0.383647	0.249569	0.325626	0.113312	0.213157	-0.480647	-0.592627	-0.424254	-1.13304	-0.10909	0.111227	-0.881947	-1.04666	0.840913	-0.391543	-1.35562	-0.0378172	-0.532548	-0.656917	-0.324035	-0.441889	0.828591	-0.529123
-3.35465	-0.0280804	-0.473507	-0.464494	-1.00843	-0.390007	-0.537347	0.0628357	-0.31877	-0.409683	-0.0821877	-0.250216	-0.201092	-0.261703	-0.183441	-0.109814	-0.146883	-0.15538	0.523352	-0.442116	-0.0926951	-0.219317	-0.270094	0.238579	0.0323273	0.580955	-0.0368302	-0.360487	0.313572	0.241335	0.138863	0.202358	-0.55765	-0.582952	-0.486572	-1.09139	-0.151162	0.114722	-0.872135	-0.966807	0.818018	-0.515097	-1.37294	-0.117523	-0.738771	-0.740008	-0.443203	-0.34238	0.871005	-0.438846
-3.34482	-0.0523442	-0.466341	-0.478343	-1.08822	-0.388454	-0.606538	0.0330359	-0.258851	-0.498633	-0.103215	-0.176333	-0.25095	-0.271037	-0.144319	-0.0447776	-0.223484	-0.167058	0.488915	-0.370409	-0.124078	-0.210318	-0.309522	0.299918	0.0582185	0.53752	-0.0134251	-0.327097	0.37715	0.153364	0.173448	0.194852	-0.658953	-0.602244	-0.533906	-1.00471	-0.235891	0.0830261	-0.851636	-0.83872	0.792634	-0.660451	-1.32621	-0.22311	-0.921238	-0.827634	-0.55402	-0.248203	0.88627	-0.342713
-3.33499	-0.0679923	-0.47842	-0.474428	-1.12022	-0.394586	-0.678868	0.00112916	-0.211218	-0.574842	-0.139896	-0.0892454	-0.317055	-0.248003	-0.0969916	0.0186137	-0.271619	-0.183891	0.414218	-0.264374	-0.159985	-0.152596	-0.350223	0.319404	0.106978	0.470191	-0.0024168	-0.282685	0.41916	0.0628618	0.213499	0.188936	-0.75716	-0.65352	-0.560615	-0.881202	-0.350334	0.0257115	-0.813395	-0.679941	0.765987	-0.80232	-1.21954	-0.345992	-1.07021	-0.906696	-0.641373	-0.163223	0.878241	-0.250221
-3.32516	-0.0771028	-0.502877	-0.456406	-1.11182	-0.407272	-0.746434	-0.0286134	-0.182716	-0.640916	-0.187622	-0.000603146	-0.393577	-0.201183	-0.0458321	0.0788761	-0.293681	-0.203537	0.312153	-0.138436	-0.192256	-0.0588624	-0.393065	0.306393	0.164789	0.38692	-0.0142742	-0.215842	0.421168	-0.0163351	0.256858	0.17969	-0.833755	-0.733985	-0.564256	-0.738268	-0.483896	-0.0526207	-0.740318	-0.512305	0.73719	-0.908711	-1.05981	-0.475731	-1.17504	-0.970978	-0.696139	-0.090402	0.850459	-0.168939
-3.31533	-0.0855853	-0.536556	-0.427781	-1.08056	-0.423642	-0.796122	-0.0507003	-0.170658	-0.69335	-0.244378	0.0662227	-0.476489	-0.136152	0.000265687	0.114278	-0.29627	-0.220184	0.193454	-0.00660171	-0.217708	0.0598632	-0.433687	0.279475	0.223644	0.289938	-0.0378935	-0.124183	0.393431	-0.0679201	0.30254	0.167109	-0.892497	-0.835149	-0.54596	-0.593116	-0.628136	-0.14553	-0.643843	-0.350552	0.707173	-0.977433	-0.857845	-0.599571	-1.23914	-1.02371	-0.698352	-0.0361841	0.806146	-0.103242
-3.3055	-0.0933024	-0.583478	-0.40257	-1.04563	-0.439649	-0.833632	-0.0620046	-0.173824	-0.722829	-0.308706	0.110382	-0.560876	-0.0615014	0.0383347	0.12164	-0.278622	-0.231967	0.0715692	0.121689	-0.23461	0.184755	-0.450627	0.245108	0.282282	0.181114	-0.0648385	-0.0267253	0.346829	-0.0978861	0.348399	0.154867	-0.933493	-0.946814	-0.507819	-0.451939	-0.770808	-0.238107	-0.53489	-0.207522	0.676229	-1.00382	-0.626007	-0.695665	-1.26813	-1.0605	-0.635231	-0.0182803	0.74819	-0.0570151
-3.29567	-0.0845256	-0.629308	-0.4055	-1.01606	-0.452924	-0.866894	-0.061637	-0.182176	-0.710467	-0.380228	0.139203	-0.632426	0.00878216	0.0668024	0.110464	-0.242624	-0.239136	-0.0354834	0.24011	-0.242123	0.285071	-0.429563	0.2102	0.333919	0.0624889	-0.090346	0.0620077	0.287795	-0.112654	0.393131	0.158854	-0.957065	-1.05463	-0.462156	-0.319605	-0.899945	-0.322141	-0.418604	-0.0877869	0.641191	-0.990755	-0.378485	-0.728444	-1.26396	-1.07002	-0.526301	-0.0406891	0.681625	-0.0428822
-3.28584	-0.0631581	-0.636915	-0.434822	-0.992795	-0.462844	-0.896289	-0.0548379	-0.181142	-0.663235	-0.456493	0.159588	-0.682207	0.067803	0.0829775	0.0830077	-0.19093	-0.241287	-0.119265	0.331617	-0.239413	0.344153	-0.365053	0.177624	0.343014	-0.0638587	-0.114587	0.136693	0.221082	-0.107356	0.426618	0.170197	-0.965332	-1.15531	-0.427074	-0.223339	-1.00959	-0.387873	-0.298774	-0.00197258	0.598738	-0.943576	-0.125952	-0.696526	-1.22707	-1.05013	-0.39206	-0.0881227	0.61451	-0.0601315
-3.27601	-0.0443196	-0.600549	-0.486292	-0.97586	-0.46984	-0.909418	-0.0575543	-0.169715	-0.590793	-0.527942	0.176137	-0.715661	0.112159	0.080546	0.0423979	-0.126454	-0.240042	-0.177526	0.370503	-0.224767	0.367375	-0.266711	0.151481	0.302996	-0.197275	-0.136578	0.19466	0.150013	-0.0789817	0.44664	0.179444	-0.95717	-1.25241	-0.413151	-0.174077	-1.08663	-0.434101	-0.178815	0.0281088	0.545388	-0.867115	0.11645	-0.608449	-1.15508	-1.00098	-0.242172	-0.142964	0.553504	-0.102406
-3.26618	-0.0361494	-0.538071	-0.555121	-0.967536	-0.472907	-0.903434	-0.0755753	-0.154348	-0.502506	-0.571699	0.186987	-0.738549	0.142381	0.0556284	-0.00474442	-0.0546753	-0.244704	-0.213795	0.361216	-0.189468	0.355756	-0.146816	0.134856	0.233886	-0.318046	-0.14986	0.214903	0.0778878	-0.0323519	0.457018	0.186116	-0.918967	-1.34936	-0.405161	-0.161845	-1.12525	-0.459097	-0.0653628	0.0193439	0.475114	-0.768828	0.323333	-0.479591	-1.05006	-0.928059	-0.085209	-0.189788	0.500829	-0.163255
-3.25635	-0.0353184	-0.465473	-0.636787	-0.977897	-0.461665	-0.882727	-0.106697	-0.144762	-0.410259	-0.589092	0.188046	-0.758502	0.150575	0.00495051	-0.0544907	-0.00167386	-0.252861	-0.2311	0.312308	-0.137212	0.310312	-0.0173861	0.140001	0.151212	-0.397508	-0.139221	0.168852	0.0201051	0.0323383	0.459475	0.191014	-0.855185	-1.43442	-0.397062	-0.181258	-1.12725	-0.454813	0.00854379	-0.0145198	0.38152	-0.668058	0.455539	-0.326708	-0.939164	-0.841664	0.0736126	-0.211802	0.461513	-0.232345
-3.24652	-0.0397019	-0.390948	-0.72846	-1.00268	-0.43407	-0.850701	-0.148128	-0.144823	-0.330672	-0.601445	0.17826	-0.780625	0.135378	-0.0619563	-0.104932	0.0175567	-0.261	-0.232355	0.23342	-0.0785079	0.234554	0.115285	0.179933	0.0597276	-0.42053	-0.102162	0.0676645	-0.00120763	0.111776	0.454199	0.195031	-0.803526	-1.49037	-0.396088	-0.227206	-1.09716	-0.420919	0.0198759	-0.0584934	0.268903	-0.619331	0.498202	-0.176445	-0.867462	-0.748473	0.231505	-0.202693	0.438522	-0.297447
-3.23668	-0.0476344	-0.31776	-0.827804	-1.03395	-0.394111	-0.808967	-0.201527	-0.154746	-0.269874	-0.613365	0.162107	-0.797834	0.103463	-0.138172	-0.155221	0.0111856	-0.268573	-0.224	0.137739	-0.0201198	0.134937	0.248561	0.245637	-0.0381776	-0.387172	-0.0475637	-0.0704548	0.0157722	0.18831	0.437179	0.200032	-0.766201	-1.50729	-0.405567	-0.293979	-1.04835	-0.35996	-0.0165323	-0.0984663	0.158509	-0.6386	0.453533	-0.0742381	-0.839633	-0.651573	0.382911	-0.16678	0.418654	-0.349937
-3.22685	-0.0574789	-0.249864	-0.901935	-1.05892	-0.357102	-0.758153	-0.26814	-0.173967	-0.228695	-0.623278	0.153317	-0.796122	0.0617306	-0.219459	-0.207051	-0.0122507	-0.275896	-0.211692	0.0367853	0.0352289	0.0175445	0.379105	0.321213	-0.141269	-0.2976	0.019135	-0.229058	0.0567037	0.244962	0.408244	0.214973	-0.733081	-1.48582	-0.425085	-0.369017	-0.99934	-0.275741	-0.0806143	-0.119739	0.0970392	-0.709735	0.327864	-0.0299186	-0.844926	-0.553611	0.504689	-0.109854	0.400731	-0.384361
-3.21702	-0.0643033	-0.213225	-0.928774	-1.07468	-0.343655	-0.699373	-0.345209	-0.204422	-0.220262	-0.628939	0.153006	-0.787106	0.0220282	-0.301182	-0.258219	-0.0465754	-0.282696	-0.197075	-0.0727519	0.0811905	-0.105044	0.49235	0.39629	-0.247438	-0.155051	0.0943774	-0.388182	0.111578	0.286211	0.368991	0.250594	-0.69872	-1.42715	-0.441325	-0.431981	-0.941137	-0.176292	-0.163841	-0.113051	0.0982335	-0.809949	0.13228	-0.0425425	-0.872982	-0.467244	0.582453	-0.0403996	0.384262	-0.397585
-3.20719	-0.0635375	-0.220453	-0.915645	-1.08202	-0.350035	-0.634416	-0.421996	-0.251137	-0.244491	-0.626606	0.157998	-0.78594	-0.00217447	-0.369861	-0.279543	-0.089414	-0.287438	-0.18142	-0.194172	0.109349	-0.210471	0.565339	0.46912	-0.355148	0.0282293	0.175828	-0.511912	0.177497	0.31687	0.322063	0.305815	-0.665256	-1.33484	-0.442405	-0.475648	-0.885182	-0.0580558	-0.263959	-0.0739561	0.15573	-0.920273	-0.114169	-0.107455	-0.914648	-0.412338	0.630813	0.0211279	0.368885	-0.391761
-3.19736	-0.053932	-0.247262	-0.874243	-1.08266	-0.370051	-0.564747	-0.490832	-0.310152	-0.292794	-0.618126	0.16591	-0.790654	-0.00645491	-0.415792	-0.271024	-0.144196	-0.28863	-0.167691	-0.294646	0.121924	-0.299826	0.585135	0.538634	-0.459982	0.22916	0.26181	-0.581948	0.248439	0.336108	0.273729	0.374421	-0.637063	-1.21721	-0.427152	-0.503123	-0.84583	0.0674672	-0.372125	-0.00163983	0.256588	-1.02761	-0.390339	-0.220942	-0.962177	-0.397131	0.656588	0.0594363	0.35412	-0.368376
-3.18753	-0.0371009	-0.276098	-0.81461	-1.07491	-0.398907	-0.488082	-0.551632	-0.37445	-0.357687	-0.618116	0.175383	-0.795177	-0.000183378	-0.423259	-0.23956	-0.211551	-0.285977	-0.171441	-0.344339	0.122653	-0.369424	0.560881	0.599703	-0.53376	0.437053	0.353022	-0.594184	0.311703	0.335224	0.227899	0.449395	-0.617005	-1.07864	-0.404852	-0.519784	-0.827442	0.190736	-0.46884	0.0991793	0.387916	-1.10344	-0.680935	-0.375926	-1.01031	-0.427347	0.662697	0.0650306	0.336036	-0.330363
-3.1777	-0.0253906	-0.296498	-0.743717	-1.05589	-0.433264	-0.401942	-0.608236	-0.433795	-0.428741	-0.62929	0.185602	-0.79149	-0.000442665	-0.38968	-0.193607	-0.289124	-0.281366	-0.189134	-0.346085	0.114799	-0.404377	0.50269	0.646966	-0.564971	0.640385	0.449426	-0.544943	0.364761	0.314732	0.186198	0.521381	-0.609285	-0.928385	-0.381276	-0.531496	-0.830907	0.3036	-0.523709	0.217856	0.538847	-1.1376	-0.973944	-0.542799	-1.05785	-0.514813	0.648008	0.0309549	0.310387	-0.285918
-3.16787	-0.0158086	-0.308757	-0.661952	-1.02599	-0.470687	-0.306418	-0.661891	-0.485269	-0.481408	-0.649555	0.195334	-0.770067	-0.023077	-0.326563	-0.139192	-0.354365	-0.283363	-0.196519	-0.315083	0.101826	-0.407278	0.420212	0.677809	-0.561696	0.812918	0.543466	-0.443057	0.407701	0.297775	0.154751	0.578212	-0.600611	-0.805261	-0.36059	-0.549572	-0.853299	0.399679	-0.53252	0.332904	0.701397	-1.1234	-1.25074	-0.679081	-1.10192	-0.642139	0.602982	-0.0409323	0.274018	-0.242489
-3.15804	-0.00447946	-0.325193	-0.570976	-0.985786	-0.509905	-0.203246	-0.690636	-0.530865	-0.500569	-0.675335	0.193781	-0.723469	-0.0611008	-0.242557	-0.0790486	-0.403881	-0.291968	-0.194724	-0.263858	0.0857007	-0.38673	0.321696	0.692192	-0.531582	0.914427	0.629559	-0.30075	0.441428	0.301463	0.137779	0.618684	-0.580155	-0.731401	-0.347418	-0.57897	-0.878591	0.467714	-0.513436	0.421196	0.867715	-1.06142	-1.45427	-0.769122	-1.11905	-0.787831	0.517275	-0.146521	0.220547	-0.188346
-3.14821	0.00840087	-0.354086	-0.473369	-0.929461	-0.550107	-0.0965181	-0.686882	-0.570208	-0.494159	-0.69757	0.175804	-0.648682	-0.105417	-0.147752	-0.0145692	-0.437286	-0.304648	-0.189885	-0.200901	0.0674821	-0.350469	0.213559	0.693552	-0.487234	0.932862	0.691383	-0.13244	0.467207	0.319085	0.136869	0.64526	-0.569554	-0.695361	-0.362206	-0.619127	-0.891022	0.490667	-0.483029	0.469787	1.01909	-0.960749	-1.56116	-0.798339	-1.07359	-0.925451	0.393291	-0.280147	0.147851	-0.119175
-3.13838	0.0216918	-0.403889	-0.379045	-0.848384	-0.590495	-0.000357801	-0.656552	-0.60182	-0.467798	-0.701271	0.14488	-0.551235	-0.152237	-0.0566539	0.0534921	-0.456975	-0.308136	-0.186601	-0.131226	0.0480407	-0.315815	0.0995653	0.688231	-0.440184	0.885415	0.710315	0.0487209	0.483402	0.344728	0.149536	0.65891	-0.582435	-0.682041	-0.421459	-0.650259	-0.885359	0.466195	-0.451242	0.464463	1.11328	-0.831943	-1.56907	-0.766801	-0.971593	-1.04047	0.236832	-0.423421	0.0710121	-0.0437797
-3.12855	0.0322544	-0.473947	-0.319767	-0.750552	-0.626926	0.0672519	-0.610881	-0.623491	-0.422113	-0.658175	0.103471	-0.436931	-0.20004	-0.00147431	0.130812	-0.460762	-0.285179	-0.186864	-0.0595966	0.0280208	-0.294372	-0.0175107	0.678361	-0.390758	0.789051	0.688802	0.23413	0.470739	0.374381	0.171692	0.656958	-0.625571	-0.684569	-0.525291	-0.668782	-0.864995	0.399474	-0.426674	0.393537	1.12196	-0.685787	-1.48338	-0.684744	-0.8366	-1.12473	0.0577557	-0.54797	0.0133031	0.0304631
-3.11872	0.0567727	-0.561399	-0.299875	-0.648768	-0.646301	0.108212	-0.55243	-0.633155	-0.358841	-0.564677	0.054332	-0.311066	-0.248159	0.00721336	0.222232	-0.449723	-0.247204	-0.190552	-0.0103768	0.00922793	-0.281181	-0.133278	0.659414	-0.341016	0.657659	0.62955	0.415831	0.425407	0.40582	0.201682	0.643893	-0.702235	-0.705486	-0.663976	-0.676717	-0.834962	0.297323	-0.410747	0.268224	1.06728	-0.530604	-1.34031	-0.561499	-0.692338	-1.17532	-0.130224	-0.642648	-0.0266277	0.0871024
-3.10889	0.102474	-0.644185	-0.314947	-0.557931	-0.652111	0.124143	-0.482336	-0.629652	-0.282506	-0.43366	-3.13572e-05	-0.180019	-0.29366	-0.0233021	0.323353	-0.42253	-0.204073	-0.195782	-0.00416386	0.000776032	-0.272428	-0.231175	0.631049	-0.292559	0.502581	0.539921	0.563569	0.349138	0.436094	0.251784	0.624894	-0.802559	-0.745592	-0.829032	-0.675036	-0.804081	0.163326	-0.402022	0.10483	0.976544	-0.377369	-1.17318	-0.426532	-0.551099	-1.19368	-0.306319	-0.697744	-0.0490367	0.109166
-3.09906	0.163846	-0.707348	-0.35963	-0.479021	-0.650355	0.111663	-0.402231	-0.61347	-0.199008	-0.277872	-0.0574988	-0.0488214	-0.324478	-0.088129	0.41552	-0.381019	-0.161792	-0.1962	-0.0370023	0.00436185	-0.265675	-0.290361	0.597735	-0.246185	0.332488	0.426725	0.639131	0.247591	0.441977	0.30167	0.603828	-0.903567	-0.796155	-1.00549	-0.665975	-0.779262	-0.00712542	-0.396505	-0.070431	0.866981	-0.262385	-0.98969	-0.300248	-0.418235	-1.18182	-0.463323	-0.704239	-0.0555267	0.0948169
-3.08923	0.232805	-0.751799	-0.427326	-0.4118	-0.64415	0.0712579	-0.313918	-0.583197	-0.136357	-0.110063	-0.118737	0.0743118	-0.339969	-0.177615	0.473711	-0.330482	-0.123785	-0.189351	-0.098591	0.0170115	-0.258692	-0.306586	0.563041	-0.202156	0.153812	0.297904	0.640399	0.128368	0.404757	0.337713	0.582627	-0.987032	-0.850258	-1.17433	-0.647519	-0.757363	-0.20956	-0.388616	-0.235943	0.754865	-0.205475	-0.800611	-0.197824	-0.298941	-1.14055	-0.604941	-0.661035	-0.0480255	0.0545215
-3.0794	0.297941	-0.77891	-0.511861	-0.362174	-0.634105	0.00390551	-0.218783	-0.529845	-0.109303	0.0605496	-0.188365	0.174879	-0.344824	-0.28403	0.499616	-0.271093	-0.085517	-0.17703	-0.17751	0.0362707	-0.234602	-0.290465	0.534314	-0.160764	-0.0258542	0.162872	0.579063	0.00345057	0.338128	0.35947	0.562937	-1.04573	-0.899688	-1.30574	-0.607264	-0.735529	-0.431766	-0.375602	-0.371134	0.647534	-0.200654	-0.639542	-0.123832	-0.196194	-1.05505	-0.730018	-0.568684	-0.0262513	-0.0172859
-3.06957	0.358797	-0.79049	-0.608057	-0.352969	-0.618611	-0.0872868	-0.111594	-0.457048	-0.111056	0.228976	-0.266384	0.248456	-0.342632	-0.400634	0.493986	-0.202907	-0.0407459	-0.162646	-0.267979	0.0632985	-0.176136	-0.251159	0.513331	-0.135648	-0.195033	0.027117	0.480161	-0.11138	0.259017	0.367812	0.544759	-1.0788	-0.919186	-1.36523	-0.544555	-0.708883	-0.647576	-0.354445	-0.446977	0.545167	-0.240643	-0.513292	-0.0818113	-0.111315	-0.93273	-0.827377	-0.429553	0.0153851	-0.126225
-3.05974	0.419538	-0.787267	-0.71171	-0.381971	-0.594238	-0.198387	0.0087922	-0.37079	-0.135253	0.389795	-0.346293	0.278491	-0.33568	-0.502731	0.450639	-0.126453	0.00332225	-0.137759	-0.36373	0.098581	-0.0942159	-0.195745	0.49373	-0.133669	-0.330339	-0.0905724	0.360412	-0.213784	0.175298	0.364652	0.528036	-1.08853	-0.911401	-1.35715	-0.460441	-0.677969	-0.826869	-0.314225	-0.472368	0.456288	-0.329046	-0.418591	-0.0802799	-0.0677605	-0.793701	-0.894395	-0.251849	0.072686	-0.259596
-3.04991	0.478397	-0.762878	-0.818642	-0.439089	-0.557392	-0.324896	0.122354	-0.274128	-0.176102	0.517317	-0.405865	0.241135	-0.324807	-0.556686	0.376644	-0.0438737	0.0251574	-0.0968011	-0.460456	0.134577	-0.0061652	-0.129781	0.4725	-0.145765	-0.423538	-0.156324	0.228243	-0.302848	0.090205	0.34251	0.514338	-1.06915	-0.885957	-1.29818	-0.366466	-0.651518	-0.949563	-0.255227	-0.469558	0.420124	-0.467163	-0.35316	-0.122832	-0.083803	-0.652094	-0.932982	-0.0828451	0.14036	-0.398646
-3.04008	0.501282	-0.719776	-0.917547	-0.515562	-0.506091	-0.458931	0.207092	-0.169571	-0.227995	0.581177	-0.440839	0.15016	-0.310173	-0.56681	0.281616	0.0355828	0.0263976	-0.0418915	-0.555616	0.16325	0.0748133	-0.0542269	0.449734	-0.15189	-0.475565	-0.164699	0.0901009	-0.378629	0.0116336	0.287154	0.50383	-1.01237	-0.850812	-1.20198	-0.273242	-0.624163	-1.00991	-0.178833	-0.455068	0.448358	-0.640648	-0.316261	-0.207962	-0.152072	-0.516074	-0.942688	0.038811	0.215152	-0.518532
-3.03025	0.470308	-0.670756	-1.00311	-0.604495	-0.444528	-0.575738	0.260758	-0.0606812	-0.286163	0.573157	-0.459567	0.0251298	-0.291279	-0.546476	0.17314	0.100293	0.0194005	0.0225381	-0.639853	0.187667	0.148706	0.0314501	0.427183	-0.138548	-0.483165	-0.131642	-0.0359912	-0.431325	-0.0551454	0.211134	0.489724	-0.923575	-0.80889	-1.0758	-0.203973	-0.596936	-1.00657	-0.0924386	-0.43124	0.51994	-0.824936	-0.317019	-0.333623	-0.261279	-0.391567	-0.922491	0.112595	0.293685	-0.602043
-3.02042	0.386415	-0.622469	-1.0723	-0.701014	-0.376903	-0.658702	0.282647	0.0486286	-0.347245	0.512052	-0.467593	-0.112289	-0.267947	-0.501059	0.0566924	0.116172	0.0121295	0.087444	-0.681002	0.20939	0.217429	0.124618	0.40609	-0.103968	-0.452938	-0.0701946	-0.122245	-0.442869	-0.111243	0.139091	0.470559	-0.835	-0.759659	-0.934218	-0.186876	-0.570705	-0.938199	-0.00651697	-0.40707	0.602091	-0.998663	-0.357185	-0.482708	-0.399328	-0.29237	-0.872556	0.146125	0.374409	-0.641925
-3.01059	0.266462	-0.578289	-1.10492	-0.801909	-0.305093	-0.711715	0.270782	0.156263	-0.409584	0.42147	-0.46497	-0.252575	-0.236284	-0.434179	-0.0640844	0.0733012	0.00103223	0.147217	-0.678321	0.224138	0.28246	0.223121	0.386733	-0.0569136	-0.395897	0.0101522	-0.174424	-0.420909	-0.147576	0.0795756	0.447787	-0.781783	-0.70401	-0.787146	-0.211909	-0.546029	-0.808554	0.0594905	-0.389059	0.680102	-1.14702	-0.430005	-0.635051	-0.551352	-0.221924	-0.797657	0.147264	0.454561	-0.640941
-3.00076	0.129396	-0.539853	-1.0917	-0.897311	-0.224937	-0.739637	0.231808	0.265885	-0.47255	0.315128	-0.451641	-0.391074	-0.183616	-0.349343	-0.183208	-0.0150867	-0.0144685	0.19678	-0.641111	0.225128	0.331498	0.323581	0.368916	-0.00438826	-0.321805	0.102537	-0.203224	-0.375096	-0.150585	0.0298207	0.423548	-0.762403	-0.64477	-0.63962	-0.264732	-0.522311	-0.628495	0.0951552	-0.399714	0.751135	-1.25992	-0.521809	-0.779119	-0.69681	-0.179318	-0.705047	0.119763	0.518477	-0.601979
-2.99092	-0.0147861	-0.503447	-1.04283	-0.960692	-0.131706	-0.7391	0.171901	0.376965	-0.532757	0.200408	-0.428747	-0.525433	-0.122239	-0.253125	-0.280869	-0.13977	-0.0295859	0.233058	-0.57785	0.214484	0.329463	0.412499	0.35213	0.0497136	-0.239929	0.202324	-0.215758	-0.313089	-0.132042	-0.01462	0.398647	-0.769086	-0.584467	-0.493167	-0.335703	-0.500945	-0.410665	0.101212	-0.440489	0.815308	-1.34042	-0.623232	-0.892903	-0.825271	-0.163142	-0.601987	0.0602175	0.5625	-0.534236
-2.98109	-0.162057	-0.480369	-0.968026	-0.969402	-0.0308358	-0.712016	0.0994356	0.455294	-0.565957	0.0803326	-0.396199	-0.651812	-0.0624981	-0.171617	-0.350168	-0.286734	-0.0445112	0.253195	-0.496793	0.192786	0.277132	0.486538	0.334962	0.10327	-0.155364	0.305862	-0.217215	-0.240294	-0.105425	-0.0542251	0.373945	-0.794815	-0.523324	-0.352839	-0.420391	-0.48686	-0.179684	0.0824335	-0.494179	0.871629	-1.39355	-0.721818	-0.961961	-0.923019	-0.171625	-0.493038	-0.0304135	0.584753	-0.446969
-2.97126	-0.31274	-0.47745	-0.875541	-0.928272	0.0501675	-0.663844	0.0196213	0.477062	-0.560376	-0.0430918	-0.354747	-0.74289	-0.00160255	-0.128671	-0.390631	-0.440819	-0.0596336	0.255389	-0.413252	0.156644	0.188324	0.54882	0.33245	0.154641	-0.0713785	0.407848	-0.209451	-0.160504	-0.0783778	-0.0875338	0.353324	-0.83444	-0.466156	-0.248016	-0.517922	-0.471787	0.0381895	0.0439785	-0.543683	0.901772	-1.42351	-0.805209	-0.987065	-0.982853	-0.201309	-0.381921	-0.150086	0.582651	-0.345167
-2.96143	-0.449222	-0.486366	-0.772004	-0.848865	0.0799078	-0.60009	-0.0651208	0.446891	-0.524553	-0.156238	-0.306554	-0.78455	0.0615147	-0.114351	-0.403113	-0.590289	-0.0740588	0.234813	-0.333034	0.106946	0.0861013	0.601825	0.341743	0.211189	0.0105298	0.48797	-0.188986	-0.0757518	-0.0561452	-0.105767	0.349517	-0.885531	-0.42022	-0.183436	-0.629142	-0.451928	0.224918	-0.00914263	-0.581802	0.904099	-1.43221	-0.868802	-0.971974	-0.995845	-0.261977	-0.272797	-0.283758	0.55965	-0.24059
-2.9516	-0.549741	-0.500317	-0.66165	-0.741798	0.062051	-0.529747	-0.152398	0.379309	-0.471184	-0.245389	-0.258014	-0.789943	0.126403	-0.119586	-0.395557	-0.727408	-0.0825695	0.198273	-0.250764	0.0451549	-0.0151745	0.637941	0.354826	0.26977	0.0881524	0.52457	-0.15607	0.0122285	-0.0404415	-0.111998	0.364829	-0.952064	-0.378762	-0.1531	-0.745172	-0.425614	0.363523	-0.0713249	-0.610625	0.890565	-1.40565	-0.905899	-0.92815	-0.950377	-0.381098	-0.169501	-0.401654	0.520829	-0.153864
-2.94177	-0.6187	-0.513686	-0.546154	-0.614551	0.0114037	-0.461578	-0.240743	0.286455	-0.408381	-0.315848	-0.21221	-0.769366	0.192647	-0.14193	-0.378235	-0.844529	-0.0733641	0.156135	-0.16329	-0.0248221	-0.113597	0.639002	0.367382	0.312967	0.152158	0.51192	-0.111742	0.102057	-0.0324184	-0.112562	0.389664	-1.02987	-0.339978	-0.150534	-0.853559	-0.391198	0.449341	-0.127592	-0.633199	0.872073	-1.34948	-0.898846	-0.864157	-0.854678	-0.5445	-0.0912174	-0.473298	0.4693	-0.0912629
-2.93194	-0.666167	-0.521257	-0.425975	-0.474152	-0.060378	-0.399861	-0.321694	0.177853	-0.341291	-0.377774	-0.183451	-0.723161	0.259828	-0.178215	-0.36021	-0.905283	-0.044159	0.115037	-0.0702901	-0.0968547	-0.208179	0.609298	0.379437	0.340517	0.174901	0.457698	-0.0646968	0.191016	-0.0382255	-0.110227	0.41043	-1.08042	-0.301836	-0.168974	-0.932131	-0.347986	0.476821	-0.165721	-0.649864	0.858371	-1.28787	-0.855196	-0.783604	-0.722675	-0.73021	-0.0603436	-0.50348	0.406736	-0.0508282
-2.92211	-0.694379	-0.520597	-0.304091	-0.337529	-0.143129	-0.344592	-0.383047	0.0589471	-0.274195	-0.440294	-0.181766	-0.649431	0.324862	-0.226849	-0.347387	-0.8945	-6.14438e-05	0.0767222	0.0121685	-0.161121	-0.298298	0.556766	0.391979	0.356631	0.155488	0.371888	-0.018772	0.267303	-0.0562734	-0.106553	0.41304	-1.09854	-0.260727	-0.202798	-0.953945	-0.296777	0.436953	-0.18034	-0.63216	0.852923	-1.22957	-0.78633	-0.685513	-0.582658	-0.918468	-0.0759	-0.496241	0.334689	-0.0273853
-2.91228	-0.701732	-0.511792	-0.205058	-0.235364	-0.236529	-0.295196	-0.427789	-0.0716391	-0.209234	-0.508268	-0.199664	-0.550539	0.380856	-0.284064	-0.34161	-0.827159	0.0521741	0.0414014	0.0597462	-0.204445	-0.38303	0.488205	0.40639	0.364204	0.108145	0.263539	0.0206707	0.329446	-0.077167	-0.102065	0.397264	-1.09492	-0.217168	-0.252412	-0.924762	-0.248994	0.340111	-0.174812	-0.559388	0.856045	-1.17831	-0.702143	-0.572937	-0.479581	-1.0875	-0.131536	-0.453804	0.252066	-0.0200804
-2.90245	-0.686991	-0.496646	-0.138534	-0.177659	-0.341204	-0.251032	-0.457023	-0.212439	-0.142041	-0.577323	-0.23221	-0.431425	0.421689	-0.345711	-0.343275	-0.719997	0.10326	0.00931747	0.0736875	-0.225374	-0.451102	0.410826	0.42797	0.365739	0.0500786	0.144976	0.0345693	0.379515	-0.0998773	-0.0972664	0.37059	-1.07693	-0.174491	-0.322461	-0.848091	-0.212545	0.19649	-0.161954	-0.445575	0.865945	-1.12769	-0.62175	-0.476406	-0.431016	-1.22685	-0.218519	-0.380388	0.156582	-0.0281628
-2.89262	-0.653808	-0.48187	-0.0971796	-0.169523	-0.452939	-0.211798	-0.469528	-0.333552	-0.0749165	-0.637457	-0.280468	-0.296115	0.444454	-0.408688	-0.34863	-0.583785	0.144188	-0.0216648	0.059615	-0.206228	-0.476604	0.33937	0.456541	0.355724	-0.0066476	0.0283503	0.0227397	0.419881	-0.138068	-0.0936523	0.342989	-1.04842	-0.13202	-0.416793	-0.726098	-0.186261	0.0180469	-0.15186	-0.307148	0.868652	-1.07355	-0.571845	-0.416032	-0.433876	-1.31918	-0.324272	-0.279136	0.0589782	-0.0397356
-2.88279	-0.606291	-0.463478	-0.0734925	-0.207493	-0.56712	-0.181652	-0.470279	-0.410529	-0.0289852	-0.685385	-0.342611	-0.14888	0.450279	-0.464285	-0.353404	-0.431057	0.164819	-0.0592283	0.0378236	-0.144933	-0.459245	0.279131	0.489191	0.321668	-0.0611005	-0.0802408	-0.0102571	0.453036	-0.188246	-0.0878342	0.323394	-1.00986	-0.0946611	-0.535716	-0.565551	-0.170445	-0.176144	-0.142254	-0.157758	0.856397	-1.00815	-0.568036	-0.386654	-0.48165	-1.34879	-0.437094	-0.157433	-0.0311791	-0.0368083
-2.87296	-0.548229	-0.429345	-0.0613803	-0.284602	-0.656648	-0.179639	-0.463642	-0.43669	-0.00218131	-0.73377	-0.417177	0.00314801	0.432943	-0.477923	-0.353609	-0.269983	0.153813	-0.107558	0.0205217	-0.0520757	-0.407528	0.228445	0.519626	0.270368	-0.112492	-0.175971	-0.0597408	0.481291	-0.241857	-0.0730384	0.31868	-0.957846	-0.0702615	-0.675521	-0.377829	-0.165041	-0.36581	-0.141786	-0.0128666	0.839551	-0.928668	-0.61049	-0.379715	-0.567611	-1.32916	-0.540705	-0.0366698	-0.110683	-0.0217546
-2.86313	-0.482426	-0.385379	-0.0579264	-0.38835	-0.714332	-0.208299	-0.452761	-0.408185	0.0101128	-0.792138	-0.502785	0.150501	0.369816	-0.442871	-0.348507	-0.106952	0.105436	-0.163523	0.00873453	0.06295	-0.330054	0.184996	0.52724	0.210129	-0.161183	-0.243277	-0.124575	0.505739	-0.293051	-0.0517366	0.33201	-0.889195	-0.0632118	-0.821055	-0.18643	-0.169408	-0.513979	-0.158296	0.122805	0.809781	-0.832996	-0.693643	-0.389721	-0.683273	-1.27295	-0.624177	0.0638604	-0.188745	-0.000870159
-2.8533	-0.404659	-0.338003	-0.0722151	-0.504781	-0.742488	-0.25922	-0.444242	-0.341266	0.0102352	-0.848885	-0.588408	0.271539	0.268188	-0.374416	-0.346229	0.0513224	0.0295689	-0.227859	-0.000322552	0.191815	-0.234601	0.146394	0.510254	0.145968	-0.207871	-0.268225	-0.202033	0.510972	-0.334378	-0.0263393	0.359432	-0.801865	-0.0765911	-0.959772	-0.0100956	-0.180438	-0.614027	-0.196343	0.24737	0.763877	-0.71709	-0.805176	-0.413493	-0.823362	-1.18962	-0.669428	0.115897	-0.273198	0.0176248
-2.84347	-0.31027	-0.291995	-0.106215	-0.625212	-0.741471	-0.324899	-0.448483	-0.257273	0.000562118	-0.89563	-0.65705	0.349434	0.150279	-0.289409	-0.343337	0.194013	-0.0659633	-0.299456	-0.00819606	0.321848	-0.131224	0.117922	0.471145	0.0782997	-0.250137	-0.247878	-0.286792	0.480469	-0.352844	0.00262105	0.392824	-0.697154	-0.112434	-1.07829	0.140355	-0.197093	-0.663319	-0.257545	0.343791	0.706762	-0.59244	-0.927681	-0.449467	-0.980334	-1.09166	-0.672493	0.100012	-0.349328	0.026699
-2.83364	-0.203013	-0.250759	-0.154645	-0.727051	-0.718951	-0.399588	-0.462214	-0.174397	-0.0226394	-0.921483	-0.711791	0.383534	0.0328066	-0.201263	-0.336502	0.320933	-0.172817	-0.348886	-0.015388	0.436074	-0.0300294	0.113326	0.418904	0.0151476	-0.267642	-0.202385	-0.367209	0.4213	-0.353079	0.0329888	0.40449	-0.588646	-0.170847	-1.14917	0.253484	-0.227756	-0.657493	-0.336285	0.403621	0.638166	-0.479481	-1.04453	-0.490812	-1.12208	-0.98535	-0.648769	0.0255695	-0.411465	0.0227683
-2.82381	-0.0878832	-0.216333	-0.213413	-0.787178	-0.68018	-0.479107	-0.479262	-0.117822	-0.0693163	-0.894693	-0.758347	0.37846	-0.0802792	-0.116303	-0.322846	0.433791	-0.273924	-0.353413	-0.0218927	0.534676	0.064147	0.129651	0.360456	-0.0371601	-0.249845	-0.147282	-0.422696	0.349768	-0.325945	0.0547356	0.385	-0.503402	-0.23495	-1.16253	0.288328	-0.273511	-0.601779	-0.42129	0.439279	0.563447	-0.376158	-1.14609	-0.523405	-1.22833	-0.878285	-0.611838	-0.0961575	-0.462005	0.00498217
-2.81398	0.0294437	-0.189253	-0.278335	-0.808817	-0.625624	-0.561409	-0.486637	-0.0896412	-0.138772	-0.813821	-0.797949	0.340545	-0.187954	-0.0407618	-0.289546	0.520167	-0.327048	-0.316525	-0.0212575	0.612602	0.145792	0.159981	0.299969	-0.0815317	-0.205369	-0.0924	-0.439826	0.283259	-0.26485	0.0672965	0.339407	-0.440223	-0.288706	-1.11954	0.229833	-0.331242	-0.5018	-0.502349	0.45794	0.496274	-0.281966	-1.22938	-0.550625	-1.29422	-0.774263	-0.572932	-0.255531	-0.502069	-0.0225639
-2.80415	0.141966	-0.164913	-0.345499	-0.79412	-0.55754	-0.641119	-0.479955	-0.0863838	-0.226082	-0.694268	-0.826816	0.276313	-0.290454	0.0209335	-0.239066	0.567715	-0.324528	-0.245184	0.00702932	0.635782	0.191552	0.193917	0.23981	-0.119896	-0.142674	-0.051474	-0.431144	0.22401	-0.182943	0.0720698	0.27474	-0.399318	-0.337151	-1.02607	0.0869543	-0.386583	-0.362454	-0.566654	0.462638	0.430351	-0.19648	-1.28746	-0.566248	-1.3216	-0.671515	-0.537875	-0.444506	-0.532373	-0.0662581
-2.79432	0.247477	-0.13632	-0.405273	-0.752558	-0.477854	-0.697194	-0.463972	-0.104507	-0.324994	-0.549497	-0.845911	0.190517	-0.388214	0.055023	-0.183624	0.581172	-0.281085	-0.147978	0.0552519	0.591044	0.180173	0.219679	0.185286	-0.138351	-0.0693319	-0.0291951	-0.40441	0.171666	-0.0909253	0.0709816	0.193603	-0.385207	-0.384312	-0.889535	-0.124468	-0.419968	-0.19132	-0.595855	0.453579	0.353685	-0.119691	-1.31208	-0.571187	-1.32407	-0.566003	-0.508296	-0.649814	-0.553025	-0.153904
-2.78449	0.34529	-0.107142	-0.447952	-0.692767	-0.393502	-0.70992	-0.439452	-0.138976	-0.430917	-0.394483	-0.851456	0.0871371	-0.462056	0.0611833	-0.132652	0.564351	-0.20933	-0.0315071	0.117793	0.488736	0.125308	0.23819	0.147696	-0.131783	-0.00247854	-0.0235752	-0.365996	0.125101	0.00404821	0.0659311	0.100932	-0.398071	-0.431732	-0.729287	-0.366104	-0.434839	-0.0218896	-0.583315	0.430814	0.282496	-0.0577327	-1.30784	-0.570256	-1.31433	-0.469723	-0.483013	-0.840715	-0.578032	-0.273902
-2.77466	0.425407	-0.0956379	-0.476152	-0.620839	-0.335045	-0.686669	-0.40598	-0.189295	-0.53261	-0.250368	-0.841298	-0.0261496	-0.486544	0.0489515	-0.0884079	0.519557	-0.118251	0.096182	0.191727	0.345118	0.0492297	0.252106	0.130346	-0.110596	0.044033	-0.0311458	-0.31836	0.0840705	0.097161	0.0584646	0.00614899	-0.428711	-0.480258	-0.56761	-0.605335	-0.437802	0.120941	-0.530544	0.397095	0.230887	-0.0260239	-1.27917	-0.564928	-1.30056	-0.388853	-0.461668	-0.967019	-0.623149	-0.409798
-2.76483	0.468668	-0.0988777	-0.481354	-0.541455	-0.311223	-0.635315	-0.366114	-0.261461	-0.602991	-0.126013	-0.815156	-0.14077	-0.468775	0.0251818	-0.0492136	0.449262	-0.0139505	0.219583	0.271764	0.184589	-0.0312672	0.262389	0.140532	-0.090933	0.0708643	-0.0439713	-0.262085	0.0626011	0.184963	0.0494695	-0.0726683	-0.470198	-0.536064	-0.426002	-0.834253	-0.434461	0.228424	-0.440756	0.366331	0.199474	-0.0365012	-1.22742	-0.551098	-1.28236	-0.32128	-0.440746	-1.01536	-0.6754	-0.547477
-2.755	0.469325	-0.10916	-0.462575	-0.462605	-0.313008	-0.560749	-0.335012	-0.350891	-0.629808	-0.024824	-0.774157	-0.237892	-0.418261	-0.0054309	-0.0133443	0.357989	0.0991973	0.327305	0.352965	0.0184238	-0.106208	0.269369	0.170289	-0.0872715	0.0853047	-0.0536569	-0.203532	0.0687739	0.259288	0.0388344	-0.108067	-0.519735	-0.622218	-0.32097	-1.04465	-0.423223	0.29696	-0.313053	0.346953	0.181248	-0.0814591	-1.15353	-0.52261	-1.25233	-0.272979	-0.412754	-1.00152	-0.713051	-0.668097
-2.74516	0.429812	-0.123624	-0.426329	-0.412975	-0.331287	-0.471171	-0.316611	-0.447965	-0.611192	0.0224448	-0.731177	-0.308516	-0.343895	-0.0397993	0.0174636	0.25744	0.217626	0.393012	0.432	-0.147257	-0.171096	0.274644	0.212518	-0.0988512	0.0954555	-0.0583669	-0.148913	0.0950721	0.310482	0.0236849	-0.0630513	-0.575822	-0.723221	-0.251151	-1.20453	-0.409835	0.324885	-0.142259	0.339574	0.175286	-0.150516	-1.05935	-0.476678	-1.20376	-0.247869	-0.37186	-0.939479	-0.726981	-0.763019
-2.73533	0.353983	-0.142945	-0.378746	-0.416429	-0.359521	-0.372412	-0.3049	-0.51706	-0.557211	0.00417548	-0.694331	-0.342481	-0.257704	-0.0744118	0.0290164	0.152229	0.338986	0.413448	0.505588	-0.306448	-0.217541	0.279249	0.263031	-0.12002	0.105492	-0.0613058	-0.123286	0.137288	0.333848	0.0103789	0.0546174	-0.636557	-0.821294	-0.211726	-1.29473	-0.399525	0.317371	0.0611829	0.345217	0.180989	-0.231463	-0.950096	-0.413826	-1.14853	-0.253554	-0.316348	-0.841884	-0.715641	-0.829102
-2.7255	0.247887	-0.165658	-0.327675	-0.463387	-0.393285	-0.268397	-0.300416	-0.543686	-0.480226	-0.0610782	-0.665244	-0.338571	-0.167144	-0.101189	0.0316275	0.0435304	0.452349	0.398629	0.564421	-0.455835	-0.231607	0.283413	0.319042	-0.142482	0.118623	-0.0658043	-0.144204	0.180805	0.321113	-0.000604052	0.222502	-0.690311	-0.907513	-0.20014	-1.31499	-0.39823	0.283366	0.278522	0.370997	0.197265	-0.311325	-0.836219	-0.339746	-1.10065	-0.292709	-0.246953	-0.720038	-0.68808	-0.864831
-2.71567	0.119183	-0.190296	-0.285983	-0.540002	-0.430983	-0.163172	-0.302491	-0.53759	-0.389757	-0.148407	-0.643706	-0.302208	-0.0738843	-0.117754	0.0336805	-0.0674391	0.531801	0.356591	0.582718	-0.574947	-0.218445	0.287459	0.372485	-0.158816	0.146464	-0.0731253	-0.197447	0.223684	0.285004	-0.0145335	0.419154	-0.700514	-0.977246	-0.215254	-1.27638	-0.412368	0.228128	0.465412	0.418613	0.215994	-0.380066	-0.731794	-0.2659	-1.06057	-0.368464	-0.17749	-0.584883	-0.637966	-0.871284
-2.70584	-0.0210531	-0.217846	-0.256211	-0.632109	-0.468194	-0.0599246	-0.308192	-0.509147	-0.292081	-0.241358	-0.627413	-0.255399	0.0210686	-0.107364	0.038421	-0.17953	0.57187	0.293922	0.556735	-0.627734	-0.186279	0.291765	0.411342	-0.164136	0.187436	-0.0750948	-0.267759	0.266663	0.235224	-0.0415738	0.626651	-0.659828	-1.03447	-0.253672	-1.1948	-0.453248	0.162756	0.585415	0.468106	0.225306	-0.425114	-0.646528	-0.194227	-1.02327	-0.483223	-0.140862	-0.482168	-0.560257	-0.853658
-2.69601	-0.164411	-0.254248	-0.236849	-0.731646	-0.476309	0.0306856	-0.315674	-0.465892	-0.190775	-0.3308	-0.603834	-0.213441	0.117007	-0.0719188	0.0502495	-0.289246	0.581538	0.216534	0.49627	-0.609595	-0.147711	0.29757	0.437853	-0.157121	0.229108	-0.0723317	-0.343746	0.3022	0.179231	-0.0863393	0.832473	-0.583209	-1.08315	-0.311563	-1.08199	-0.526268	0.107624	0.627438	0.497015	0.238929	-0.445532	-0.588907	-0.1214	-0.987612	-0.637114	-0.140266	-0.452158	-0.475987	-0.816668
-2.68618	-0.307205	-0.301196	-0.226953	-0.832996	-0.445137	0.0879722	-0.324505	-0.412116	-0.0885625	-0.409143	-0.578805	-0.183761	0.21336	-0.0206947	0.0683417	-0.389548	0.569312	0.134283	0.409433	-0.517146	-0.105967	0.307114	0.456323	-0.137392	0.272116	-0.0674493	-0.418078	0.309225	0.122684	-0.137478	1.02667	-0.4994	-1.12351	-0.384285	-0.948931	-0.634524	0.0595592	0.593789	0.494016	0.270851	-0.444497	-0.560111	-0.0497197	-0.960258	-0.821538	-0.169555	-0.49112	-0.403881	-0.753687
-2.67635	-0.441916	-0.352729	-0.233302	-0.924431	-0.382722	0.112742	-0.336144	-0.348996	0.00552411	-0.461048	-0.565555	-0.164882	0.30756	0.0396797	0.0908611	-0.463694	0.542362	0.0629461	0.302889	-0.348325	-0.061293	0.304935	0.46979	-0.0986165	0.316668	-0.061758	-0.487917	0.292825	0.0697362	-0.185674	1.18849	-0.427063	-1.13451	-0.451197	-0.81382	-0.769162	0.0132745	0.494786	0.459974	0.312734	-0.427551	-0.554168	0.0142922	-0.946438	-1.0017	-0.216453	-0.58003	-0.348996	-0.666953
-2.66652	-0.53425	-0.395535	-0.23656	-0.978232	-0.301102	0.102679	-0.354986	-0.273038	0.0784634	-0.490234	-0.562029	-0.153212	0.381575	0.106666	0.115958	-0.49506	0.505308	0.00189373	0.182508	-0.120431	-0.0141628	0.293325	0.480049	-0.0330103	0.361412	-0.054229	-0.549434	0.25705	0.0252349	-0.22623	1.2712	-0.374046	-1.09409	-0.500767	-0.693596	-0.920678	-0.0303275	0.336847	0.390226	0.357912	-0.401718	-0.564356	0.0645448	-0.926895	-1.16181	-0.265025	-0.699661	-0.312485	-0.573452
-2.65669	-0.566261	-0.427273	-0.229999	-0.993187	-0.211807	0.0633203	-0.382287	-0.207944	0.128978	-0.503367	-0.564952	-0.149736	0.429962	0.177697	0.14264	-0.489828	0.458087	-0.0528306	0.0537138	0.126982	0.034557	0.277115	0.489108	0.0569395	0.403957	-0.0442608	-0.567963	0.202987	-0.0050061	-0.257689	1.26629	-0.338724	-1.01171	-0.535816	-0.590011	-1.07674	-0.0658972	0.124531	0.279412	0.40169	-0.38731	-0.578908	0.097488	-0.89946	-1.30251	-0.307282	-0.831678	-0.293431	-0.491685
-2.64686	-0.535677	-0.452914	-0.214617	-0.986503	-0.128827	0.00422971	-0.414072	-0.160865	0.149682	-0.504134	-0.5713	-0.16826	0.460953	0.250859	0.170195	-0.459087	0.402161	-0.102025	-0.0734825	0.374924	0.0840519	0.258826	0.500012	0.164584	0.441959	-0.0319765	-0.542019	0.134078	-0.0281297	-0.278284	1.18053	-0.320328	-0.906259	-0.561642	-0.500058	-1.22487	-0.0908289	-0.130945	0.127293	0.441016	-0.396917	-0.585817	0.113625	-0.872927	-1.42491	-0.332717	-0.961674	-0.287796	-0.426854
-2.63703	-0.455269	-0.472659	-0.192903	-0.965291	-0.055509	-0.0685728	-0.43717	-0.130424	0.144949	-0.4851	-0.575405	-0.219638	0.482036	0.327807	0.195789	-0.413111	0.33968	-0.14661	-0.191774	0.613308	0.133691	0.235143	0.51203	0.252461	0.473613	-0.0184661	-0.48414	0.0590317	-0.0484731	-0.285595	1.02922	-0.349333	-0.799101	-0.583033	-0.448372	-1.3473	-0.110222	-0.402171	-0.0587091	0.473759	-0.438297	-0.583226	0.129506	-0.852236	-1.52842	-0.345876	-1.08107	-0.299509	-0.382221
-2.6272	-0.347757	-0.48422	-0.167708	-0.933116	0.00793137	-0.150281	-0.451149	-0.114528	0.123697	-0.446129	-0.582497	-0.30122	0.496693	0.418949	0.199327	-0.360946	0.279733	-0.186584	-0.296832	0.80277	0.177734	0.203976	0.502429	0.295844	0.495988	-0.00667145	-0.404143	0.00704345	-0.0672321	-0.276425	0.832625	-0.446081	-0.704393	-0.602876	-0.457904	-1.41865	-0.143765	-0.659509	-0.252197	0.498415	-0.507901	-0.571018	0.149783	-0.841004	-1.60561	-0.356639	-1.18244	-0.329053	-0.356326
-2.61737	-0.225035	-0.500404	-0.140641	-0.89168	0.037781	-0.23757	-0.458714	-0.110284	0.0918092	-0.390785	-0.598674	-0.391894	0.50614	0.506744	0.17041	-0.311052	0.247816	-0.201793	-0.387794	0.901925	0.215446	0.167109	0.471689	0.298988	0.500345	0.0100418	-0.311088	-0.0191951	-0.0849774	-0.242799	0.610873	-0.599279	-0.628815	-0.622006	-0.509119	-1.41378	-0.182919	-0.879966	-0.442852	0.509118	-0.567616	-0.547795	0.167705	-0.840495	-1.63954	-0.374904	-1.23638	-0.343804	-0.342251
-2.60754	-0.0852295	-0.521978	-0.114766	-0.844565	0.00848083	-0.327945	-0.461855	-0.115729	0.0529209	-0.328443	-0.615991	-0.461587	0.509666	0.567275	0.115001	-0.26243	0.242997	-0.176368	-0.463968	0.913067	0.251643	0.126705	0.423966	0.272382	0.487741	0.0360022	-0.212545	-0.0307841	-0.102611	-0.186519	0.378674	-0.800199	-0.567644	-0.640544	-0.582242	-1.33744	-0.221754	-1.04162	-0.62607	0.489387	-0.593167	-0.515767	0.179162	-0.845882	-1.62936	-0.405009	-1.23781	-0.325119	-0.332063
-2.59771	0.0655868	-0.541974	-0.102408	-0.798776	-0.0707853	-0.420243	-0.462219	-0.136898	0.00890936	-0.295238	-0.618978	-0.506843	0.501583	0.60127	0.0405302	-0.21819	0.260802	-0.118123	-0.504988	0.849259	0.283326	0.0862177	0.363964	0.224561	0.461495	0.0732935	-0.111488	-0.0373035	-0.121005	-0.114884	0.147616	-1.01934	-0.515532	-0.664704	-0.66358	-1.20716	-0.258125	-1.13681	-0.793926	0.430502	-0.57992	-0.49383	0.182326	-0.850383	-1.5751	-0.445508	-1.19438	-0.269793	-0.329657
-2.58788	0.222319	-0.557094	-0.121574	-0.760004	-0.181936	-0.512145	-0.460205	-0.188322	-0.0389923	-0.300482	-0.600585	-0.520907	0.474083	0.609662	-0.046344	-0.207127	0.294676	-0.0363758	-0.49964	0.720197	0.295869	0.0451176	0.294062	0.159183	0.423344	0.1215	-0.00618164	-0.0443163	-0.138439	-0.0366792	-0.0746371	-1.22371	-0.471201	-0.726789	-0.742432	-1.03842	-0.295294	-1.17529	-0.938925	0.351226	-0.53197	-0.479324	0.176742	-0.863587	-1.47743	-0.473283	-1.11921	-0.179874	-0.338475
-2.57805	0.381111	-0.565183	-0.167227	-0.727969	-0.302315	-0.6	-0.447058	-0.275881	-0.0873129	-0.337407	-0.564404	-0.507149	0.4241	0.585548	-0.140325	-0.237454	0.337589	0.0607092	-0.467666	0.541505	0.288382	-0.00429182	0.207845	0.0754488	0.377938	0.17547	0.101477	-0.0476242	-0.139103	0.038601	-0.282698	-1.40487	-0.44942	-0.829281	-0.811425	-0.843573	-0.335278	-1.16631	-1.05142	0.26526	-0.454249	-0.46769	0.16321	-0.903151	-1.34073	-0.485131	-1.02684	-0.0653626	-0.358824
-2.56822	0.53279	-0.565155	-0.232111	-0.70086	-0.422702	-0.660846	-0.416509	-0.39645	-0.129071	-0.397016	-0.516475	-0.472384	0.351401	0.52963	-0.236587	-0.292308	0.384612	0.167142	-0.420249	0.337796	0.271114	-0.0614236	0.100436	-0.0252762	0.34811	0.220527	0.199667	-0.0444757	-0.121375	0.105283	-0.460327	-1.5383	-0.445655	-0.952364	-0.865853	-0.6373	-0.378669	-1.1196	-1.11422	0.186996	-0.350127	-0.457507	0.141511	-0.960465	-1.16977	-0.501081	-0.928638	0.0601298	-0.389771
-2.55839	0.6437	-0.553789	-0.306482	-0.675068	-0.539502	-0.676901	-0.371329	-0.527209	-0.164872	-0.470236	-0.45776	-0.42193	0.258999	0.442434	-0.322505	-0.360929	0.432003	0.278434	-0.361929	0.128035	0.252325	-0.123914	-0.0124444	-0.138324	0.368358	0.256757	0.281341	-0.0494743	-0.0913111	0.159895	-0.572862	-1.61038	-0.448318	-1.07473	-0.899091	-0.434853	-0.424057	-1.04197	-1.1151	0.126062	-0.221705	-0.457419	0.0875553	-1.02902	-0.991096	-0.530063	-0.831466	0.183179	-0.431109
-2.54856	0.702088	-0.528898	-0.379737	-0.649376	-0.647007	-0.653647	-0.31437	-0.63132	-0.195998	-0.55127	-0.374729	-0.359977	0.155801	0.32428	-0.381045	-0.435199	0.470801	0.383027	-0.297144	-0.067814	0.236156	-0.186227	-0.0907561	-0.235041	0.435432	0.280976	0.352024	-0.0932156	-0.0542513	0.20267	-0.611192	-1.63286	-0.45137	-1.18955	-0.885171	-0.242823	-0.470154	-0.935277	-1.05592	0.0855079	-0.0747429	-0.47381	-0.00393257	-1.10207	-0.83908	-0.565654	-0.738994	0.2922	-0.493499
-2.53873	0.714674	-0.497741	-0.444211	-0.623773	-0.740741	-0.596844	-0.261005	-0.705733	-0.223278	-0.643122	-0.275177	-0.29005	0.0528716	0.179033	-0.417821	-0.505253	0.480828	0.45183	-0.233294	-0.240224	0.222444	-0.242377	-0.124387	-0.284402	0.533978	0.28881	0.409144	-0.168723	-0.0227937	0.229718	-0.575881	-1.61453	-0.451703	-1.29798	-0.791811	-0.0664769	-0.516668	-0.811785	-0.957034	0.0668648	0.0508225	-0.502961	-0.123301	-1.18046	-0.716051	-0.597174	-0.652617	0.377174	-0.594967
-2.5289	0.693468	-0.466404	-0.494934	-0.598539	-0.808353	-0.512662	-0.22181	-0.74985	-0.24528	-0.748284	-0.17174	-0.21566	-0.0480994	0.0226401	-0.439744	-0.55725	0.450898	0.456096	-0.177213	-0.394093	0.203079	-0.291143	-0.121547	-0.280511	0.643922	0.281126	0.431818	-0.261945	-0.00429542	0.226217	-0.480569	-1.56295	-0.447258	-1.40234	-0.622679	0.0870792	-0.564425	-0.682987	-0.825271	0.0892107	0.133593	-0.538362	-0.263825	-1.26166	-0.617739	-0.617194	-0.574378	0.428087	-0.720958
-2.51907	0.648017	-0.437834	-0.532806	-0.574335	-0.829164	-0.40835	-0.196136	-0.763846	-0.256055	-0.828044	-0.0855134	-0.149493	-0.146683	-0.105203	-0.451813	-0.564684	0.392352	0.408206	-0.130123	-0.531113	0.178856	-0.332727	-0.090324	-0.233265	0.741791	0.258735	0.418272	-0.360103	0.00702033	0.195939	-0.356037	-1.47877	-0.43701	-1.49671	-0.401823	0.195734	-0.619308	-0.553481	-0.660333	0.154687	0.168176	-0.580488	-0.415738	-1.34008	-0.544933	-0.622638	-0.505403	0.458468	-0.856037
-2.50924	0.584668	-0.413444	-0.567677	-0.551683	-0.816863	-0.296237	-0.181198	-0.753138	-0.243767	-0.860016	-0.0259499	-0.103025	-0.238353	-0.192952	-0.460877	-0.529689	0.320446	0.326014	-0.0933715	-0.622333	0.15131	-0.356859	-0.0339588	-0.156252	0.797029	0.220075	0.3749	-0.45397	0.0191335	0.153741	-0.222513	-1.36313	-0.425902	-1.54458	-0.163392	0.269678	-0.681859	-0.429075	-0.469252	0.236065	0.154986	-0.626209	-0.563403	-1.41059	-0.49418	-0.617145	-0.442143	0.470789	-0.980121
-2.4994	0.500617	-0.394254	-0.599103	-0.532174	-0.785887	-0.186407	-0.174836	-0.72187	-0.203169	-0.841197	0.00592715	-0.0788297	-0.31129	-0.252657	-0.472301	-0.461648	0.246933	0.222609	-0.0736608	-0.657106	0.116502	-0.355423	0.0449598	-0.0582808	0.811176	0.156954	0.307123	-0.539319	0.0361229	0.112077	-0.0877204	-1.22307	-0.421229	-1.53846	0.0599639	0.320112	-0.74634	-0.310145	-0.269819	0.304819	0.0996098	-0.650185	-0.697234	-1.46183	-0.46123	-0.61826	-0.380198	0.462696	-1.08101
-2.48957	0.396037	-0.381748	-0.613609	-0.519505	-0.752776	-0.0795208	-0.179382	-0.672481	-0.142009	-0.785815	0.0127884	-0.0870625	-0.339025	-0.296922	-0.485814	-0.369906	0.184149	0.107484	-0.0841149	-0.636888	0.0699495	-0.334569	0.142759	0.0512983	0.787569	0.0797463	0.219907	-0.615356	0.0532658	0.0752244	0.0423784	-1.06498	-0.425451	-1.49099	0.248304	0.349074	-0.794237	-0.193691	-0.0678711	0.353192	0.00608561	-0.649895	-0.809993	-1.4739	-0.447221	-0.621675	-0.320027	0.432355	-1.15781
-2.47974	0.27623	-0.377068	-0.614269	-0.518641	-0.732255	0.0246188	-0.209086	-0.605856	-0.0710375	-0.711112	-0.0223794	-0.1225	-0.325528	-0.319084	-0.499447	-0.263015	0.133097	-0.0116133	-0.107668	-0.563107	0.0103504	-0.305472	0.255523	0.165979	0.730986	0.0092085	0.118383	-0.681613	0.0545801	0.0462032	0.161177	-0.892062	-0.445588	-1.41199	0.398035	0.356114	-0.820458	-0.0780444	0.135809	0.383882	-0.122743	-0.624751	-0.896536	-1.42561	-0.456559	-0.623836	-0.263057	0.37993	-1.21303
-2.46991	0.145787	-0.385358	-0.602783	-0.532965	-0.72286	0.116431	-0.267997	-0.529628	0.000468363	-0.62636	-0.100676	-0.179245	-0.284072	-0.310102	-0.511389	-0.149942	0.0921676	-0.11563	-0.133217	-0.454275	-0.0590101	-0.272906	0.372261	0.279458	0.649202	-0.0489496	0.00818059	-0.714149	0.0418052	0.0266592	0.271532	-0.714387	-0.48523	-1.30992	0.492851	0.339932	-0.816361	0.0346663	0.328054	0.400766	-0.275735	-0.582675	-0.955167	-1.32851	-0.491776	-0.626455	-0.21192	0.31176	-1.23606
-2.46008	0.0229729	-0.41857	-0.583563	-0.565022	-0.720984	0.159894	-0.359561	-0.471859	0.0652415	-0.536448	-0.211171	-0.249836	-0.227293	-0.271299	-0.508471	-0.0385861	0.0600589	-0.178719	-0.156568	-0.333176	-0.118832	-0.235787	0.462908	0.389583	0.548802	-0.0939307	-0.106581	-0.687893	0.0209298	0.0159291	0.34803	-0.542374	-0.543146	-1.19298	0.495317	0.295869	-0.769688	0.121149	0.498387	0.412166	-0.440209	-0.531619	-0.987387	-1.19793	-0.550845	-0.629244	-0.169459	0.238129	-1.19032
-2.45025	-0.0684345	-0.472702	-0.55332	-0.623922	-0.723778	0.146338	-0.480343	-0.44066	0.113089	-0.444071	-0.344792	-0.328466	-0.16161	-0.204511	-0.477009	0.067135	0.0416445	-0.202516	-0.174821	-0.205662	-0.163633	-0.195176	0.527829	0.495462	0.427838	-0.125027	-0.222825	-0.611451	0.00152533	0.00576541	0.368388	-0.406548	-0.616354	-1.06807	0.400862	0.223358	-0.682979	0.170947	0.63744	0.402268	-0.602957	-0.477347	-0.991692	-1.04529	-0.631843	-0.62118	-0.134935	0.167585	-1.07937
-2.44042	-0.13239	-0.54278	-0.51172	-0.703398	-0.727992	0.091347	-0.621248	-0.430863	0.129174	-0.369088	-0.486781	-0.411059	-0.0909331	-0.122522	-0.422772	0.144806	0.0506084	-0.191028	-0.185083	-0.0758739	-0.19005	-0.147264	0.568269	0.582143	0.286166	-0.14369	-0.339058	-0.503484	-0.00340333	-0.00634085	0.342702	-0.318192	-0.705992	-0.94072	0.226086	0.122857	-0.562663	0.193787	0.738041	0.373571	-0.746143	-0.423866	-0.950332	-0.879595	-0.726707	-0.583784	-0.11551	0.0963414	-0.930107
-2.43059	-0.175681	-0.625329	-0.461511	-0.795132	-0.728038	0.009696	-0.759422	-0.436735	0.118952	-0.338488	-0.612723	-0.489465	-0.0180575	-0.0475371	-0.353096	0.171151	0.0797239	-0.15048	-0.185581	0.0552816	-0.188265	-0.0920488	0.583402	0.63096	0.131185	-0.152414	-0.452855	-0.390096	0.00545345	-0.00584764	0.283196	-0.267691	-0.810403	-0.815547	0.00541934	-0.000338559	-0.415693	0.195604	0.797315	0.340082	-0.868984	-0.37464	-0.863086	-0.708353	-0.815129	-0.522872	-0.136622	0.00275903	-0.77108
-2.42076	-0.204455	-0.713855	-0.405427	-0.892845	-0.719093	-0.0903872	-0.874118	-0.454788	0.0888374	-0.34254	-0.711313	-0.546423	0.0425911	0.0199287	-0.273947	0.155877	0.120767	-0.0863523	-0.174184	0.18978	-0.160806	-0.0479622	0.573746	0.650052	-0.0132145	-0.153058	-0.538823	-0.281576	0.0255205	0.0088084	0.196309	-0.249468	-0.926678	-0.69985	-0.232444	-0.138954	-0.24686	0.182133	0.815988	0.313753	-0.973498	-0.354178	-0.753253	-0.537851	-0.890958	-0.447215	-0.197276	-0.102935	-0.616095
-2.41093	-0.223832	-0.801189	-0.347297	-0.983266	-0.697231	-0.202474	-0.954282	-0.491631	0.0427269	-0.366895	-0.778768	-0.56597	0.061168	0.0818814	-0.194673	0.106273	0.167982	-0.00283618	-0.151701	0.308244	-0.111863	-0.0180547	0.540939	0.649186	-0.125535	-0.142588	-0.570625	-0.176925	0.0597033	0.0339177	0.0898069	-0.259772	-1.05121	-0.630086	-0.47366	-0.287398	-0.0638699	0.158929	0.779388	0.301568	-1.06212	-0.391996	-0.636728	-0.379182	-0.948645	-0.371298	-0.286078	-0.198477	-0.468969
-2.4011	-0.23747	-0.881337	-0.291249	-1.05117	-0.658047	-0.316303	-0.998438	-0.547011	-0.0186844	-0.401182	-0.814514	-0.55216	0.0399484	0.140431	-0.126168	0.0267229	0.213134	0.0837042	-0.121546	0.376675	-0.045796	-0.000747894	0.48635	0.635823	-0.209855	-0.101159	-0.554578	-0.0744136	0.109517	0.065696	-0.0247069	-0.292052	-1.15726	-0.622131	-0.710916	-0.440532	0.114665	0.129977	0.664738	0.307686	-1.13302	-0.47447	-0.524646	-0.249119	-0.983211	-0.300541	-0.379449	-0.27811	-0.33545
-2.39127	-0.247663	-0.951455	-0.25167	-1.09531	-0.605252	-0.42562	-1.00743	-0.615802	-0.0888289	-0.439173	-0.826777	-0.513403	-0.00992341	0.193254	-0.0680837	-0.0702961	0.250006	0.144214	-0.0908108	0.390547	0.0336234	0.00978788	0.41067	0.615072	-0.268688	-0.0303791	-0.498335	0.0274782	0.16533	0.101457	-0.128383	-0.335834	-1.20811	-0.657185	-0.939127	-0.594479	0.268057	0.0978555	0.483523	0.330586	-1.17519	-0.59064	-0.421162	-0.155665	-0.992636	-0.233008	-0.464276	-0.344497	-0.215538
-2.38144	-0.255947	-1.00372	-0.241748	-1.12172	-0.543311	-0.529919	-0.985212	-0.690153	-0.161299	-0.472295	-0.814061	-0.457939	-0.0789088	0.235801	-0.0264634	-0.170717	0.264006	0.181388	-0.0543604	0.361957	0.122791	0.0198117	0.314668	0.590031	-0.293292	0.0589124	-0.412075	0.130356	0.220924	0.137705	-0.211985	-0.391121	-1.19996	-0.714668	-1.15294	-0.746359	0.384273	0.0650683	0.238569	0.356283	-1.19577	-0.73618	-0.326886	-0.107396	-0.971	-0.162233	-0.528641	-0.403977	-0.112225
-2.37161	-0.264782	-1.02176	-0.251896	-1.13178	-0.475448	-0.629244	-0.937479	-0.74473	-0.229234	-0.488709	-0.78184	-0.392465	-0.150348	0.263878	-0.0109776	-0.267293	0.244324	0.204597	-0.0155494	0.305363	0.216481	0.032851	0.20003	0.562831	-0.285646	0.155323	-0.304638	0.233832	0.274964	0.168834	-0.276129	-0.463109	-1.13222	-0.781582	-1.32272	-0.893181	0.43434	0.0554196	-0.0566436	0.368299	-1.20094	-0.895865	-0.241991	-0.126019	-0.928388	-0.0810587	-0.565172	-0.465022	-0.0545435
-2.36178	-0.275563	-1.00415	-0.277464	-1.1061	-0.404258	-0.723303	-0.867588	-0.77303	-0.289547	-0.469679	-0.742364	-0.32532	-0.20334	0.265184	-0.0208809	-0.354427	0.200276	0.219941	0.0198467	0.229532	0.290931	0.0497469	0.0762883	0.534899	-0.253627	0.254577	-0.18149	0.324525	0.326198	0.189046	-0.316154	-0.555352	-1.02539	-0.8517	-1.41222	-1.02341	0.39806	0.0779665	-0.368505	0.361276	-1.19011	-1.05375	-0.164822	-0.210634	-0.879212	-0.00216678	-0.577068	-0.515006	-0.0566607
-2.35195	-0.290192	-0.957663	-0.324273	-1.04309	-0.332524	-0.811819	-0.7819	-0.781149	-0.336925	-0.413675	-0.709573	-0.261596	-0.22122	0.231441	-0.0488154	-0.406096	0.140156	0.231039	0.0491112	0.140887	0.336893	0.0698496	-0.0449672	0.506888	-0.20443	0.349612	-0.0477391	0.391148	0.351783	0.188393	-0.297857	-0.667262	-0.898245	-0.920494	-1.41741	-1.12996	0.285868	0.128286	-0.646582	0.353192	-1.16397	-1.19647	-0.0922964	-0.352306	-0.825196	0.0655326	-0.576934	-0.536165	-0.11066
-2.34212	-0.310165	-0.88854	-0.386484	-0.959782	-0.280624	-0.887146	-0.689013	-0.774581	-0.366728	-0.332895	-0.68356	-0.20324	-0.1925	0.166715	-0.0893721	-0.405041	0.0642209	0.239835	0.0706413	0.0451215	0.365935	0.0949381	-0.151287	0.4859	-0.144039	0.435019	0.092911	0.438465	0.331706	0.183161	-0.220822	-0.797927	-0.754414	-0.971522	-1.33963	-1.19437	0.110248	0.195636	-0.868714	0.365182	-1.1254	-1.29026	-0.0277383	-0.531514	-0.774166	0.127908	-0.564957	-0.539568	-0.204637
-2.33229	-0.32401	-0.806817	-0.457062	-0.866474	-0.263901	-0.935126	-0.593909	-0.755856	-0.382475	-0.242356	-0.660218	-0.158545	-0.132085	0.0800205	-0.138943	-0.362715	-0.0281076	0.245475	0.0862607	-0.0505038	0.376301	0.135219	-0.230993	0.473164	-0.075848	0.506826	0.237647	0.470422	0.278319	0.175911	-0.0996138	-0.937211	-0.610191	-0.976912	-1.20214	-1.21744	-0.104019	0.255927	-1.00287	0.38821	-1.05954	-1.32277	0.0129875	-0.716822	-0.734474	0.177884	-0.5139	-0.531243	-0.322751
-2.32246	-0.324999	-0.7213	-0.531031	-0.768729	-0.274059	-0.961048	-0.501472	-0.726703	-0.390545	-0.150906	-0.636207	-0.13981	-0.0536167	-0.00425006	-0.193542	-0.297062	-0.127667	0.242123	0.0985184	-0.144424	0.358996	0.190388	-0.288374	0.46237	-0.000873609	0.564934	0.384684	0.488376	0.20325	0.164626	0.0470395	-1.07255	-0.476816	-0.952072	-1.02479	-1.20852	-0.323342	0.282463	-1.05185	0.414598	-0.970254	-1.29845	0.0346206	-0.885297	-0.704639	0.207665	-0.426751	-0.515914	-0.45265
-2.31263	-0.299691	-0.637465	-0.601915	-0.67048	-0.311114	-0.971242	-0.416313	-0.688944	-0.399279	-0.0641548	-0.609411	-0.14756	0.0258447	-0.0764481	-0.251376	-0.21883	-0.230335	0.240325	0.108129	-0.235058	0.313158	0.256	-0.329038	0.443829	0.0778535	0.607687	0.524465	0.494595	0.118144	0.148028	0.204	-1.18744	-0.358758	-0.917512	-0.822401	-1.17533	-0.522968	0.27926	-1.03046	0.452887	-0.867042	-1.22734	0.0391962	-1.0238	-0.663868	0.2118	-0.322314	-0.497729	-0.588601
-2.3028	-0.236478	-0.556684	-0.649322	-0.573479	-0.372161	-0.970618	-0.339657	-0.639322	-0.41373	0.0147146	-0.579103	-0.181023	0.0992598	-0.13673	-0.31089	-0.134534	-0.334613	0.236191	0.118202	-0.295475	0.243243	0.323116	-0.352038	0.411364	0.154901	0.61928	0.625991	0.491588	0.0420985	0.119841	0.365164	-1.2726	-0.257995	-0.882069	-0.617976	-1.12424	-0.692978	0.250851	-0.951589	0.512092	-0.761896	-1.11929	0.032733	-1.13021	-0.613431	0.188891	-0.218406	-0.475065	-0.726966
-2.29297	-0.145779	-0.480045	-0.672283	-0.478488	-0.444575	-0.962871	-0.271973	-0.579579	-0.43754	0.0756573	-0.54591	-0.229416	0.163283	-0.183736	-0.366499	-0.0481916	-0.423414	0.224807	0.142512	-0.304229	0.156719	0.367935	-0.346852	0.359274	0.213163	0.598289	0.671669	0.47267	-0.000200604	0.0481418	0.527169	-1.33379	-0.170404	-0.844427	-0.421774	-1.06048	-0.833575	0.19152	-0.819381	0.588579	-0.674601	-0.983504	0.0183093	-1.20524	-0.561154	0.138807	-0.129971	-0.442652	-0.863249
-2.28314	-0.0389494	-0.412523	-0.678124	-0.392312	-0.521579	-0.950625	-0.213207	-0.512646	-0.469009	0.105437	-0.511701	-0.274867	0.213458	-0.214539	-0.40706	0.0337996	-0.47118	0.203621	0.18219	-0.268375	0.0573202	0.392246	-0.309508	0.28385	0.250218	0.550373	0.671303	0.43172	-0.0128748	-0.0712956	0.68793	-1.37729	-0.0901067	-0.79851	-0.239385	-0.988359	-0.946359	0.10542	-0.635173	0.677584	-0.617299	-0.829739	-0.00655355	-1.25077	-0.510417	0.0617129	-0.0669268	-0.394895	-0.972164
-2.27331	0.0719894	-0.379489	-0.668383	-0.346963	-0.59791	-0.935353	-0.16504	-0.441348	-0.505289	0.0967402	-0.482292	-0.311919	0.246867	-0.215129	-0.432892	0.108784	-0.480391	0.172488	0.228818	-0.19749	-0.0313948	0.401921	-0.246784	0.191925	0.271477	0.480436	0.634563	0.368321	-0.00573696	-0.22211	0.838239	-1.40844	-0.0132718	-0.741857	-0.089867	-0.912733	-1.03365	-0.000493407	-0.420382	0.777412	-0.594437	-0.672263	-0.0437985	-1.26906	-0.457286	-0.039597	-0.0319808	-0.328326	-1.02454
-2.26348	0.180741	-0.381377	-0.639666	-0.344906	-0.652085	-0.922066	-0.146506	-0.367992	-0.544779	0.0630234	-0.458512	-0.346266	0.249452	-0.178988	-0.445833	0.185119	-0.456186	0.133889	0.270536	-0.100716	-0.0950116	0.401003	-0.16873	0.0901747	0.276765	0.385161	0.56632	0.28382	0.0137772	-0.382917	0.934598	-1.43191	0.0490159	-0.682164	0.00238491	-0.849587	-1.08104	-0.122305	-0.213937	0.882712	-0.605674	-0.53274	-0.0859595	-1.26363	-0.402816	-0.164927	-0.0179514	-0.242664	-1.02894
-2.25364	0.280039	-0.406757	-0.596629	-0.374558	-0.675371	-0.915272	-0.161421	-0.299392	-0.593627	0.0175073	-0.429999	-0.37571	0.207288	-0.11096	-0.427886	0.258396	-0.403721	0.0901936	0.311698	0.0136095	-0.138572	0.392061	-0.0767142	-0.0169758	0.2612	0.271311	0.472847	0.181585	0.0406865	-0.534803	0.963098	-1.45011	0.0815592	-0.649096	0.0487432	-0.807215	-1.0716	-0.234119	-0.0497813	0.956993	-0.659204	-0.420085	-0.115763	-1.2414	-0.350061	-0.315598	-0.0280731	-0.161743	-0.998529
-2.24381	0.336371	-0.44852	-0.544142	-0.425647	-0.668574	-0.914002	-0.198869	-0.238807	-0.639482	-0.0316328	-0.393771	-0.400286	0.128147	-0.0187746	-0.366049	0.313876	-0.329288	0.0436179	0.357551	0.138438	-0.167438	0.376805	0.0260491	-0.127028	0.232966	0.147617	0.363754	0.0689724	0.0746991	-0.665542	0.937964	-1.4634	0.0779597	-0.643717	0.0671855	-0.793049	-1.02786	-0.309534	0.0588189	0.973816	-0.747116	-0.336441	-0.139546	-1.19889	-0.296137	-0.481579	-0.0799154	-0.108112	-0.946862
-2.23398	0.3279	-0.500372	-0.487638	-0.486728	-0.636933	-0.913767	-0.251153	-0.183406	-0.653291	-0.0761409	-0.351162	-0.425823	0.0215823	0.0915456	-0.271609	0.354463	-0.240249	-0.00493577	0.410024	0.265985	-0.186338	0.351664	0.131861	-0.23795	0.202931	0.0219256	0.253796	-0.0278274	0.107131	-0.749689	0.873355	-1.47156	0.0354044	-0.656989	0.0695932	-0.810121	-0.961342	-0.34765	0.13155	0.945277	-0.838068	-0.307461	-0.167779	-1.1521	-0.257239	-0.648949	-0.160625	-0.0744568	-0.884777
-2.22415	0.259657	-0.558136	-0.453412	-0.545011	-0.589064	-0.90878	-0.311241	-0.131298	-0.635904	-0.107043	-0.304646	-0.455082	-0.100748	0.213756	-0.155351	0.378432	-0.141258	-0.0520525	0.46622	0.382782	-0.198092	0.312283	0.239524	-0.342663	0.178486	-0.100238	0.145923	-0.0964191	0.106275	-0.76018	0.781935	-1.48017	-0.0434384	-0.682703	0.0600806	-0.863214	-0.883779	-0.357328	0.180029	0.885768	-0.911082	-0.327116	-0.20373	-1.11371	-0.252147	-0.776229	-0.254848	-0.0453852	-0.819605
-2.21432	0.151823	-0.618444	-0.457508	-0.592472	-0.532731	-0.893505	-0.375629	-0.0940915	-0.592581	-0.12578	-0.269377	-0.488104	-0.219504	0.328791	-0.0313021	0.383675	-0.0353252	-0.0762059	0.511739	0.483945	-0.192549	0.263519	0.349812	-0.40489	0.162116	-0.215485	0.0408763	-0.138543	0.0759179	-0.701575	0.680809	-1.49182	-0.150458	-0.716603	0.0386762	-0.954932	-0.801778	-0.351736	0.213087	0.808326	-0.955412	-0.377063	-0.246627	-1.09491	-0.27146	-0.843229	-0.351742	-0.0155702	-0.756826
-2.20449	0.0213086	-0.67471	-0.496188	-0.625077	-0.475243	-0.856607	-0.4446	-0.0862215	-0.529532	-0.135527	-0.244217	-0.524398	-0.326631	0.424262	0.0775227	0.372627	0.0828795	-0.0664329	0.536229	0.545143	-0.157814	0.210179	0.450666	-0.41747	0.155496	-0.318248	-0.0516407	-0.155026	0.0278914	-0.590653	0.581178	-1.49886	-0.278602	-0.757611	0.00595746	-1.07965	-0.720463	-0.341628	0.233688	0.727298	-0.9545	-0.446017	-0.287742	-1.09985	-0.304744	-0.850958	-0.44517	0.0169958	-0.698743
-2.19466	-0.117331	-0.722562	-0.565555	-0.624317	-0.418186	-0.790601	-0.515083	-0.0973211	-0.452684	-0.139347	-0.229162	-0.56675	-0.415284	0.502912	0.168807	0.353398	0.21828	-0.0272125	0.535	0.548949	-0.0968957	0.155534	0.501739	-0.39175	0.169706	-0.383091	-0.108373	-0.147674	-0.0266346	-0.442635	0.489859	-1.49106	-0.411618	-0.812755	-0.0395388	-1.21878	-0.640894	-0.324785	0.23551	0.65148	-0.897984	-0.524902	-0.316667	-1.1271	-0.345895	-0.79947	-0.533513	0.0541472	-0.645505
-2.18483	-0.255273	-0.749874	-0.657292	-0.593083	-0.361398	-0.700094	-0.58544	-0.117099	-0.367013	-0.139107	-0.224457	-0.615847	-0.481386	0.555667	0.24806	0.327443	0.351691	0.0376161	0.50592	0.508133	-0.0139102	0.101017	0.500085	-0.336371	0.199696	-0.399871	-0.133224	-0.117422	-0.0775029	-0.269182	0.409917	-1.45923	-0.539958	-0.881596	-0.110983	-1.36033	-0.560209	-0.291767	0.215082	0.584255	-0.795167	-0.607235	-0.330361	-1.17551	-0.397243	-0.692462	-0.613403	0.0921073	-0.590409
-2.175	-0.378412	-0.746007	-0.763705	-0.542387	-0.303607	-0.591076	-0.638517	-0.14345	-0.276492	-0.136634	-0.225994	-0.669392	-0.513429	0.576839	0.320584	0.29144	0.446411	0.131825	0.448204	0.434951	0.0873793	0.0480428	0.459645	-0.260054	0.224706	-0.373596	-0.129875	-0.0669506	-0.10058	-0.0792064	0.339315	-1.39117	-0.655982	-0.952022	-0.220212	-1.49453	-0.475974	-0.241851	0.165119	0.527662	-0.665046	-0.686068	-0.332993	-1.23697	-0.45802	-0.544783	-0.682404	0.117331	-0.525297
-2.16517	-0.451278	-0.717752	-0.879016	-0.480108	-0.246053	-0.469106	-0.647174	-0.172064	-0.184816	-0.132846	-0.231006	-0.714134	-0.500186	0.572878	0.389212	0.244132	0.501248	0.252007	0.366508	0.339577	0.185319	0.00499373	0.392594	-0.170793	0.230656	-0.31806	-0.0992897	0.00125014	-0.0889835	0.118532	0.275663	-1.28674	-0.748626	-0.9879	-0.370068	-1.60364	-0.396112	-0.17714	0.0821772	0.491039	-0.536449	-0.755056	-0.346466	-1.29196	-0.514192	-0.375976	-0.737429	0.12658	-0.454377
-2.15534	-0.466882	-0.67414	-0.999532	-0.411204	-0.208346	-0.338696	-0.620161	-0.200771	-0.114147	-0.128779	-0.238354	-0.713412	-0.449892	0.551074	0.449311	0.186769	0.521733	0.382875	0.26579	0.231702	0.254598	-0.0140715	0.30899	-0.0750278	0.212973	-0.242442	-0.0453665	0.0849127	-0.0497405	0.307183	0.233014	-1.15117	-0.809697	-0.987911	-0.555279	-1.66656	-0.356676	-0.114643	-0.0213789	0.512479	-0.436115	-0.808545	-0.375421	-1.32243	-0.559445	-0.2057	-0.770198	0.120175	-0.379561
-2.14551	-0.434195	-0.622873	-1.12501	-0.339648	-0.189617	-0.203051	-0.571661	-0.227426	-0.0933967	-0.126329	-0.249575	-0.667026	-0.371979	0.517368	0.478999	0.126344	0.50964	0.492536	0.149798	0.130219	0.29531	0.00426728	0.216731	0.022735	0.169147	-0.154402	0.0264738	0.181502	0.00294118	0.468028	0.215347	-0.988905	-0.829839	-0.9659	-0.767371	-1.67748	-0.358353	-0.076868	-0.108228	0.59594	-0.393462	-0.831909	-0.409945	-1.3167	-0.593403	-0.0512816	-0.754616	0.081613	-0.300892
-2.13568	-0.364923	-0.5692	-1.22933	-0.275291	-0.185085	-0.0643484	-0.516208	-0.247187	-0.109523	-0.133601	-0.270684	-0.588807	-0.274154	0.477376	0.47825	0.0731563	0.469626	0.573126	0.0228115	0.0473376	0.307305	0.0482386	0.12166	0.120017	0.101383	-0.0597522	0.109004	0.288909	0.0527319	0.567961	0.209414	-0.806876	-0.816702	-0.935	-0.985693	-1.63866	-0.386347	-0.0615051	-0.170217	0.719689	-0.404759	-0.812675	-0.444665	-1.26953	-0.618749	0.0609533	-0.696602	0.00666837	-0.218542
-2.12585	-0.262823	-0.514896	-1.28038	-0.250464	-0.193467	0.0653538	-0.463102	-0.259403	-0.147491	-0.151672	-0.307702	-0.490595	-0.161106	0.434103	0.454256	0.0354709	0.407962	0.623177	-0.106461	-0.015726	0.292638	0.103314	0.0268858	0.214931	0.0144485	0.0376846	0.171585	0.405279	0.0976182	0.593844	0.202147	-0.616	-0.779937	-0.902422	-1.1721	-1.554	-0.428537	-0.0643804	-0.20984	0.857112	-0.453026	-0.769044	-0.475972	-1.18351	-0.627552	0.101834	-0.608443	-0.102304	-0.131966
-2.11602	-0.13914	-0.460972	-1.27196	-0.271864	-0.215379	0.164055	-0.414431	-0.263649	-0.199981	-0.181714	-0.347235	-0.379758	-0.0357778	0.388488	0.412674	0.0140837	0.330865	0.646898	-0.225513	-0.0611814	0.247062	0.16162	-0.0660863	0.288273	-0.088182	0.136016	0.201556	0.521394	0.137443	0.562679	0.19362	-0.430881	-0.728128	-0.876104	-1.30848	-1.42751	-0.475106	-0.0811384	-0.233501	0.977114	-0.523954	-0.70937	-0.50161	-1.06595	-0.608218	0.0685838	-0.503932	-0.235404	-0.041565
-2.10619	-0.00568695	-0.406871	-1.20266	-0.330809	-0.252037	0.221454	-0.368479	-0.261107	-0.260809	-0.222996	-0.374716	-0.260737	0.098385	0.34017	0.363433	0.00274349	0.242901	0.648657	-0.320989	-0.0930297	0.167748	0.22043	-0.151077	0.300892	-0.208974	0.233588	0.205996	0.622611	0.172072	0.494495	0.186368	-0.276395	-0.671223	-0.854588	-1.39394	-1.27011	-0.520222	-0.103972	-0.238368	1.06526	-0.607728	-0.637768	-0.521136	-0.925617	-0.567718	-0.0434533	-0.403645	-0.379891	0.0461178
-2.09636	0.130156	-0.3532	-1.06981	-0.416854	-0.304704	0.24706	-0.328074	-0.25382	-0.321733	-0.267856	-0.393931	-0.135519	0.233119	0.288197	0.308784	-0.010963	0.143544	0.631416	-0.363809	-0.0995007	0.061551	0.277317	-0.221064	0.252991	-0.344135	0.309797	0.188211	0.696414	0.198685	0.404458	0.186067	-0.170648	-0.617038	-0.833512	-1.42679	-1.08181	-0.561574	-0.12496	-0.217193	1.12198	-0.694	-0.556608	-0.537362	-0.77022	-0.512145	-0.225259	-0.315862	-0.524803	0.0966179
-2.08653	0.260983	-0.30375	-0.897696	-0.517664	-0.377136	0.246458	-0.309275	-0.246834	-0.374986	-0.312952	-0.407145	-0.00750294	0.342026	0.230749	0.246619	-0.0343536	0.0336496	0.592807	-0.35217	-0.072511	-0.0665428	0.321175	-0.278655	0.157894	-0.448261	0.344685	0.153272	0.720072	0.189839	0.303659	0.194363	-0.115874	-0.570204	-0.810651	-1.40671	-0.865456	-0.598146	-0.142874	-0.160421	1.15312	-0.76419	-0.47006	-0.551054	-0.605715	-0.442466	-0.456412	-0.240065	-0.656536	0.094851
-2.0767	0.356672	-0.266455	-0.713395	-0.626038	-0.469683	0.221345	-0.304809	-0.240037	-0.416857	-0.356771	-0.411944	0.111215	0.409613	0.161851	0.178962	-0.0676608	-0.0823714	0.519702	-0.298804	-0.020303	-0.209045	0.349201	-0.316018	0.0294717	-0.504612	0.345298	0.109613	0.699643	0.137938	0.197093	0.209144	-0.113539	-0.531605	-0.786301	-1.33543	-0.642435	-0.62448	-0.16151	-0.0626437	1.14839	-0.807948	-0.385875	-0.541275	-0.437493	-0.359742	-0.711095	-0.17384	-0.754022	0.0526504
-2.06687	0.388907	-0.237965	-0.522998	-0.737204	-0.578786	0.175193	-0.309219	-0.222163	-0.445466	-0.396916	-0.405592	0.191228	0.443429	0.0779309	0.107801	-0.113166	-0.201109	0.415753	-0.220222	0.0489219	-0.333386	0.364462	-0.329804	-0.116632	-0.519207	0.318914	0.0600446	0.644884	0.0529402	0.0882819	0.225743	-0.162001	-0.501289	-0.779911	-1.21664	-0.429685	-0.605098	-0.18752	0.0605716	1.10623	-0.822403	-0.311168	-0.506128	-0.287383	-0.276183	-0.958113	-0.116407	-0.80101	-0.0196619
-2.05704	0.365977	-0.216777	-0.337515	-0.845937	-0.698144	0.111798	-0.320056	-0.195503	-0.462526	-0.423609	-0.388867	0.234813	0.449619	-0.0195698	0.0345328	-0.17415	-0.309001	0.294329	-0.131641	0.126191	-0.414784	0.370776	-0.327556	-0.271948	-0.499553	0.266986	0.0218644	0.562129	-0.0549603	-0.00904736	0.239886	-0.258043	-0.486044	-0.78872	-1.05742	-0.238422	-0.531832	-0.228713	0.171626	1.03781	-0.798995	-0.260963	-0.452109	-0.205098	-0.193348	-1.17148	-0.0681108	-0.790533	-0.115096
-2.04721	0.305446	-0.203836	-0.194928	-0.950424	-0.816798	0.0350866	-0.335246	-0.166921	-0.461161	-0.439897	-0.363766	0.248054	0.432893	-0.12862	-0.0395906	-0.250022	-0.374247	0.1663	-0.0443385	0.197415	-0.45484	0.37081	-0.312149	-0.429235	-0.451483	0.197459	0.01509	0.453666	-0.166413	-0.0755692	0.247167	-0.392179	-0.490868	-0.79055	-0.879444	-0.069458	-0.428085	-0.280209	0.256047	0.957148	-0.748935	-0.233737	-0.387513	-0.198718	-0.108126	-1.30392	-0.0419941	-0.72193	-0.227442
-2.03738	0.214232	-0.200857	-0.115952	-1.0406	-0.922772	-0.0510103	-0.352878	-0.140707	-0.431722	-0.450143	-0.335956	0.229757	0.396987	-0.243431	-0.119817	-0.338098	-0.397344	0.0500975	0.0355116	0.257514	-0.456202	0.36688	-0.286767	-0.582641	-0.378866	0.121662	0.0334081	0.32601	-0.270653	-0.0906572	0.247458	-0.559832	-0.510017	-0.77452	-0.702369	0.0807023	-0.31644	-0.332024	0.303109	0.874175	-0.702953	-0.222217	-0.318221	-0.260672	-0.018249	-1.34102	-0.0420291	-0.600873	-0.352241
-2.02755	0.104098	-0.214528	-0.102023	-1.09797	-0.992584	-0.140634	-0.372433	-0.118001	-0.382817	-0.457312	-0.317563	0.18452	0.345375	-0.359467	-0.194756	-0.420081	-0.388273	-0.0380789	0.101563	0.307552	-0.417202	0.3606	-0.254529	-0.709827	-0.286541	0.0439934	0.0596512	0.190935	-0.367057	-0.0665339	0.251016	-0.729112	-0.535787	-0.734679	-0.545827	0.210407	-0.214975	-0.389169	0.305808	0.794697	-0.685359	-0.223821	-0.248647	-0.357623	0.0783222	-1.28407	-0.061254	-0.440534	-0.481768
-2.01772	-0.0131533	-0.248294	-0.140535	-1.1273	-0.998992	-0.231266	-0.395865	-0.0987078	-0.322192	-0.460658	-0.324116	0.118344	0.288872	-0.463432	-0.246995	-0.455276	-0.356104	-0.10238	0.144233	0.348456	-0.344536	0.353084	-0.213049	-0.78063	-0.173029	-0.0346325	0.0855452	0.0687391	-0.455905	-0.0199629	0.265033	-0.874929	-0.560341	-0.671722	-0.418468	0.285531	-0.141617	-0.451121	0.262611	0.724244	-0.706178	-0.236057	-0.181657	-0.45759	0.180397	-1.13686	-0.0951396	-0.290339	-0.608725
-2.00788	-0.129962	-0.295443	-0.222277	-1.13493	-0.940998	-0.323852	-0.433115	-0.078064	-0.258427	-0.468436	-0.348123	0.0383648	0.253446	-0.520792	-0.278368	-0.440714	-0.308309	-0.148509	0.161724	0.380632	-0.24434	0.343661	-0.157311	-0.79206	-0.0314397	-0.112615	0.110563	-0.0369641	-0.538938	0.0387454	0.290042	-0.981864	-0.572504	-0.587645	-0.323129	0.286089	-0.0976025	-0.510379	0.179392	0.667807	-0.763237	-0.251886	-0.114336	-0.551005	0.283285	-0.916828	-0.141157	-0.17969	-0.704975
-1.99805	-0.242595	-0.350618	-0.341413	-1.12171	-0.83244	-0.418781	-0.481799	-0.0515235	-0.208826	-0.495129	-0.383057	-0.0498151	0.238854	-0.52447	-0.292309	-0.387496	-0.250197	-0.18155	0.158758	0.389939	-0.122095	0.322802	-0.0855961	-0.755548	0.113945	-0.173797	0.134052	-0.124617	-0.601378	0.102245	0.307661	-1.04067	-0.570258	-0.491872	-0.259514	0.218776	-0.0797818	-0.556155	0.0644501	0.627044	-0.853162	-0.254288	-0.0334134	-0.635239	0.378279	-0.646002	-0.200201	-0.108149	-0.755863
-1.98822	-0.347961	-0.409771	-0.484385	-1.09248	-0.693745	-0.514503	-0.525349	-0.023369	-0.180437	-0.535456	-0.429174	-0.142622	0.239591	-0.486507	-0.295349	-0.30508	-0.184854	-0.200112	0.139919	0.364692	0.0165732	0.299153	0.00137023	-0.681287	0.226748	-0.21293	0.157361	-0.164401	-0.617364	0.163795	0.303785	-1.04754	-0.552188	-0.405766	-0.225606	0.109349	-0.0944779	-0.57723	-0.0748456	0.594518	-0.971803	-0.245169	0.0509043	-0.710383	0.452397	-0.344173	-0.274668	-0.0643448	-0.769642
-1.97839	-0.425455	-0.470346	-0.638318	-1.05201	-0.537326	-0.604684	-0.562254	-0.00407958	-0.175442	-0.584207	-0.487901	-0.237897	0.251638	-0.418325	-0.293933	-0.201561	-0.113902	-0.199042	0.113457	0.314316	0.14875	0.2781	0.0881364	-0.569374	0.307391	-0.23741	0.184048	-0.150196	-0.595044	0.215356	0.287764	-1.00321	-0.512061	-0.350507	-0.217608	-0.0198879	-0.128056	-0.575113	-0.229788	0.560868	-1.11201	-0.225099	0.108077	-0.772237	0.508401	-0.0292609	-0.364297	-0.0560396	-0.754017
-1.96856	-0.44692	-0.523935	-0.794213	-1.00324	-0.371477	-0.663216	-0.593853	0.00909361	-0.191386	-0.63714	-0.557192	-0.333852	0.27421	-0.32774	-0.284688	-0.0837678	-0.0364016	-0.182622	0.0840699	0.24776	0.252532	0.260765	0.163167	-0.430319	0.364327	-0.253308	0.213016	-0.0898655	-0.546524	0.235993	0.267655	-0.914334	-0.457565	-0.335798	-0.225231	-0.159987	-0.167012	-0.553935	-0.389323	0.552674	-1.25222	-0.196041	0.144357	-0.793355	0.549844	0.261195	-0.465442	-0.0943658	-0.71924
[truncated: 2,234 more rows]
[truncated: 54 more columns]

## Sheet: Extended Data Fig 3.a3
	Normal chow
[truncated: 3,052 more rows]
[truncated: 48 more columns]

## Sheet: Extended Data Figure 3.b2
	Normal chow																														Object
[truncated: 3,052 more rows]
[truncated: 14 more columns]

## Sheet: Extended Data Fig 3.b3
	Normal chow																														Object
[truncated: 3,052 more rows]
[truncated: 15 more columns]

[truncated: 2 more sheets: Extended Data Fig 3.c2, Extended Data Fig 3.c3]
