# Supplementary material for: A subset of dopamine receptor-expressing neurons in the nucleus accumbens controls feeding and energy homeostasis
Source: Nat Metab. 2024 Aug 15;6(8):1616–31. doi: 10.1038/s42255-024-01100-0 (PMC11349581; doi:10.1038/s42255-024-01100-0)
Supplement: Supplementary file 11 — Statistical source data. [file 42255_2024_1100_MOESM11_ESM.xlsx]

## Sheet: Extended Data Fig 4.c
mCherry	hM3Dq	hM4Di
15	40	10
12	60	7
19	76	6
9	78	8
