# Supplementary material for: A subset of dopamine receptor-expressing neurons in the nucleus accumbens controls feeding and energy homeostasis
Source: Nat Metab. 2024 Aug 15;6(8):1616–31. doi: 10.1038/s42255-024-01100-0 (PMC11349581; doi:10.1038/s42255-024-01100-0)
Supplement: Supplementary file 12 — Statistical source data. [file 42255_2024_1100_MOESM12_ESM.xlsx]

## Sheet: Fig.5 a
distance				distance in time bin
mCherry	hM3Dq				mCherry									hM3Dq
67.9791	52.0832			5	13.338	9.83349	4.94471	13.4138	4.27037	13.1252	9.68773	11.9529		11.5584	5.50806	9.25746	12.3798	8.23553	12.649	3.67106
82.784	28.8279			10	8.47007	5.72192	2.60831	8.44651	4.61169	11.2989	7.96782	8.92868		7.34119	3.05362	4.06995	9.56455	4.58085	12.7477	1.45816
17.3378	56.7904			15	6.61262	8.15936	1.80786	6.7475	3.98462	9.00401	7.22285	7.82404		4.38172	2.81843	6.00077	8.37695	5.28512	8.18974	1.90605
58.7767	67.2506			20	7.32929	6.36394	1.56824	4.81342	3.33375	7.78405	7.56023	8.58556		5.83233	3.3067	5.40799	6.19973	6.50246	9.6435	2.7014
39.0763	53.3659			25	5.52763	10.0989	2.02291	5.30477	5.73881	5.31943	5.04186	4.05665		2.85321	2.1155	5.73652	5.34051	4.80387	4.95155	1.92455
75.5955	77.9379			30	4.26172	6.73495	0.978643	3.87762	3.78619	8.34501	5.42157	4.4081		2.67806	2.10568	6.63639	3.94157	5.07535	5.71811	4.40722
58.8684	62.8406			35	4.87775	8.52487	1.08786	5.07083	3.54013	9.13743	3.71363	0.234479		2.68593	2.28543	8.40109	4.48659	3.63053	4.79863	7.99689
60.4938				40	3.68936	4.94346	0.560455	0.376654	2.74638	2.15187	3.38795	3.25483		3.44869	1.85323	2.32692	2.72641	4.20274	3.90237	9.73545
				45	3.26091	7.06397	0.672163	4.52835	2.30981	5.12306	5.78286	2.37067		2.42406	0.391474	4.06623	4.722	2.24643	4.19221	7.63493
				50	4.64834	8.00539	0.378851	1.50195	2.00819	0.760847	1.82711	3.05022		5.17973	1.93091	0.477899	2.73591	3.29399	3.12508	8.8505
				55	2.53913	4.33146	0.161108	4.69529	2.57969	2.26175	1.25479	3.94975		2.52119	1.07888	2.73615	1.88109	4.58509	4.33863	5.94626
				60	3.42425	3.00228	0.546684	0	0.166687	1.28396	0	1.87795		1.17876	2.37998	1.67302	4.89556	0.92393	3.68137	6.60811

## Sheet: Fig.5 b
distance				distance in time bin
mCherry	hM4Di				mCherry									hM4Di
72.5925	73.4482			5	11.2573	10.2508	10.3145	11.6834	4.98475	11.392	7.90122	6.08151		12.9695	10.5559	10.8015	11.7434	6.92063	9.67958	7.83339	9.72118
56.1215	64.596			10	7.32825	5.55745	7.45427	6.70921	4.04812	8.98914	6.02981	2.36547		7.38555	5.4318	6.51519	8.91645	5.35928	8.1868	5.83127	4.79128
31.3419	53.1139			15	6.87029	5.41282	4.14892	7.23319	4.77837	7.23867	4.2036	1.8399		7.27607	6.65327	4.61517	9.62017	6.61377	6.23917	3.91662	6.63684
66.9898	67.1571			20	4.06708	6.57103	2.56373	5.52962	5.63563	7.52168	3.53832	1.18074		7.69928	4.0371	7.55489	7.54331	4.78637	5.91094	3.08274	4.03931
47.1567	55.4734			25	6.33744	4.75118	2.24918	6.75886	3.65125	8.29965	5.01994	0		6.52601	4.84042	3.54028	5.73673	3.39551	3.61237	2.35771	4.71796
79.5031	57.824			30	7.35382	5.28895	3.30752	4.76386	5.334	7.15138	7.10142	2.72748		5.17027	4.21328	3.62189	5.50913	4.55421	4.04961	4.08428	6.0933
58.788	39.1441			35	5.44151	4.75333	1.21701	7.93656	2.99244	3.52393	1.75162	3.45228		5.17833	4.3546	5.7377	7.96589	4.55209	3.8518	3.96885	9.27911
19.0402	72.4759			40	6.46002	4.41416	0.0867567	4.54499	3.29406	7.66262	4.41087	0.885253		5.78108	6.67572	3.73647	5.58511	3.81981	6.70174	2.38201	5.64498
				45	4.75417	3.28207	0	5.42141	4.48469	5.75722	1.73253	0.507563		3.93394	8.02586	1.56006	0.874835	4.42052	2.67535	2.33114	6.31389
				50	4.70875	2.98888	0	5.48606	3.15119	4.46657	8.7177	0		3.82325	3.9942	1.77534	2.44942	4.41693	2.04549	1.13905	5.81074
				55	2.86998	2.85087	0	0.882208	1.96056	3.70796	5.12609	0		6.40002	4.73075	0	0.530862	3.26359	3.28834	1.78902	4.35661
				60	5.14392	0	0	0.0404735	2.84163	3.79222	3.25487	0		1.30489	1.08307	3.65541	0.681733	3.37067	1.58281	0.427992	5.0707

## Sheet: Fig.5 c
Cpp score
mCherry	hM3Dq		mCherry	hM4Di
114.35	12.15		60.74	-111.77
304.85	-44.65		-81.665	7.525
121	234.75		182.44	50.59
-113.9	-143.05		-47.6	97.905
45.9	105.6		20.44	124.525
-76	-83.7		-39.43	92.845
-345.3	24.9		103.825	-54.17
19.4	112.8		-14.345	-53.12

## Sheet: Fig.5 d
cocaine Cpp Score
mCherry	hM3Dq		mCherry	hM4Di
-224.95	337.45		236.65	135.3
495.05	-172.65		78.6	-2.75
102.9	-88.95		-131.85	245.1
407	59.35		191.6	175.45
-33.15	391.95		-64	127.25
191.1	86.25		32.7	292.05
553.25	141.4		304.25	-71.3
131.05	104.3		-27.05	-36.8

## Sheet: Fig.5 e
sucrose preference
mCherry	hM3Dq		mCherry	hM4Di
60	47.0588		59	65.0588
83.3333	81.4815		83.3333	71.4815
62.5	77.7778		72.5	67.7778
86.3636	70		76.3636	80
66.6667	72		86.6667	62
83.3333	82.3529		73.3333	82.3529
81.8182	59.0909		88.8182	79.0909
60.8696	76.1905		68.8696	86.1905
63.1579	75		65.1579	73

## Sheet: Fig.5 f
% Preference for stranger 1				% Preference for stranger 2
mCherry	hM3Dq			mCherry	hM3Dq
74.0741	62.7451			69.5652	56.7568
78.2609	68.1818			72.3404	62.069
83.3333	76.4706			70.5882	59.5238
71.4286	75			64.8148	67.7083
74.0741	75.9494			60.6061	60.9756
72.2892	75.7576			60	57.6923
63	85.7143			65	67
75	72			62	70

## Sheet: Fig.5 g
% Preference for stranger 1			% Preference for stranger 2
mCherry	hM4Di		mCherry	hM4Di
73.5373	63.4857		55.7041	59.7264
62.3868	52.2186		80.2999	72.3549
68.8749	50.314		69.3978	65.2557
62.798	77.3231		55.6143	53.4796
55.9785	64.5141		89.1652	75.253
68.4249	73.0167		77.2169	33.674
65.212	62.0055		56.251	72.8901
68.0006	77.5988		57.1147	71.5451

## Sheet: Fig.5 h
Time
	mCherry										hM3Dq
open arm	23.28	17.2	18.4	4.96	0	3.44	4.64	2.48	0		6.48	12.4	0.64	0.4	1.92	2.48	3.76	13.92	1.52
closed arm	254	256.48	246.08	250.64	256.24	250.48	217.68	235.44	262.4		211.28	214.96	253.6	278.8	291.36	221.84	252	254.96	245.52
Distance
	mCherry										hM3Dq
open arm	78.5942	42.0539	36.8285	8.60375	0	4.39293	9.284	3.62843	0		11.4429	25.8734	0.274665	0.517908	3.90019	2.73494	5.50991	97.5153	2.66263
closed arm	1148.35	1107.74	674.792	1152.1	1320.34	1266.06	1098.21	1222.15	1036.96		1369.48	754.624	1251.71	1148.25	548.939	1180.14	1430.53	873.309	1888.94

## Sheet: Fig.5 i
Time
	mCherry									hM4Di
open arm	10.32	18.32	0.96	2.8	0	63.68	17.2	70.64		0.32	41.52	23.44	19.92	29.52	30.88	8.16	17.76
closed arm	239.76	247.04	288.8	255.68	284.72	191.76	232.48	204.48		265.84	217.04	227.44	233.84	252	240.72	240.64	253.84
Distance
	mCherry									hM4Di
open arm	18.6077	51.2819	1.68169	5.59873	0	195.18	63.8751	296.282		5.23721	111.379	61.7119	38.9048	29.0989	57.5352	13.9137	40.2716
closed arm	995.199	884.328	467.707	1106.84	438.985	802.618	869.295	1206.69		675.568	1013.96	869.28	999.681	663.692	714.783	892.186	920.786
