# Supplementary material for: A subset of dopamine receptor-expressing neurons in the nucleus accumbens controls feeding and energy homeostasis
Source: Nat Metab. 2024 Aug 15;6(8):1616–31. doi: 10.1038/s42255-024-01100-0 (PMC11349581; doi:10.1038/s42255-024-01100-0)
Supplement: Supplementary file 13 — Statistical source data. [file 42255_2024_1100_MOESM13_ESM.xlsx]

## Sheet: Extended Data Fig 7.a
RER																					RER sum
		Control									taCasp3												Control									taCasp3
		0.751	0.779	0.741	0.774	0.831	0.795	0.78	0.788		0.783	0.769	0.779	0.766	0.796	0.782	0.771	0.788				light	0.896149	0.84054	0.904354	0.89218	0.877919	0.89359	0.834373	0.864913		0.847273	0.80777	0.898174	0.882366	0.887056	0.855472	0.838609	0.857267
		0.773	0.794	0.763	0.788	0.814	0.814	0.791	0.796		0.757	0.768	0.752	0.765	0.767	0.762	0.759	0.772				Dark	0.902438	0.89075	0.959644	0.918569	0.926269	0.935119	0.871706	0.940675		0.935125	0.877375	0.929006	0.950381	0.962063	0.873788	0.926162	0.914837
		0.765	0.796	0.756	0.785	0.789	0.81	0.774	0.766		0.788	0.76	0.769	0.812	0.769	0.771	0.784	0.785
		0.747	0.762	0.742	0.756	0.757	0.737	0.768	0.766		0.746	0.757	0.771	0.755	0.72	0.771	0.725	0.782
		0.756	0.755	0.768	0.791	0.837	0.758	0.786	0.781		0.72	0.746	0.751	0.786	0.733	0.746	0.748	0.761
		0.755	0.807	0.758	0.76	0.814	0.797	0.763	0.777		0.738	0.764	0.74	0.775	0.758	0.746	0.769	0.783
		0.745	0.783	0.742	0.747	0.781	0.798	0.774	0.74		0.733	0.75	0.726	0.788	0.748	0.749	0.755	0.762
		0.741	0.766	0.738	0.73	0.786	0.811	0.73	0.735		0.768	0.743	0.739	0.847	0.78	0.77	0.763	0.764
		0.715	0.8	0.732	0.76	0.782	0.811	0.726	0.729		0.754	0.747	0.734	0.786	0.747	0.748	0.742	0.76
		0.74	0.847	0.744	0.744	0.809	0.819	0.739	0.752		0.737	0.734	0.756	0.806	0.73	0.717	0.767	0.762
		0.725	0.811	0.724	0.744	0.81	0.771	0.725	0.768		0.77	0.754	0.767	0.868	0.74	0.738	0.769	0.778
		0.734	0.736	0.736	0.746	0.745	0.793	0.732	0.731		0.744	0.74	0.737	0.827	0.745	0.745	0.75	0.742
		0.76	0.769	0.753	0.753	0.755	0.848	0.766	0.74		0.721	0.75	0.757	0.821	0.76	0.726	0.77	0.738
		0.751	0.752	0.767	0.735	0.766	0.857	0.727	0.773		0.746	0.743	0.778	0.876	0.738	0.745	0.796	0.754
		0.723	0.772	0.768	0.758	0.779	0.877	0.752	0.735		0.781	0.738	0.753	0.819	0.73	0.745	0.774	0.757
		0.724	0.903	0.753	0.754	0.779	0.896	0.73	0.757		0.773	0.763	0.744	0.819	0.734	0.751	0.774	0.74
		0.711	0.839	0.732	0.724	0.827	0.86	0.723	0.761		0.742	0.765	0.739	0.853	0.727	0.741	0.794	0.744
		0.757	0.807	0.767	0.761	0.843	0.905	0.777	0.789		0.736	0.756	0.752	0.879	0.76	0.763	0.833	0.75
		0.722	0.792	0.754	0.72	0.852	0.858	0.757	0.754		0.736	0.784	0.749	0.856	0.756	0.777	0.828	0.751
		0.738	0.853	0.735	0.733	0.784	0.844	0.715	0.748		0.748	0.784	0.759	0.855	0.737	0.763	0.793	0.772
19:00		0.744	0.826	0.757	0.761	0.831	0.872	0.735	0.789		0.758	0.737	0.806	0.874	0.743	0.739	0.811	0.765
		0.73	0.803	0.722	0.741	0.832	0.85	0.715	0.75		0.744	0.741	0.762	0.904	0.782	0.776	0.816	0.772
		0.742	0.836	0.742	0.765	0.874	0.878	0.724	0.74		0.74	0.777	0.763	0.913	0.761	0.753	0.809	0.761
		0.715	0.867	0.748	0.758	0.864	0.878	0.727	0.765		0.757	0.775	0.743	0.937	0.773	0.739	0.83	0.752
		0.729	0.88	0.766	0.772	0.844	0.857	0.759	0.769		0.747	0.749	0.771	0.906	0.802	0.728	0.801	0.736
		0.72	0.891	0.75	0.766	0.875	0.811	0.738	0.741		0.731	0.707	0.771	0.906	0.833	0.737	0.814	0.771
		0.718	0.844	0.728	0.742	0.784	0.772	0.732	0.737		0.743	0.725	0.761	0.915	0.847	0.739	0.825	0.783
		0.713	0.913	0.726	0.767	0.84	0.82	0.753	0.812		0.732	0.733	0.736	0.904	0.865	0.726	0.812	0.788
		0.714	0.913	0.721	0.747	0.838	0.81	0.728	0.846		0.772	0.739	0.74	0.907	0.864	0.735	0.826	0.818
		0.725	0.92	0.728	0.756	0.827	0.794	0.735	0.829		0.814	0.753	0.732	0.893	0.853	0.73	0.819	0.823
		0.721	0.865	0.749	0.757	0.855	0.806	0.74	0.844		0.829	0.754	0.784	0.906	0.801	0.73	0.835	0.803
		0.754	0.886	0.692	0.741	0.849	0.823	0.697	0.9		0.91	0.735	0.762	0.933	0.828	0.731	0.85	0.796
		0.717	0.941	0.731	0.736	0.878	0.864	0.719	0.909		0.916	0.747	0.756	0.93	0.813	0.715	0.873	0.792
		0.698	0.917	0.738	0.771	0.848	0.816	0.722	0.959		0.95	0.761	0.753	0.939	0.868	0.717	0.839	0.842
		0.719	0.901	0.734	0.74	0.808	0.834	0.734	0.921		0.927	0.805	0.765	0.956	0.864	0.727	0.869	0.835
		0.737	0.895	0.743	0.747	0.898	0.871	0.722	0.903		0.908	0.85	0.749	0.967	0.868	0.722	0.916	0.845
		0.719	0.955	0.741	0.777	0.949	0.835	0.76	0.945		0.956	0.836	0.737	0.952	0.902	0.742	0.929	0.893
		0.728	0.902	0.742	0.755	0.926	0.87	0.735	0.961		0.955	0.83	0.749	0.955	0.908	0.739	0.926	0.882
		0.724	0.918	0.752	0.757	0.941	0.919	0.753	0.974		0.969	0.859	0.745	0.961	0.917	0.748	0.894	0.909
		0.706	0.934	0.795	0.79	0.959	0.931	0.774	0.939		0.973	0.908	0.749	0.949	0.911	0.728	0.923	0.918
		0.719	0.938	0.848	0.853	0.934	0.928	0.776	0.969		0.97	0.894	0.728	0.974	0.931	0.728	0.94	0.916
		0.798	0.93	0.91	0.857	0.923	0.898	0.767	0.951		0.989	0.883	0.76	0.976	0.947	0.742	0.917	0.921
		0.822	0.958	0.897	0.862	0.956	0.908	0.775	0.971		0.974	0.917	0.746	0.985	0.952	0.745	0.919	0.948
		0.876	0.957	0.913	0.902	0.928	0.936	0.775	0.988		0.961	0.925	0.736	0.961	0.958	0.724	0.888	0.922
		0.847	0.93	0.907	0.897	0.911	0.938	0.793	0.966		0.958	0.875	0.732	0.966	0.973	0.721	0.932	0.881
		0.88	0.924	0.918	0.918	0.942	0.932	0.808	0.977		0.983	0.854	0.744	0.966	0.923	0.736	0.95	0.894
		0.882	0.901	0.933	0.9	0.933	0.917	0.831	0.945		0.966	0.842	0.721	0.983	0.936	0.737	0.95	0.902
		0.898	0.906	0.929	0.883	0.938	0.948	0.84	0.982		0.996	0.854	0.755	0.959	0.957	0.744	0.939	0.921
		0.891	0.907	0.948	0.902	0.916	0.93	0.811	0.987		0.954	0.832	0.842	0.974	0.937	0.728	0.934	0.916
		0.888	0.913	0.902	0.907	0.929	0.955	0.778	0.937		0.962	0.801	0.857	0.968	0.953	0.748	0.908	0.892
		0.898	0.884	0.925	0.91	0.934	0.97	0.798	0.957		0.956	0.819	0.875	0.96	0.933	0.732	0.906	0.9
		0.878	0.872	0.916	0.908	0.9	0.93	0.845	0.966		0.958	0.883	0.822	0.958	0.945	0.687	0.931	0.927
		0.871	0.901	0.929	0.91	0.92	0.937	0.9	0.936		0.958	0.881	0.882	0.909	0.948	0.722	0.936	0.946
		0.878	0.943	0.953	0.923	0.897	0.96	0.857	0.929		0.96	0.86	0.856	0.961	0.946	0.737	0.927	0.911
		0.876	0.929	0.934	0.917	0.909	0.973	0.882	0.944		0.95	0.817	0.879	0.938	0.925	0.729	0.926	0.899
		0.849	0.918	0.954	0.89	0.943	0.949	0.866	0.963		0.969	0.79	0.895	0.944	0.921	0.721	0.932	0.876
		0.925	0.918	0.912	0.896	0.941	0.955	0.859	0.991		0.987	0.867	0.937	0.957	0.936	0.733	0.937	0.898
		0.927	0.967	0.961	0.887	0.95	0.954	0.894	0.974		0.954	0.872	0.907	0.986	0.998	0.746	0.932	0.888
		0.916	0.92	0.939	0.875	0.923	0.964	0.877	0.97		0.991	0.858	0.914	0.98	0.973	0.662	0.895	0.874
		0.903	0.907	0.936	0.87	0.917	0.91	0.856	0.96		0.983	0.793	0.905	0.94	0.949	0.676	0.826	0.885
7:00		0.93	0.912	0.966	0.85	0.938	0.923	0.834	0.978		0.974	0.85	0.911	0.983	0.949	0.754	0.851	0.935
		0.92	0.89	0.921	0.842	0.954	0.921	0.829	0.955		1.002	0.814	0.911	0.966	0.922	0.677	0.858	0.868
		0.907	0.871	0.967	0.894	0.944	0.969	0.797	0.97		0.948	0.775	0.9	0.936	0.928	0.697	0.84	0.812
		0.91	0.856	0.928	0.903	0.906	0.922	0.798	0.955		0.96	0.759	0.899	0.926	0.906	0.683	0.903	0.867
		0.875	0.85	0.954	0.865	0.889	0.87	0.818	0.938		0.942	0.742	0.919	0.871	0.917	0.714	0.882	0.862
		0.853	0.921	0.964	0.955	0.905	0.953	0.829	0.917		0.964	0.77	0.911	0.923	0.909	0.715	0.827	0.842
		0.921	0.907	0.949	0.941	0.928	0.911	0.818	0.914		0.974	0.781	0.956	0.963	0.939	0.698	0.85	0.856
		0.9	0.913	0.965	0.925	0.899	0.929	0.8	0.939		0.945	0.838	0.926	0.914	0.97	0.715	0.839	0.864
		0.863	0.888	0.97	0.895	0.869	0.903	0.773	0.886		0.949	0.829	0.922	0.932	0.926	0.718	0.91	0.867
		0.845	0.857	0.956	0.903	0.931	0.923	0.816	0.903		0.925	0.792	0.924	0.932	0.931	0.752	0.895	0.848
		0.857	0.84	0.929	0.938	0.932	0.899	0.757	0.881		0.907	0.794	0.949	0.901	0.92	0.735	0.849	0.857
		0.871	0.833	0.953	0.904	0.868	0.926	0.809	0.925		0.895	0.781	0.92	0.887	0.94	0.692	0.864	0.858
		0.865	0.825	0.961	0.839	0.867	0.88	0.849	0.892		0.886	0.803	0.94	0.888	0.941	0.715	0.905	0.863
		0.899	0.887	0.961	0.904	0.873	0.89	0.833	0.863		0.936	0.776	0.921	0.908	0.899	0.691	0.892	0.88
		0.901	0.907	0.954	0.909	0.936	0.92	0.819	0.835		0.952	0.751	0.93	0.902	0.958	0.743	0.86	0.882
		0.916	0.9	0.953	0.943	0.874	0.877	0.799	0.828		0.928	0.761	0.934	0.88	0.933	0.742	0.857	0.876
		0.88	0.85	0.971	0.91	0.848	0.845	0.781	0.854		0.911	0.773	0.961	0.894	0.852	0.739	0.842	0.888
		0.871	0.865	0.974	0.867	0.865	0.856	0.828	0.908		0.883	0.749	0.913	0.826	0.903	0.744	0.829	0.896
		0.888	0.859	0.931	0.919	0.914	0.886	0.886	0.884		0.876	0.793	0.917	0.825	0.883	0.683	0.913	0.891
		0.868	0.89	0.956	0.929	0.859	0.913	0.866	0.868		0.844	0.799	0.947	0.86	0.913	0.697	0.831	0.895
		0.829	0.891	0.92	0.91	0.831	0.871	0.816	0.836		0.88	0.815	0.914	0.896	0.91	0.695	0.869	0.845
		0.903	0.877	0.94	0.896	0.831	0.869	0.849	0.862		0.902	0.79	0.929	0.875	0.838	0.674	0.799	0.839
		0.91	0.879	0.967	0.948	0.872	0.883	0.893	0.894		0.883	0.793	0.934	0.85	0.882	0.732	0.844	0.815
		0.874	0.845	0.921	0.914	0.833	0.915	0.811	0.859		0.864	0.783	0.915	0.869	0.904	0.732	0.786	0.853
		0.888	0.885	0.917	0.894	0.811	0.891	0.805	0.844		0.843	0.788	0.935	0.934	0.884	0.671	0.8	0.872
		0.91	0.916	0.93	0.908	0.829	0.875	0.79	0.826		0.832	0.792	0.936	0.93	0.894	0.69	0.784	0.866
		0.899	0.879	0.96	0.905	0.857	0.841	0.81	0.789		0.938	0.838	0.938	0.9	0.917	0.74	0.798	0.817
		0.907	0.899	0.984	0.871	0.856	0.861	0.88	0.808		0.879	0.802	0.923	0.883	0.912	0.681	0.797	0.801
		0.917	0.921	0.927	0.896	0.832	0.812	0.809	0.832		0.848	0.819	0.953	0.901	0.829	0.673	0.854	0.838
		0.892	0.907	0.931	0.891	0.854	0.919	0.839	0.957		0.85	0.819	0.948	0.929	0.852	0.747	0.822	0.857
		0.885	0.887	0.967	0.934	0.892	0.911	0.832	0.901		0.85	0.829	0.964	0.944	0.89	0.71	0.847	0.834
		0.847	0.822	0.896	0.912	0.861	0.871	0.872	0.863		0.869	0.826	0.913	0.919	0.901	0.679	0.789	0.816
		0.902	0.818	0.922	0.889	0.863	0.876	0.824	0.872		0.878	0.794	0.932	0.884	0.877	0.697	0.794	0.807
		0.904	0.892	0.924	0.903	0.818	0.847	0.821	0.902		0.9	0.857	0.948	0.922	0.891	0.723	0.806	0.866
		0.873	0.926	0.947	0.918	0.853	0.831	0.773	0.831		0.887	0.844	0.945	0.903	0.89	0.695	0.839	0.89
		0.922	0.946	0.979	0.913	0.946	0.891	0.829	0.865		0.839	0.789	0.904	0.922	0.869	0.723	0.846	0.848
		0.88	0.879	0.877	0.899	0.84	0.86	0.848	0.825		0.873	0.769	0.954	0.952	0.948	0.732	0.873	0.904
		0.916	0.867	0.914	0.926	0.849	0.904	0.81	0.873		0.897	0.791	0.938	0.955	0.943	0.725	0.839	0.861
		0.898	0.881	0.9	0.898	0.842	0.873	0.771	0.958		0.944	0.818	0.929	0.9	0.926	0.65	0.872	0.908
		0.926	0.916	0.914	0.934	0.893	0.893	0.781	0.927		0.952	0.874	0.955	0.944	0.969	0.752	0.945	0.871
19:00		0.948	0.918	0.978	0.951	0.888	0.917	0.885	0.934		0.98	0.9	0.933	0.949	0.938	0.719	0.901	0.849
		0.886	0.89	0.917	0.937	0.89	0.904	0.876	0.939		0.95	0.902	0.938	0.96	0.941	0.686	0.862	0.882
		0.919	0.846	0.949	0.921	0.959	0.887	0.886	0.962		0.968	0.887	0.93	0.932	0.901	0.721	0.862	0.842
		0.918	0.865	0.939	0.912	0.871	0.832	0.901	0.939		0.982	0.875	0.993	0.956	0.975	0.741	0.886	0.851
		0.918	0.869	0.959	0.936	0.901	0.859	0.937	0.922		0.955	0.891	0.935	0.96	0.954	0.725	0.854	0.806
		0.946	0.9	0.96	0.927	0.876	0.84	0.903	0.961		0.967	0.882	0.948	0.96	0.971	0.735	0.892	0.825
		0.938	0.921	0.995	0.936	0.898	0.91	0.943	0.967		0.975	0.851	0.958	0.995	0.966	0.726	0.888	0.846
		0.924	0.927	1.017	0.944	0.868	0.888	0.905	0.987		0.979	0.896	0.96	0.99	0.985	0.727	0.874	0.919
		0.955	0.907	0.994	0.922	0.864	0.929	0.932	0.998		0.944	0.875	0.926	0.921	0.916	0.698	0.873	0.882
		0.972	0.913	0.999	0.92	0.893	0.857	0.919	0.997		0.962	0.838	0.911	0.989	0.968	0.718	0.87	0.895
		0.948	0.88	0.995	0.903	0.882	0.887	0.916	0.982		0.978	0.823	0.929	0.976	0.968	0.74	0.923	0.897
		0.955	0.842	1.029	0.911	0.89	0.94	0.925	0.992		0.974	0.893	0.91	0.966	0.949	0.687	0.897	0.891
		0.953	0.924	1	0.888	0.92	0.903	0.928	0.975		0.978	0.884	0.938	0.965	0.951	0.728	0.927	0.87
		0.968	0.917	0.967	0.877	0.894	0.903	0.844	0.97		0.957	0.91	0.939	0.978	0.976	0.731	0.929	0.911
		0.986	0.937	1.019	0.915	0.938	0.974	0.873	1.021		1.002	0.912	0.957	0.99	0.978	0.836	0.943	0.913
		0.978	0.891	0.967	0.892	0.91	0.925	0.906	0.972		0.975	0.894	0.945	0.952	0.939	0.85	0.892	0.921
		0.976	0.908	0.96	0.91	0.933	0.937	0.921	1.006		0.989	0.925	0.97	0.948	0.966	0.831	0.906	0.906
		0.957	0.913	1.005	0.918	0.933	0.964	0.905	0.986		1.003	0.888	0.948	0.959	0.963	0.798	0.933	0.902
		0.951	0.87	0.969	0.913	0.924	0.938	0.873	0.966		1.004	0.862	0.987	0.984	0.974	0.819	0.93	0.9
		0.948	0.902	1.012	0.945	0.948	0.975	0.895	0.96		1.003	0.836	0.937	0.971	0.954	0.797	0.945	0.928
		0.942	0.891	1.021	0.951	0.965	0.993	0.916	0.99		1.001	0.911	0.973	0.99	0.988	0.838	0.939	0.933
		0.961	0.845	0.996	0.929	0.932	0.94	0.904	0.981		0.977	0.869	0.982	0.98	0.976	0.875	0.959	0.919
		0.96	0.908	1.011	0.978	0.969	0.964	0.91	0.969		0.99	0.876	0.993	0.968	0.958	0.83	0.916	0.916
		0.976	0.903	1.011	0.964	0.958	1.004	0.883	1.003		0.982	0.9	1.001	0.986	0.971	0.872	0.944	0.936
		0.98	0.891	1.012	0.967	0.965	0.968	0.872	0.97		0.974	0.861	0.983	0.97	0.938	0.873	0.963	0.938
		0.972	0.898	1.02	0.897	0.972	0.952	0.917	0.998		0.99	0.88	0.998	0.948	0.96	0.885	0.976	0.937
		0.966	0.866	0.996	0.901	0.968	0.939	0.854	0.964		1.014	0.897	0.989	0.991	0.96	0.88	0.938	0.949
		0.952	0.846	1.001	0.912	0.97	0.965	0.915	0.985		1.015	0.886	0.98	0.962	0.974	0.886	0.962	0.901
		0.975	0.871	1.028	0.946	0.969	0.971	0.902	0.996		1.005	0.873	0.995	0.969	0.951	0.872	0.982	0.971
		0.955	0.837	1.017	0.918	0.939	0.958	0.862	0.972		1	0.816	0.988	0.992	0.994	0.835	0.98	0.95
		0.949	0.822	1.017	0.963	0.968	0.965	0.892	0.969		1.014	0.815	0.999	1.029	0.971	0.861	0.969	0.953
		0.946	0.879	1.023	0.942	0.95	0.978	0.908	0.959		0.989	0.868	1.002	0.985	0.968	0.901	0.946	0.932
		0.966	0.886	1.006	0.963	0.972	0.981	0.905	0.957		0.99	0.871	0.992	0.993	0.995	0.874	0.971	0.921
		0.989	0.915	1.032	0.937	0.986	0.993	0.859	0.934		0.984	0.881	0.995	1.008	0.968	0.877	0.945	0.927
		0.985	0.904	1.015	0.976	0.93	0.972	0.891	0.941		1.002	0.796	1.005	0.985	0.943	0.853	0.949	0.927
		0.957	0.934	1.004	0.976	0.938	0.969	0.873	0.981		1.004	0.811	0.987	0.977	0.96	0.853	0.915	0.937
		0.961	0.898	1.001	0.982	0.928	0.973	0.908	0.935		0.989	0.868	0.987	1.002	0.96	0.847	0.956	0.932
		0.985	0.85	1.005	0.956	0.96	0.962	0.852	0.952		0.979	0.885	0.997	0.984	0.973	0.879	0.954	0.943
		0.947	0.883	1	0.958	0.934	0.976	0.857	0.948		0.989	0.886	0.992	0.988	0.946	0.879	0.953	0.906
		0.967	0.891	1.024	0.984	0.909	0.973	0.889	0.926		0.984	0.816	0.945	0.992	0.976	0.907	0.927	0.916
7:00		0.969	0.897	1.032	0.919	0.882	0.962	0.866	0.933		0.97	0.802	0.975	0.976	0.971	0.89	0.937	0.896
		0.946	0.849	0.981	0.96	0.861	0.941	0.86	0.918		0.957	0.778	0.973	0.971	0.944	0.893	0.9	0.921
		0.937	0.847	1.003	0.962	0.928	0.957	0.826	0.85		0.978	0.808	0.984	0.955	0.944	0.895	0.909	0.92
		0.926	0.855	0.96	0.93	0.902	0.942	0.816	0.923		1.001	0.819	1.001	0.95	0.944	0.889	0.938	0.885
		0.95	0.83	0.999	0.937	0.93	0.929	0.823	0.834		0.945	0.816	0.953	0.929	0.92	0.893	0.925	0.893
		0.964	0.899	0.987	0.966	0.923	0.949	0.905	0.89		0.9	0.76	0.956	0.874	0.919	0.864	0.843	0.876
		0.949	0.916	0.934	0.953	0.913	0.925	0.897	0.889		0.845	0.747	0.939	0.904	0.926	0.892	0.874	0.885
		0.918	0.857	0.932	0.909	0.922	0.901	0.791	0.819		0.896	0.757	0.957	0.883	0.918	0.929	0.857	0.859
		0.926	0.835	0.975	0.936	0.904	0.902	0.851	0.862		0.889	0.784	0.948	0.862	0.904	0.889	0.921	0.836
		0.935	0.859	0.972	0.953	0.866	0.957	0.943	0.863		0.833	0.805	0.936	0.851	0.899	0.881	0.9	0.856
		0.924	0.834	0.904	0.932	0.878	0.856	0.812	0.794		0.829	0.793	0.948	0.849	0.909	0.894	0.881	0.877
		0.933	0.825	0.942	0.967	0.937	0.866	0.823	0.843		0.813	0.768	0.953	0.893	0.902	0.885	0.851	0.888
		0.905	0.813	0.981	0.891	0.89	0.86	0.811	0.877		0.827	0.768	0.944	0.935	0.896	0.911	0.845	0.855
		0.947	0.84	0.966	0.932	0.872	0.895	0.805	0.843		0.849	0.765	0.948	0.868	0.879	0.923	0.815	0.839
		0.931	0.8	0.928	0.946	0.901	0.843	0.793	0.902		0.852	0.771	0.969	0.851	0.921	0.894	0.858	0.828
		0.96	0.831	0.951	0.948	0.934	0.897	0.866	0.961		0.849	0.779	0.932	0.852	0.903	0.924	0.9	0.905
		0.938	0.78	0.984	0.931	0.881	0.888	0.929	0.902		0.821	0.826	0.902	0.846	0.886	0.903	0.917	0.86
		0.933	0.811	0.949	0.922	0.9	0.879	0.881	0.875		0.846	0.857	0.881	0.846	0.874	0.898	0.866	0.86
		0.943	0.862	0.919	0.978	0.893	0.89	0.859	0.867		0.848	0.871	0.898	0.874	0.884	0.933	0.893	0.882
		0.925	0.861	0.889	0.901	0.889	0.879	0.859	0.89		0.912	0.843	0.939	0.956	0.892	0.936	0.872	0.895
		0.922	0.825	0.839	0.905	0.884	0.84	0.863	0.847		0.882	0.825	0.932	0.905	0.882	0.922	0.864	0.891
		0.92	0.883	0.856	0.917	0.876	0.827	0.843	0.883		0.862	0.85	0.911	0.892	0.92	0.891	0.834	0.864
		0.915	0.852	0.864	0.962	0.866	0.871	0.869	0.849		0.822	0.818	0.875	0.915	0.934	0.911	0.873	0.888
		0.884	0.844	0.947	0.965	0.874	0.885	0.877	0.809		0.835	0.8	0.888	0.903	0.865	0.874	0.862	0.836
		0.94	0.838	0.978	0.947	0.881	0.925	0.841	0.824		0.904	0.785	0.934	0.869	0.891	0.927	0.868	0.859
		0.946	0.811	0.935	0.937	0.808	0.889	0.813	0.827		0.892	0.768	0.934	0.845	0.921	0.922	0.785	0.835
		0.918	0.83	0.918	0.93	0.807	0.823	0.807	0.8		0.859	0.761	0.901	0.904	0.918	0.903	0.791	0.877
		0.922	0.836	0.916	0.93	0.819	0.868	0.809	0.912		0.846	0.813	0.938	0.958	0.932	0.922	0.797	0.906
		0.925	0.836	0.97	0.95	0.909	0.876	0.839	0.927		0.865	0.867	0.937	0.927	0.898	0.93	0.839	0.887
		0.9	0.819	0.922	0.929	0.855	0.906	0.909	0.891		0.906	0.859	0.909	0.911	0.887	0.931	0.893	0.864
		0.89	0.839	0.886	0.903	0.839	0.887	0.882	0.881		0.941	0.837	0.919	0.926	0.917	0.926	0.831	0.874
		0.892	0.861	0.883	0.913	0.859	0.855	0.798	0.848		0.901	0.833	0.974	0.934	0.928	0.922	0.818	0.905
		0.877	0.884	0.846	0.92	0.864	0.916	0.815	0.853		0.861	0.822	0.99	0.903	0.953	0.93	0.803	0.87
		0.865	0.849	0.815	0.955	0.902	0.885	0.796	0.941		0.803	0.851	0.95	0.835	0.915	0.934	0.816	0.821
		0.854	0.808	0.836	0.956	0.91	0.896	0.852	0.902		0.844	0.897	0.95	0.822	0.945	0.943	0.898	0.826
		0.919	0.829	0.851	0.972	0.886	0.854	0.882	0.89		0.917	0.84	0.98	0.86	0.971	0.947	0.912	0.85
		0.919	0.892	0.966	0.916	0.876	0.895	0.816	0.885		0.943	0.809	0.977	0.912	0.956	0.943	0.883	0.897
		0.917	0.908	0.995	0.979	0.91	0.951	0.832	0.978		0.919	0.864	0.969	0.858	0.982	0.939	0.888	0.885
		0.887	0.887	0.971	0.968	0.896	0.922	0.816	0.945		0.908	0.93	0.973	0.871	0.982	0.954	0.936	0.857
		0.904	0.856	0.927	0.923	0.917	0.904	0.859	0.944		0.905	0.935	0.96	0.938	0.961	0.956	0.947	0.92
19:00		0.883	0.862	0.93	0.933	0.927	0.928	0.869	0.916		1	0.931	0.962	0.944	0.989	0.965	0.888	0.939
		0.901	0.883	0.997	0.944	0.917	0.871	0.869	0.974		0.959	0.934	0.943	0.932	0.998	0.964	0.877	0.944
		0.95	0.868	0.995	0.87	0.9	0.832	0.914	0.912		0.975	0.965	0.984	0.966	0.98	0.957	0.919	0.962
		0.933	0.9	0.945	0.899	0.908	0.831	0.914	0.924		0.978	0.959	0.985	0.937	0.975	0.967	0.898	0.908
		0.905	0.891	0.972	0.859	0.915	0.839	0.934	0.961		0.968	0.953	0.974	0.936	0.978	0.929	0.903	0.931
		0.893	0.915	1.01	0.823	0.927	0.832	0.931	0.982		1	0.961	0.999	0.977	0.992	0.952	0.948	0.962
		0.898	0.89	0.992	0.91	0.889	0.843	0.893	0.968		0.977	0.951	0.987	0.979	0.996	0.96	0.915	0.961
		0.945	0.918	0.994	0.893	0.937	0.899	0.922	0.983		0.977	0.965	0.992	0.978	0.996	0.968	0.943	0.926
		0.964	0.919	1.008	0.934	0.952	0.907	0.899	1.016		0.993	0.99	1.002	0.977	0.987	0.963	0.953	0.988
		0.946	0.931	1.01	0.91	0.979	0.892	0.92	0.983		1.005	0.948	1.016	0.992	0.994	0.988	0.967	0.973
		0.968	0.91	1.02	0.887	0.971	0.897	0.948	1.033		1.003	0.953	1.002	0.993	0.979	0.952	0.948	0.978
		0.969	0.9	0.99	0.884	0.915	0.927	0.907	0.987		0.972	0.942	0.991	0.996	0.99	0.967	0.947	0.968
		0.975	0.925	0.993	0.866	0.954	0.926	0.933	0.965		0.983	0.937	0.978	0.975	0.988	0.973	0.983	0.941
		0.975	0.939	0.964	0.827	0.939	0.937	0.932	0.967		0.975	0.964	0.965	0.964	1.017	0.977	0.987	0.988
		0.989	0.913	0.98	0.887	0.915	0.924	0.873	0.963		0.975	0.975	0.996	0.996	1.01	0.982	0.966	0.974
		0.996	0.94	1.014	0.887	0.982	0.989	0.921	0.952		0.97	0.971	0.971	0.988	0.983	0.96	0.966	0.96
		0.999	0.916	1.033	0.86	0.944	0.952	0.881	0.982		0.984	0.94	0.964	0.996	1.009	0.982	0.997	0.964
		0.985	0.921	0.993	0.903	0.954	0.98	0.932	0.989		0.967	0.944	0.991	0.963	1.034	0.964	0.984	0.948
		0.993	0.932	1.042	0.864	0.946	0.979	0.943	0.988		0.917	0.93	1.009	0.945	1.019	0.959	0.973	0.964
		1.008	0.845	1.05	0.939	0.96	0.974	0.897	0.94		0.942	0.933	0.984	0.931	1.008	0.966	0.981	0.95
		1.007	0.92	1.028	0.951	0.961	0.976	0.923	0.956		0.973	0.971	0.97	0.889	1.006	0.973	0.985	0.991
		0.995	0.914	1.034	0.978	0.941	0.965	0.924	0.947		0.961	0.91	0.976	0.844	0.998	0.982	0.964	0.968
		0.998	0.928	1.059	0.982	0.951	0.998	0.928	0.977		0.939	0.922	0.98	0.885	1.013	0.983	0.966	0.951
		0.989	0.901	1.031	1	0.922	1.003	0.935	0.932		0.917	0.893	0.977	0.912	1.005	0.955	0.954	0.969
		1.003	0.874	1.028	1.022	0.918	0.988	0.945	0.895		0.828	0.933	0.942	0.925	1.006	0.973	0.947	0.936
		1.004	0.905	1.023	0.995	0.944	0.996	0.882	0.932		0.804	0.958	0.918	0.938	1.005	0.965	0.955	0.94
		0.988	0.897	1.032	0.986	0.973	1	0.908	0.927		0.808	0.926	0.938	0.904	0.991	0.964	0.955	0.944
		0.989	0.865	1.014	0.967	0.935	0.98	0.926	0.938		0.8	0.942	0.979	0.89	0.985	0.966	0.965	0.917
		0.992	0.828	0.998	0.976	0.91	0.976	0.903	0.947		0.792	0.92	0.938	0.842	0.981	0.945	0.942	0.868
		1.002	0.803	1.032	1.008	0.863	0.997	0.894	0.925		0.776	0.944	0.901	0.867	0.997	0.965	0.957	0.887
		1.027	0.858	1.03	0.976	0.915	0.996	0.819	0.878		0.774	0.946	0.917	0.876	1.002	0.993	0.937	0.904
		1.004	0.875	0.981	0.995	0.915	0.986	0.829	0.898		0.757	0.939	0.897	0.849	0.994	0.962	0.94	0.916
		1.001	0.822	0.994	0.994	0.927	1.013	0.888	0.864		0.757	0.904	0.909	0.913	1.009	0.974	0.937	0.904
		0.956	0.806	1.02	0.962	0.854	0.98	0.867	0.903		0.749	0.889	0.895	0.905	0.969	0.97	0.931	0.878
		1.011	0.865	1.014	1.028	0.863	1.014	0.91	0.89		0.772	0.924	0.925	0.84	0.985	0.982	0.955	0.847
		0.996	0.833	0.962	0.949	0.898	0.974	0.928	0.971		0.76	0.899	0.89	0.816	0.952	0.942	0.928	0.814
		1.004	0.899	0.976	0.972	0.897	0.988	0.922	0.953		0.756	0.879	0.89	0.813	0.98	0.954	0.94	0.889
		0.985	0.892	0.983	1.003	0.876	0.999	0.893	0.95		0.753	0.912	0.825	0.836	0.968	0.982	0.907	0.907
		1.02	0.879	0.994	0.952	0.92	0.98	0.946	0.928		0.758	0.899	0.824	0.806	0.999	0.989	0.858	0.915
		1.003	0.838	1.006	0.98	0.908	0.952	0.914	0.93		0.753	0.851	0.812	0.796	0.968	0.974	0.852	0.903
7:00		0.998	0.896	0.983	0.935	0.907	0.968	0.861	0.929		0.759	0.856	0.846	0.828	1.011	0.991	0.845	0.935
		0.989	0.899	0.946	0.891	0.942	0.976	0.835	0.907		0.744	0.825	0.838	0.771	0.968	0.965	0.879	0.935
		1.01	0.877	0.947	0.854	0.905	0.912	0.829	0.819		0.759	0.827	0.798	0.775	0.986	0.98	0.885	0.909
		0.986	0.812	1.028	0.86	0.873	0.929	0.873	0.868		0.744	0.802	0.786	0.776	0.946	0.957	0.814	0.9
		0.965	0.835	0.992	0.895	0.94	0.87	0.925	0.918		0.756	0.78	0.788	0.78	0.967	0.949	0.833	0.878
		0.992	0.801	0.956	0.902	0.933	0.916	0.932	0.898		0.742	0.772	0.786	0.784	0.95	0.964	0.804	0.849
		0.951	0.804	0.908	0.854	0.929	0.922	0.832	0.83		0.749	0.797	0.782	0.781	0.907	0.995	0.831	0.895
		0.935	0.808	0.923	0.813	0.916	0.88	0.838	0.812		0.746	0.803	0.781	0.778	0.922	0.962	0.802	0.883
		0.925	0.834	0.965	0.814	0.925	0.838	0.858	0.783		0.745	0.788	0.8	0.759	0.941	0.963	0.838	0.868
		0.936	0.832	0.922	0.913	0.929	0.851	0.874	0.896		0.737	0.796	0.794	0.75	0.941	0.931	0.853	0.831
		0.987	0.862	0.925	0.858	0.916	0.879	0.852	0.864		0.749	0.775	0.755	0.763	0.888	0.95	0.81	0.837
		0.94	0.79	0.867	0.839	0.879	0.824	0.859	0.811		0.772	0.762	0.768	0.749	0.863	0.973	0.81	0.842
		0.913	0.815	0.916	0.836	0.888	0.808	0.804	0.863		0.747	0.776	0.79	0.775	0.846	0.934	0.789	0.819
		0.911	0.861	0.926	0.859	0.844	0.838	0.811	0.881		0.725	0.787	0.791	0.776	0.829	0.906	0.799	0.841
		0.934	0.782	0.854	0.926	0.826	0.816	0.875	0.871		0.745	0.808	0.783	0.766	0.89	0.915	0.859	0.904
		0.92	0.826	0.859	0.949	0.9	0.845	0.898	0.835		0.771	0.871	0.781	0.763	0.901	0.964	0.829	0.88
		0.919	0.802	0.862	0.865	0.889	0.862	0.848	0.834		0.749	0.858	0.799	0.766	0.903	0.946	0.798	0.876
		0.959	0.83	0.919	0.883	0.915	0.848	0.861	0.926		0.753	0.853	0.785	0.775	0.909	0.941	0.806	0.856
		0.931	0.811	0.96	0.87	0.849	0.887	0.912	0.853		0.73	0.83	0.783	0.77	0.894	0.923	0.79	0.849
		0.941	0.769	0.895	0.859	0.811	0.91	0.843	0.828		0.738	0.815	0.774	0.789	0.866	0.895	0.79	0.875
		0.911	0.786	0.876	0.87	0.82	0.931	0.832	0.834		0.745	0.817	0.787	0.77	0.908	0.879	0.8	0.872

## Sheet: Extended Data Fig 7.b
XOT																					XOT sum
		Control									taCasp3											Control									taCasp3
		419	2206	725	546	2123	2285	810	2015		1659	2453	2355	2636	1567	2519	2189	1464			light	435.24	352.14	259.091	307.24	525.479	361.24	351.835	305.57		234.628	395.322	356.826	380.339	273.289	264.579	336.116	279.587
		517	1472	383	235	2035	671	525	1400		1354	2012	2812	2403	1238	2039	1332	1447			Dark	928.575	664.95	626.858	853.35	968.1	938.15	809.95	869.025		808.667	686.025	823.308	828.45	664.392	399.075	1120.78	791.733
		336	878	309	458	2002	1057	263	352		388	2263	1854	1737	475	2016	771	799
		439	657	568	557	2516	971	409	778		238	1249	997	2464	854	1171	239	853
		737	1275	299	510	1178	989	367	1303		170	665	1543	957	481	1111	1370	558
		400	1001	421	209	2083	1196	750	1008		90	544	402	472	52	568	548	841
		330	272	409	212	1481	1146	408	471		50	1366	546	988	48	941	817	887
		479	1036	263	206	480	830	332	382		700	19	194	205	331	1130	265	947
		276	866	230	119	1967	550	525	95		558	908	67	46	221	56	2	631
		303	388	395	374	1167	665	262	131		27	131	392	522	21	68	478	290
		331	573	380	19	398	699	187	330		81	15	29	353	3	946	39	241
		331	93	229	142	157	292	385	1127		302	553	153	67	100	636	20	244
		500	67	31	325	28	791	178	428		104	21	44	86	935	60	749	78
		169	26	388	27	69	400	110	74		137	15	538	613	414	22	174	32
		92	149	125	506	86	380	460	104		167	7	1142	210	14	15	10	499
		193	259	396	252	17	127	217	66		540	30	554	23	34	23	96	252
		160	81	13	167	773	931	229	54		13	22	27	493	20	152	239	33
		104	16	158	340	1138	287	135	349		53	23	16	43	434	31	917	0
		181	46	337	242	645	559	364	133		33	395	43	79	556	687	524	13
		381	512	10	11	41	485	97	6		597	723	54	668	99	55	20	1070
19:00		610	6	116	462	787	445	498	535		317	161	507	32	62	53	262	1372
		454	45	784	561	447	151	483	1321		15	2	1854	1220	356	940	929	1348
		548	563	110	499	183	1009	467	208		61	940	930	1964	1475	1867	51	294
		480	573	732	621	2145	1763	435	1440		2301	1682	32	2195	1518	600	566	1299
		416	2080	140	516	2496	2711	412	263		1950	893	213	2657	1652	429	2907	2213
		465	516	843	765	2763	2456	474	26		3287	270	1102	1235	967	149	2111	2794
		948	320	939	740	1478	3227	133	1366		1499	12	980	853	1769	342	2280	1822
		672	1296	713	328	1986	2027	1101	1484		3187	103	165	2106	573	122	2591	478
		215	1756	861	625	2506	2120	752	1791		2780	16	172	2150	736	68	2602	2423
		1084	1144	1207	923	2390	1736	797	1248		1421	1290	44	1651	2046	114	1960	1901
		832	136	906	614	1489	1607	876	759		1968	1666	822	1425	860	127	1249	1336
		199	260	499	651	864	1449	202	1113		1326	1265	1622	520	756	81	1837	1534
		1069	1160	570	974	2116	1004	851	1436		1419	1612	2148	1321	797	112	907	1242
		64	935	1080	555	2230	2719	547	777		917	1367	1497	575	81	14	111	1040
		861	286	770	510	704	1560	412	799		613	1097	2042	1060	755	56	2034	1465
		630	601	502	724	1080	914	489	120		364	1240	1707	1425	681	54	2244	1188
		768	478	1183	653	617	2306	240	877		930	130	1097	208	695	400	1563	997
		752	21	1000	1223	770	1316	1288	1229		291	477	913	545	469	470	1622	789
		1919	286	1364	897	1007	768	1301	622		710	1644	1156	100	1450	672	32	545
		1946	116	1184	1482	487	493	1322	593		1638	1287	1111	216	566	354	780	1249
		1951	290	986	995	249	1045	1308	1349		1369	145	756	804	1423	804	581	640
		1917	201	898	1252	435	1629	1643	623		1184	1678	749	331	866	549	384	541
		2811	517	990	1039	323	806	1538	978		894	1326	889	144	528	496	14	1561
		2102	745	777	1160	175	1230	1018	882		178	1159	1544	57	329	181	102	570
		2522	852	884	1147	362	476	1576	701		556	143	1707	636	1384	144	957	792
		1725	64	913	1315	808	254	996	1413		255	5	1713	458	1109	18	1202	452
		3256	1078	1071	1190	379	527	1239	106		436	126	979	24	35	298	2063	629
		2284	169	934	1132	30	93	944	658		486	872	2104	300	103	449	1787	267
		2664	68	603	1063	424	238	374	442		600	15	1394	890	896	775	2026	327
		1831	395	385	937	793	707	357	359		390	6	1490	206	556	447	288	94
		1571	65	178	862	81	331	139	497		123	804	1322	248	420	144	38	153
		1243	26	883	1075	198	39	812	112		40	1327	841	60	640	3	779	1062
		957	329	985	916	120	59	460	135		302	723	370	42	770	10	193	1303
		722	822	820	719	59	597	988	885		559	23	1499	822	52	2	54	551
		119	320	549	649	291	721	750	1017		319	21	878	606	43	16	208	432
		1269	286	362	1102	305	1482	962	972		1549	109	656	57	984	393	712	458
		1081	68	586	629	1247	728	1160	1313		1029	1432	1074	250	978	528	553	1059
		1181	391	923	1658	2305	653	1361	1301		576	1425	1807	763	247	448	1557	247
		1044	1794	634	1413	2026	515	1382	234		681	223	1135	654	1197	27	297	27
		782	930	942	314	1033	64	790	1367		1144	1076	516	62	1055	58	37	1078
7:00		665	666	438	1015	1415	107	952	967		403	1227	294	59	625	274	90	872
		1278	313	248	359	772	852	671	135		54	1306	93	1096	25	110	216	260
		548	149	51	351	357	299	233	342		216	372	113	1348	582	6	29	14
		80	73	35	37	145	8	670	57		53	18	110	609	58	502	918	600
		77	220	585	249	483	779	728	159		331	9	342	72	23	11	1265	60
		534	266	423	547	100	352	50	20		568	20	660	789	300	41	228	65
		811	210	38	341	261	658	493	500		73	1034	87	216	300	39	73	51
		689	848	69	408	77	502	94	41		49	731	29	20	513	21	465	771
		224	959	605	47	129	495	33	57		598	48	747	364	308	18	594	425
		424	153	32	413	1068	38	379	479		27	36	905	265	28	413	19	33
		51	147	116	795	557	604	86	869		87	24	132	22	40	361	32	23
		206	18	363	151	63	68	373	579		32	48	50	17	691	82	306	305
		741	66	541	92	18	0	96	64		343	523	51	33	281	79	1031	52
		67	526	15	228	911	32	89	63		912	15	73	585	13	6	88	129
		118	26	18	100	789	239	340	23		64	8	183	257	24	57	47	28
		154	56	185	577	69	293	24	71		62	26	563	46	7	10	36	201
		1151	111	674	320	28	41	11	952		55	25	482	314	21	53	24	927
		664	257	705	31	667	141	945	957		67	13	4	460	504	604	404	172
		46	30	112	176	896	650	475	38		27	459	13	17	458	133	467	28
		58	915	63	67	57	41	33	58		100	1267	40	769	752	25	20	19
		155	190	18	109	48	6	15	49		342	569	831	149	29	5	90	20
		701	33	388	100	39	24	534	288		739	7	628	129	49	2	7	297
		434	117	625	592	928	151	233	851		42	20	57	29	42	451	323	28
		51	488	12	275	488	906	110	196		25	14	60	432	299	459	420	140
		511	15	18	30	59	28	26	41		71	6	255	189	566	24	11	409
		1154	175	296	295	36	27	24	10		199	15	730	353	23	26	20	43
		445	12	525	322	907	19	222	65		766	472	159	120	52	4	32	37
		58	358	162	43	299	23	281	56		59	1110	12	28	43	18	291	57
		193	806	25	111	18	8	45	178		51	431	424	182	24	39	725	163
		65	272	65	118	23	952	47	750		24	20	792	632	68	139	67	546
		77	75	88	451	454	733	718	77		108	72	89	366	511	133	95	238
		76	33	88	107	89	15	365	61		360	17	337	26	123	23	43	39
		1128	84	125	35	82	30	19	19		1093	8	500	15	9	23	23	82
		999	563	272	185	22	33	58	343		218	174	585	158	21	46	20	627
		179	713	693	484	1047	3	59	118		16	1047	154	50	37	33	569	157
		53	555	404	66	1393	42	275	10		26	250	24	546	977	169	253	21
		88	673	23	251	593	688	615	33		56	46	4	855	890	676	28	191
		128	43	83	38	53	595	546	560		66	16	48	124	113	472	38	46
		710	76	31	133	158	2	56	685		401	710	264	8	32	153	731	604
		101	610	564	206	782	294	104	46		37	1312	702	450	105	310	1730	445
19:00		286	546	418	71	34	615	1058	783		41	803	1256	48	450	733	757	575
		1311	612	320	1171	451	150	1197	769		591	92	64	909	1224	202	36	1968
		499	441	385	1034	654	1714	1774	778		374	2124	488	1105	882	15	151	1383
		1222	330	787	1123	2811	1874	2330	539		1499	1557	891	771	518	602	2856	1859
		1577	389	272	1525	1922	752	1617	594		369	1296	1509	342	1498	362	3488	1071
		1542	913	124	1124	2400	551	1033	795		137	717	330	632	1674	201	2901	1004
		650	2815	892	1323	1912	1141	669	1179		458	526	956	249	1250	539	3663	623
		1081	2344	703	791	2033	425	873	1017		1032	1620	1702	425	113	637	3212	561
		1286	1371	46	1265	2226	1248	1185	1306		2111	936	941	480	59	942	2428	1384
		873	1581	460	995	1880	1076	570	627		1480	5	1358	203	975	486	2790	1648
		509	444	703	606	1897	1259	801	586		686	1562	918	1324	1500	621	2280	2065
		532	329	248	935	836	1247	308	710		193	1644	851	1851	1285	531	2393	1029
		934	1182	101	637	1724	1257	715	839		1641	447	528	1858	949	816	1760	914
		321	1849	672	958	940	575	25	612		773	1386	11	2187	255	1303	1457	1203
		309	1127	854	579	1219	1273	401	539		487	854	1832	1025	1329	876	727	580
		1157	901	287	1332	1307	340	781	2259		361	772	1666	2611	978	689	759	1117
		1991	1174	20	529	615	467	1330	1928		1738	1047	840	862	160	591	504	1409
		1099	777	965	580	705	305	1451	1388		962	13	447	1213	982	50	1262	871
		524	1204	960	1102	188	1585	1041	496		214	10	452	790	371	458	1748	578
		741	777	793	697	1188	1503	275	478		2171	852	497	1155	1306	20	1334	945
		471	852	673	763	1370	1255	1178	730		848	1007	116	243	253	597	623	442
		1277	270	670	1264	208	732	300	332		383	397	234	734	754	285	300	808
		1122	1341	215	1013	698	1002	588	663		1146	424	367	511	396	485	1112	513
		1076	1101	49	602	487	801	383	839		685	179	109	697	720	250	89	537
		712	693	577	511	179	475	866	768		84	3	1119	174	665	620	494	832
		586	930	812	656	87	483	1314	770		861	633	1587	29	706	898	858	377
		1159	257	274	1010	846	228	61	906		559	1377	703	966	627	255	328	584
		698	609	467	490	153	588	1188	2048		799	433	1997	868	35	27	49	164
		410	750	52	809	368	129	48	273		150	30	459	782	98	197	1215	841
		627	307	389	253	26	786	700	692		1093	18	1089	340	61	468	1390	302
		760	29	33	616	28	386	1281	192		2217	612	458	270	635	13	989	38
		506	331	112	1210	438	451	1316	627		917	909	349	1120	779	328	468	508
		322	275	366	1261	1191	711	466	466		219	627	26	666	308	322	762	52
		263	94	720	623	1129	253	1273	424		222	43	149	160	1480	14	1372	93
		942	65	779	1011	512	1574	414	1596		458	12	1059	320	437	116	669	1020
		1395	842	394	369	572	291	643	532		374	367	706	110	53	169	102	578
		733	603	250	756	50	729	383	722		1484	994	1103	1109	410	89	1000	876
		585	88	1167	684	1410	655	629	1903		1165	1053	1240	536	856	316	1413	965
		282	310	939	369	2352	854	1141	410		370	1066	1895	52	36	813	927	198
		345	391	721	1003	830	250	303	298		61	30	631	137	39	645	43	327
7:00		1644	286	147	36	37	449	780	401		62	42	962	1443	721	278	135	173
		559	44	29	352	288	944	85	166		373	5	1235	868	404	13	44	707
		17	94	192	412	1030	214	62	177		988	137	332	283	13	38	42	31
		717	106	619	40	32	1046	19	512		104	821	10	912	31	130	1157	9
		1014	58	485	207	723	15	758	117		132	18	14	200	165	13	643	569
		93	1053	627	1381	45	176	1299	422		75	99	827	25	778	47	42	456
		616	441	73	771	73	785	515	62		39	35	233	274	36	349	41	83
		638	89	341	278	1614	46	40	112		303	49	52	31	23	444	93	50
		596	236	454	514	318	474	812	402		438	639	585	13	82	33	705	68
		236	571	59	42	26	111	781	51		22	948	352	17	828	34	30	140
		542	63	88	959	519	8	111	298		22	113	25	45	257	65	146	1051
		89	431	774	252	431	102	38	253		91	16	151	926	57	11	102	276
		257	42	9	14	18	834	51	121		120	15	162	552	14	282	37	27
		1044	50	46	697	32	59	40	152		596	19	270	11	222	258	35	72
		284	20	88	1038	1276	72	60	1008		48	21	166	90	1046	187	423	370
		3	205	470	57	770	13	1508	339		43	567	475	76	182	44	1468	293
		1138	26	849	42	36	38	1423	49		34	1450	31	16	21	4	604	20
		529	221	415	661	90	1055	390	37		244	749	13	24	28	213	41	44
		52	44	60	603	192	797	536	253		1141	60	397	800	32	358	63	93
		52	349	17	35	100	80	563	230		925	40	37	531	55	67	37	471
		817	425	80	126	152	4	61	16		30	43	171	16	872	13	38	75
		101	124	136	43	765	40	46	141		75	468	168	15	270	154	33	2
		47	21	263	132	43	438	659	429		21	915	35	290	35	64	359	78
		194	15	801	831	512	12	539	3		381	11	546	498	39	150	1352	23
		1397	75	275	184	470	21	17	33		654	5	1122	133	422	718	542	71
		502	105	28	56	149	12	48	21		26	39	113	104	644	595	12	534
		53	919	33	90	78	11	11	148		21	45	9	953	221	274	19	219
		179	631	314	47	425	149	35	1304		44	800	131	289	25	99	20	18
		797	52	902	610	560	887	363	457		290	1019	614	52	30	221	656	22
		212	107	237	269	55	473	935	7		652	162	22	31	32	17	820	46
		19	215	47	72	74	14	266	42		178	30	254	177	504	16	23	481
		961	573	229	253	77	10	23	55		118	284	693	996	199	45	36	591
		561	484	307	39	309	195	75	222		31	955	122	163	9	482	41	1
		260	29	129	563	2208	731	34	678		54	666	22	10	22	575	283	25
		87	68	49	304	350	18	537	462		71	32	44	65	280	73	570	38
		1084	64	343	44	19	13	967	49		667	50	167	454	563	10	17	276
		631	628	698	91	151	426	250	15		172	143	724	387	163	80	43	831
		122	927	47	1086	81	553	173	641		32	1178	484	56	3	25	741	213
		454	681	263	508	209	55	500	64		32	1716	142	618	922	363	950	8
		473	105	89	87	1589	183	201	542		506	568	47	1217	279	421	791	783
19:00		77	617	857	379	1799	1194	265	1266		283	253	601	861	55	37	193	344
		1389	267	907	1555	451	2156	1887	816		664	1443	943	1096	1330	127	653	726
		1220	694	627	2388	466	2355	1675	421		1199	1800	1366	1381	1542	935	2046	426
		1579	803	390	1639	1764	1911	895	873		624	1141	597	553	273	852	1281	40
		1641	1006	1030	1927	1950	911	1212	1003		778	740	338	177	728	113	2024	674
		788	712	329	1327	2032	1556	1101	497		864	40	873	1629	148	69	1408	380
		749	300	342	1037	545	773	398	767		518	647	198	1440	116	390	370	594
		1240	1008	1033	1720	1884	1264	927	1104		626	928	279	305	868	746	1595	340
		1795	261	237	864	746	1410	130	1700		406	1171	689	1078	231	440	1990	406
		616	466	650	831	762	1236	1004	657		1249	519	494	1340	833	221	1927	753
		276	256	892	1306	1505	678	1130	346		92	193	423	1452	613	337	807	613
		609	367	257	377	126	1004	153	580		747	137	1516	56	231	56	760	504
		491	245	160	995	1857	743	664	1220		976	465	758	350	841	687	1833	27
		754	1203	1113	1625	1855	159	299	734		1121	1055	393	827	299	321	2179	834
		386	1416	1006	725	259	1497	272	470		313	1129	786	1912	805	931	795	1626
		473	334	155	646	537	1512	511	463		1045	935	47	1931	254	601	459	622
		144	530	1121	528	155	910	548	1820		1462	313	973	1710	109	1435	1523	52
		888	435	716	302	430	628	1597	2240		529	47	1133	1626	87	527	422	753
		158	881	182	1207	1956	1039	475	1295		100	388	329	1910	246	160	426	905
		323	20	349	390	107	611	40	213		945	1276	81	499	746	16	545	80
		1983	968	1027	625	1577	722	1289	1107		1233	1569	245	37	302	167	1588	310
		2154	1072	370	505	2077	527	942	2179		1178	399	1034	60	435	785	593	834
		722	768	703	947	1241	449	37	746		85	82	824	1472	15	1126	1676	665
		800	58	730	274	93	408	1395	451		1468	815	317	1275	155	231	1725	156
		1110	49	275	279	346	1018	498	268		1342	1229	29	1519	1349	84	423	70
		670	1162	344	119	465	366	76	461		996	1059	138	916	1119	124	442	613
		430	1470	1038	477	613	646	1142	628		525	308	1019	499	921	793	1096	1544
		822	1439	362	1424	522	202	1770	2079		483	72	1132	59	125	907	983	247
		606	1080	121	939	527	1021	468	2638		458	25	406	41	29	57	317	248
		144	279	933	285	112	36	604	495		351	481	58	144	298	81	859	252
		1039	1014	773	319	1141	311	49	332		508	877	70	2062	805	21	1171	480
		144	743	88	110	1476	1223	16	385		228	93	635	2263	81	53	659	1676
		108	101	609	58	1032	691	313	283		238	25	21	1031	29	774	577	786
		178	508	1204	1153	82	959	1154	393		311	708	684	338	1058	903	630	662
		576	413	568	1012	72	25	1574	1848		205	652	1285	203	1148	285	535	167
		1146	464	243	249	81	857	540	1214		493	53	1046	6	222	64	2075	54
		335	1148	1082	1226	456	466	81	912		603	778	427	6	22	36	1569	566
		973	1236	124	1083	1992	258	902	486		201	141	29	448	533	214	952	128
		239	508	1040	202	487	2012	1345	978		308	42	52	2271	1212	1228	93	1214
		975	261	761	808	530	869	1030	1151		208	26	59	1895	529	560	116	1223
7:00		625	1622	89	692	132	1000	32	809		304	324	1439	495	78	22	125	320
		1153	1616	55	23	2095	20	45	77		34	1043	815	4	28	168	588	25
		412	881	425	67	240	20	339	42		363	778	143	244	15	588	399	27
		226	430	378	23	71	21	1146	570		152	34	4	17	324	548	450	221
		792	64	54	930	683	660	1345	159		78	11	52	22	356	93	26	42
		1499	47	53	797	53	924	334	291		62	81	11	80	34	106	8	102
		324	187	39	5	96	332	34	412		117	40	38	1323	23	12	26	400
		56	552	615	37	426	567	516	28		18	384	272	175	613	81	61	622
		75	479	482	287	175	388	927	32		148	682	1020	28	1037	40	1676	34
		1320	163	26	1046	1028	8	98	450		60	319	77	2	381	517	376	64
		256	824	37	55	75	592	253	14		381	29	28	35	21	180	10	59
		110	57	89	119	142	22	881	152		223	38	25	19	39	47	26	100
		125	103	711	71	604	3	19	174		166	27	38	830	28	55	12	24
		310	233	40	440	58	40	52	914		47	147	210	529	49	142	678	346
		1083	55	36	1443	166	8	260	130		25	1254	9	23	107	489	128	1059
		101	259	54	193	1141	937	83	41		168	634	121	24	867	763	43	68
		373	14	122	18	2449	204	104	184		19	6	842	29	477	311	24	42
		35	96	861	33	987	21	1213	115		17	13	610	31	24	57	25	25
		465	385	79	19	42	205	971	305		26	5	17	875	55	80	28	20
		1327	70	62	892	64	27	138	22		32	45	11	229	38	65	39	217
		356	22	41	448	166	59	31	89		14	29	47	82	482	91	21	271

## Sheet: Extended Data Fig 7.c
XAMB																						XAMB sum
		Control									taCasp3												Control								taCasp3
		231	1255	390	250	1165	1523	416	1201		1039	1583	1501	1746	751	1736	1365	808				light	166.529	126.471	84.719	106.364	237.917	148.05	136.512	112.38	93.9917	174.008	151.661	163.322	105.058	113.612	145.331	108.38
		308	772	154	117	1109	327	251	753		717	1059	2009	1508	727	1369	619	789				Dark	461.775	277.375	257.375	371.183	486.725	490.867	378.908	399.758	443.45	326.758	419.667	451.55	330.45	173.758	649.567	413.35
		186	428	173	240	1076	499	130	76		126	1414	1132	946	198	1279	264	345
		255	155	295	282	1610	471	136	449		43	602	297	1576	495	629	73	320
		464	866	141	216	591	481	172	676		25	225	791	406	86	484	654	193
		221	553	175	66	1289	555	262	524		4	250	96	199	14	274	204	319
		163	58	82	82	675	709	149	129		8	709	299	549	9	616	312	528
		178	631	93	40	151	358	155	197		324	1	49	101	129	654	78	352
		93	433	80	5	1125	267	248	41		177	482	20	1	100	2	0	290
		98	66	107	157	711	236	55	69		2	32	179	251	5	13	173	108
		129	97	90	0	48	323	81	119		55	1	16	84	0	576	17	86
		91	15	44	30	61	154	105	598		45	252	5	16	54	227	3	14
		178	7	9	137	6	456	48	46		53	12	14	28	443	3	258	13
		62	12	87	12	18	214	41	25		0	3	142	262	88	0	33	6
		35	36	41	159	9	148	141	60		36	1	562	14	2	6	1	157
		73	47	94	75	6	88	81	11		158	8	97	8	6	8	9	31
		30	48	5	12	219	458	65	14		5	1	6	192	1	8	112	11
		25	1	60	123	529	68	38	104		17	9	7	11	143	2	423	0
		40	16	58	91	71	167	136	17		1	59	7	24	288	155	117	5
		138	26	0	0	10	239	22	3		234	202	11	240	23	17	4	496
19:00		130	1	26	143	355	211	234	216		36	47	236	6	13	18	139	757
		141	2	189	174	60	88	136	635		4	0	1258	608	147	345	376	792
		121	138	31	122	33	465	204	98		1	491	195	1223	661	1189	6	165
		122	365	255	159	1163	1023	143	856		1562	947	10	1481	834	220	251	672
		123	1518	39	175	1437	1757	193	96		1276	223	59	1742	1038	171	2035	1467
		41	160	305	350	1739	1624	122	7		2492	130	584	579	686	66	1348	1903
		249	189	445	229	707	2272	42	939		864	2	377	424	1043	109	1510	1061
		243	609	406	95	1192	1069	526	812		2312	55	53	1385	309	10	1772	166
		50	1160	401	254	1436	1367	340	971		1979	4	25	1231	517	18	1804	1631
		400	571	661	335	1608	1129	370	565		890	706	4	1014	1148	30	1145	1056
		333	18	427	244	656	679	203	377		1270	873	384	851	532	55	652	586
		54	59	101	248	443	831	55	481		798	645	944	319	311	3	1101	825
		303	537	226	404	1376	629	402	722		805	810	1421	781	429	29	435	661
		14	419	424	244	1348	1782	277	307		458	684	805	378	28	4	30	525
		235	48	321	207	294	802	119	241		357	467	1333	642	338	7	1349	830
		300	329	226	280	555	446	188	13		209	668	1029	760	355	11	1468	631
		208	178	401	215	291	1451	82	398		464	41	652	130	317	241	897	392
		406	4	514	569	366	691	699	550		127	292	369	318	210	285	1041	516
		1057	117	799	443	503	295	614	171		506	816	551	22	901	347	12	325
		1119	16	577	871	226	203	578	216		1049	587	545	113	312	40	494	668
		1263	145	421	506	82	578	633	677		635	64	217	329	951	239	184	271
		1158	97	410	522	141	901	913	304		802	1009	176	85	313	295	165	250
		1939	249	465	376	122	445	775	484		387	667	474	66	209	223	0	946
		1294	192	308	472	105	634	438	294		45	537	986	16	166	38	47	217
		1649	356	421	532	140	192	806	221		289	43	982	250	609	75	432	247
		1078	7	390	495	263	103	310	651		66	1	1005	125	628	0	448	166
		2335	534	450	414	101	291	615	28		185	47	570	2	15	154	1333	214
		1356	44	415	553	7	29	297	219		218	303	1406	138	26	185	1099	57
		1793	11	216	280	173	78	108	129		122	5	753	428	388	357	1293	98
		1029	62	104	273	327	287	132	122		123	1	886	76	267	151	67	35
		788	19	39	247	18	64	60	175		50	352	702	78	81	64	14	57
		557	8	353	404	34	10	245	72		17	672	295	14	387	0	381	502
		585	65	428	282	25	24	190	70		127	274	258	18	370	0	53	759
		338	426	335	217	25	282	384	279		161	3	701	342	8	1	14	360
		7	70	259	231	93	338	398	482		85	0	520	293	6	0	106	105
		612	124	77	464	63	814	498	477		942	58	261	6	591	83	320	156
		580	2	259	214	769	230	546	617		429	693	652	94	468	227	312	595
		698	51	486	808	1433	349	710	629		278	791	988	394	128	114	954	64
		622	1207	264	609	1179	221	775	101		291	79	659	266	673	4	59	7
		419	434	417	62	430	17	221	591		555	614	140	8	590	4	10	515
7:00		352	196	122	394	711	34	574	437		59	520	90	12	369	100	32	493
		547	71	67	61	328	344	166	46		13	570	28	561	8	20	39	110
		139	48	9	65	47	44	55	131		103	118	17	594	250	0	8	2
		16	8	6	12	56	1	397	14		15	2	25	123	13	0	524	265
		4	67	254	89	257	336	222	48		119	1	122	13	8	1	610	19
		213	123	144	208	56	93	11	4		296	8	305	284	125	7	67	23
		233	35	8	102	59	384	200	105		18	474	15	19	107	2	22	17
		239	221	9	76	14	247	18	11		7	299	1	8	179	3	240	407
		108	546	270	19	12	152	2	15		188	23	314	172	123	3	155	165
		78	36	3	177	537	12	106	220		4	6	349	88	10	155	6	14
		13	51	10	317	173	193	4	391		15	11	9	6	14	129	14	6
		78	2	118	24	26	10	122	150		11	6	16	3	261	13	129	57
		252	18	168	14	2	0	16	23		138	209	13	10	122	0	523	9
		20	310	4	10	477	3	21	10		448	3	21	213	5	0	20	35
		41	2	2	18	184	87	113	3		11	2	28	51	2	9	6	5
		39	10	58	122	26	38	0	12		19	10	278	5	2	1	11	54
		596	4	289	163	5	1	1	364		22	12	231	80	11	9	6	468
		174	54	163	13	294	47	401	390		18	4	1	114	96	153	206	31
		11	6	22	51	475	321	94	11		10	183	3	8	180	47	172	5
		16	306	18	13	19	4	5	21		15	667	12	277	384	2	9	6
		35	14	5	17	15	2	4	15		93	209	348	73	8	0	21	0
		295	10	155	22	7	8	173	93		394	2	291	7	9	1	1	43
		78	22	142	205	425	17	30	257		10	6	15	10	5	43	134	13
		13	130	4	63	98	344	11	22		8	5	7	127	37	105	101	47
		132	2	4	12	19	2	4	5		20	2	117	53	257	1	3	134
		525	95	46	102	9	9	8	1		49	4	288	72	4	2	4	10
		81	0	184	39	189	6	94	17		126	121	32	68	20	2	4	6
		23	182	49	13	100	7	72	7		6	534	4	9	5	4	112	16
		83	330	8	43	4	2	2	46		4	105	106	29	4	4	231	62
		18	49	13	43	7	328	14	172		10	2	252	269	27	36	6	163
		22	17	18	61	121	130	359	39		31	10	10	22	165	27	20	38
		25	0	25	45	27	8	112	12		69	4	42	15	45	1	18	9
		325	12	30	4	13	5	6	7		551	3	187	2	3	9	12	15
		282	167	125	45	4	9	8	54		15	37	177	71	5	10	6	216
		65	264	213	64	397	0	23	32		1	346	43	10	12	3	252	29
		4	157	78	27	749	12	67	1		6	71	9	116	139	13	31	13
		22	142	5	107	173	272	140	13		13	14	2	248	357	278	6	43
		34	3	26	12	7	93	92	116		17	7	22	69	12	175	11	14
		263	27	8	14	34	0	26	304		147	200	26	4	4	36	306	243
		12	165	200	75	364	61	38	13		6	624	257	125	26	168	929	53
19:00		48	75	111	25	7	330	411	277		15	319	567	21	76	247	274	256
		526	280	63	391	178	38	657	278		130	26	19	479	495	53	12	1288
		284	173	86	563	135	1032	1031	216		125	1328	156	495	446	3	57	767
		652	69	389	504	1833	1087	1530	135		866	720	336	363	226	162	2026	1060
		733	211	71	789	1170	195	923	195		93	677	955	46	962	167	2526	549
		846	240	47	405	1440	260	574	250		51	162	125	191	850	94	2083	466
		291	2009	409	620	1035	619	223	720		128	216	462	113	605	305	2575	264
		497	1624	140	293	1232	214	535	510		715	1013	1054	162	14	365	2292	290
		736	788	10	667	1215	658	547	659		1328	359	603	184	23	443	1518	787
		490	974	223	408	983	547	209	322		833	1	692	90	641	170	1872	1049
		173	109	301	194	1048	790	446	243		228	1015	366	786	705	324	1453	1321
		170	163	55	321	232	493	136	321		39	912	479	1217	594	215	1498	423
		460	550	36	280	1035	624	236	326		1058	114	117	1108	313	408	1039	551
		101	1142	261	474	372	245	7	222		352	795	3	1382	153	781	814	726
		97	408	417	293	693	688	239	60		206	255	1194	586	753	471	249	255
		496	240	65	675	520	163	200	1438		145	375	1102	1825	415	269	352	643
		1230	537	5	174	214	227	682	1136		1034	434	435	495	93	238	202	815
		555	229	512	219	312	155	810	569		511	6	139	701	604	13	730	345
		154	536	407	532	76	891	565	144		41	2	255	499	169	252	1028	293
		359	341	387	278	727	831	62	148		1441	454	83	676	744	7	752	469
		145	315	282	352	569	702	651	310		388	536	45	109	38	214	285	178
		727	91	191	709	39	226	80	34		177	95	105	236	256	156	132	317
		510	484	68	455	309	532	348	181		598	140	83	206	163	167	647	331
		670	443	8	328	225	305	82	394		266	15	43	426	416	99	22	281
		332	149	247	120	52	194	433	360		12	1	619	68	293	313	256	401
		151	256	310	266	21	187	701	292		385	274	1015	12	394	353	364	158
		542	90	96	494	309	98	24	367		192	814	270	409	228	83	101	146
		192	209	83	147	83	226	498	1146		344	185	1335	485	7	4	13	57
		93	183	9	236	85	52	14	101		29	2	186	447	2	44	825	485
		233	87	119	109	7	364	383	384		650	3	506	78	27	127	816	152
		295	5	11	281	11	108	579	90		1467	307	225	162	327	2	485	13
		126	122	47	490	177	218	748	68		398	453	63	609	388	173	150	250
		204	61	196	581	617	233	70	265		119	199	3	242	204	57	345	20
		89	23	261	286	492	148	820	162		27	11	75	7	844	6	783	36
		444	21	285	445	100	947	128	873		235	1	466	164	51	28	220	555
		832	278	125	63	318	84	316	174		168	195	359	20	25	79	24	317
		405	150	25	287	20	368	56	400		768	565	742	617	189	23	587	525
		175	18	571	292	641	327	260	1096		587	395	700	230	401	56	857	487
		119	78	457	149	1431	459	549	160		115	497	1247	19	9	354	405	80
		165	79	298	431	203	109	50	93		11	7	241	31	9	335	19	184
7:00		968	58	38	12	17	242	362	99		16	3	592	768	367	108	58	78
		108	19	13	117	120	316	14	51		179	1	761	250	90	2	12	324
		5	31	43	194	420	72	19	58		551	52	44	83	1	9	11	6
		371	19	291	12	7	507	9	138		14	357	2	475	10	11	568	2
		424	13	200	29	224	1	398	15		40	3	5	94	84	1	248	240
		25	599	107	616	6	41	677	115		16	10	433	6	341	10	11	220
		278	109	23	224	19	289	64	34		4	11	31	110	6	134	10	5
		296	26	109	92	879	5	9	12		135	14	16	13	0	151	28	4
		90	96	179	225	79	257	448	181		119	159	296	1	33	2	322	20
		105	246	15	18	6	29	272	14		7	369	165	1	422	2	8	53
		207	26	15	408	207	2	12	60		7	15	4	10	50	24	46	492
		28	125	267	40	190	10	18	90		6	0	32	483	12	4	28	55
		140	6	2	2	3	252	7	50		45	0	60	150	5	66	17	6
		398	6	11	422	9	12	13	65		202	1	108	2	63	106	11	25
		58	5	16	530	743	17	23	481		14	4	39	15	398	27	234	143
		1	75	157	16	234	3	917	71		13	298	132	21	50	12	863	54
		586	8	342	18	5	15	680	6		15	895	8	6	3	4	143	6
		180	56	56	219	19	609	49	14		23	207	4	5	16	62	10	13
		14	13	16	153	25	162	258	78		621	21	158	315	10	162	12	20
		14	151	1	7	24	25	262	62		497	12	9	131	13	18	13	143
		251	80	20	18	38	2	27	3		8	12	31	4	369	4	12	1
		28	29	30	14	341	23	4	68		23	105	38	4	25	5	13	0
		18	7	101	39	18	195	277	76		5	450	12	100	12	20	188	23
		95	3	280	229	115	0	88	0		95	3	123	39	15	52	729	3
		672	27	70	33	148	6	5	10		176	0	592	6	203	386	117	20
		65	39	3	12	23	5	9	7		5	10	28	13	217	188	1	176
		7	240	8	38	35	0	6	82		5	3	3	462	30	39	10	23
		101	96	100	10	110	20	20	502		20	315	31	36	7	21	10	3
		209	16	373	182	197	281	147	81		130	411	111	3	4	74	358	7
		16	36	33	40	16	147	406	0		262	25	9	6	12	6	285	17
		7	83	10	24	27	2	32	13		38	11	62	35	136	1	7	100
		528	185	54	34	30	2	5	18		3	43	242	293	18	14	13	218
		92	86	60	11	73	51	14	89		8	360	12	21	1	158	14	0
		9	7	2	76	1346	236	9	157		14	189	5	0	7	287	100	5
		31	17	7	101	60	5	116	90		18	12	15	6	88	5	127	11
		240	20	86	17	3	1	226	19		231	8	40	219	149	2	6	90
		135	250	304	32	54	203	43	5		35	32	231	117	55	27	17	410
		36	397	16	488	24	76	45	179		8	648	164	13	0	2	417	16
		261	138	50	70	43	26	191	25		13	1086	9	222	442	137	431	3
		135	11	23	13	690	61	29	103		294	58	14	753	127	171	434	262
19:00		13	178	421	109	1064	395	103	727		45	143	162	342	15	16	66	121
		806	49	402	813	68	1413	1118	407		108	822	511	490	657	62	305	446
		599	231	144	1529	107	1410	962	132		626	1032	784	500	1009	350	1317	88
		895	208	132	931	1095	1086	309	249		165	493	213	285	113	408	610	12
		976	547	501	1097	1058	306	599	579		364	268	136	24	228	32	1297	234
		362	152	69	595	1179	911	390	185		316	4	382	914	66	3	697	116
		439	77	68	399	209	343	107	222		260	266	42	785	49	102	139	282
		577	280	490	1030	861	656	356	597		289	373	36	126	485	377	961	167
		1112	122	49	184	215	808	21	926		82	636	335	628	45	207	1246	217
		239	119	221	445	365	528	534	200		631	140	113	622	486	122	1196	468
		126	50	468	728	544	345	502	139		22	37	48	838	245	94	269	252
		311	79	66	50	50	467	15	107		392	69	930	9	87	12	465	212
		279	57	56	554	1039	336	314	390		490	155	291	178	415	312	1052	4
		269	443	479	901	984	53	71	371		574	531	180	472	48	67	1396	347
		57	679	407	305	63	835	45	96		170	503	258	1138	350	482	340	1004
		206	24	16	321	117	772	178	196		509	320	9	1213	75	270	290	212
		38	140	542	221	85	390	63	997		868	113	393	979	37	713	878	24
		368	73	333	76	116	257	899	1364		289	10	572	945	13	254	97	354
		41	297	44	604	989	460	165	536		15	199	74	1161	93	28	154	446
		99	3	100	215	23	304	12	54		413	604	21	132	311	4	186	17
		1017	311	501	248	770	359	633	499		755	849	63	2	103	25	921	58
		1333	394	112	123	1111	178	373	1312		712	50	440	12	161	451	274	417
		235	236	157	347	491	149	7	316		25	12	353	850	0	539	903	328
		167	17	355	48	41	140	724	43		768	386	110	611	75	45	1037	47
		469	12	60	101	104	489	182	41		834	565	12	900	640	13	150	13
		289	441	76	33	230	158	13	184		642	489	41	410	569	17	136	287
		232	735	495	151	325	277	497	147		333	109	467	176	424	427	604	929
		405	658	108	767	145	42	1006	1268		307	8	534	12	26	411	466	62
		109	299	35	433	106	519	192	1587		296	7	99	5	8	6	81	17
		43	50	395	40	64	7	301	158		200	87	7	26	100	26	437	43
		433	298	281	127	742	103	18	82		305	340	20	1269	303	5	514	168
		22	271	29	34	622	647	2	99		156	13	158	1445	28	20	264	1059
		39	18	227	21	364	399	112	65		158	9	8	536	14	280	222	354
		60	89	634	586	27	413	525	107		180	319	192	50	602	503	337	227
		107	72	237	462	26	10	914	929		125	273	768	82	444	58	179	52
		657	82	26	81	10	374	104	569		309	18	525	4	29	6	1266	17
		101	441	409	639	60	172	21	446		437	316	91	4	10	10	849	241
		455	520	50	380	1108	62	494	250		155	55	10	245	280	47	461	26
		67	116	332	110	185	1219	701	451		215	3	15	1519	650	739	8	733
		265	36	383	356	161	437	493	532		133	6	22	1216	206	236	34	661
7:00		211	852	16	255	42	336	12	354		179	47	850	241	21	4	14	107
		505	733	19	5	1370	7	8	22		12	576	387	2	7	38	220	7
		168	148	124	16	28	6	142	18		218	374	22	3	3	245	88	8
		47	37	119	3	28	5	527	202		92	10	1	2	108	219	137	34
		370	6	13	364	210	348	558	56		37	2	11	6	205	27	7	18
		755	6	19	279	15	420	50	53		33	2	4	18	6	11	2	39
		65	32	4	0	27	67	11	95		74	10	10	831	9	3	8	126
		23	88	197	11	119	332	323	13		4	126	39	26	180	18	20	372
		31	81	160	87	37	29	322	5		67	261	417	0	434	7	966	9
		698	34	5	448	509	5	14	122		29	79	7	1	81	242	45	5
		39	235	9	21	24	141	95	0		220	7	9	17	10	58	6	20
		26	4	33	41	42	7	358	55		129	0	5	5	6	8	8	25
		36	15	290	9	113	1	4	37		54	0	8	478	6	9	4	4
		106	20	4	212	13	18	11	387		2	41	52	251	15	9	324	110
		395	1	13	764	72	1	93	36		3	688	0	5	43	263	25	564
		18	48	18	45	458	457	15	19		98	262	38	10	408	338	7	4
		141	0	27	6	1583	25	62	42		7	1	235	11	89	36	7	11
		7	23	349	9	363	7	672	34		4	1	212	10	11	20	2	11
		102	44	21	12	8	61	451	39		7	0	1	320	16	24	11	3
		617	14	5	318	18	7	28	13		13	11	3	30	4	11	10	47
		54	4	15	75	83	19	9	31		2	5	16	2	184	13	6	64
